# Supplementary material for: Can linear transportation infrastructure verges constitute a habitat and/or a corridor for vascular plants in temperate ecosystems? A systematic review
Source: Environ Evid. 2024 Mar 16;13:4. doi: 10.1186/s13750-024-00328-3 (PMC11376103; doi:10.1186/s13750-024-00328-3)
Supplement: Supplementary file 5 — Additional file 5. List of articles at different stages of the review process. A. List of articles excluded at full-text screening with their reasons for exclusion. B. Articles retained after full-text screening. C. Studies included in the review with study validity assessment. D. Studies included in the review with coded metadata. [file 13750_2024_328_MOESM5_ESM.xlsx]

## Sheet: README
Additional file 5: List of articles at different stages of the review process.
Sheet A – Articles excluded at full-text. List of articles excluded at full-text screening with their reasons for exclusion.
Column descriptions
ID_doc	Unique identifier of the publication
Source	Source of the publication (Web of Science Core Collection (WOS), Zoological Record (ZR), grey literature (GREY_LITT), review by Jakobsson et al. 2018 (REVIEW2018_Q1))
DOI	Digital Object Identifier of the publication
Publication_year	Year of the publication
Publication_author	Author(s) of the publication
Publication_title	Title of the publication
PhD_chapter	In case the publication is a PhD thesis, chapter of the thesis considered
Publication_journal	Journal of the publication
Reasons_for_rejection	Reasons of exclusion at full-text screening
Sheet B – Articles accepted at full-text. List of articles retained after full-text screening.
Column descriptions
ID_doc	Unique identifier of the publication
Source	Source of the publication (Web of Science Core Collection (WOS), Zoological Record (ZR), grey literature (GREY_LITT), review by Jakobsson et al. 2018 (REVIEW2018_Q1))
DOI	Digital Object Identifier of the publication
Publication_year	Year of the publication
Publication_author	Author(s) of the publication
Publication_title	Title of the publication
PhD_chapter	In case the publication is a PhD thesis, chapter of the thesis considered
Publication_journal	Journal of the publication
Sheet C – Study validity assessment. List of the studies included in the review with study validity assessment. For the studies excluded from further synthesis after critical appraisal, a short explanation of the reason for exclusion is provided.
Column descriptions
ID_doc	Unique identifier of the publication
Source	Source of the publication (Web of Science Core Collection (WOS), Zoological Record (ZR), grey literature (GREY_LITT), review by Jakobsson et al. 2018 (REVIEW2018_Q1))
DOI	Digital Object Identifier of the publication
Publication_year	Year of the publication
Publication_author	Author(s) of the publication
Publication_title	Title of the publication
PhD_chapter	In case the publication is a PhD thesis, chapter of the thesis considered
Publication_journal	Journal of the publication
Specific_question	Specific question (Q1-Q6) addressed by the study
Critical_appraisal_reviewer	Initials of the reviewer(s) who critically appraised the study
Comparator	Is the comparator appropriate to answer the specific question?
Study_design	Type of study design (Control-Exposure (CE), Control-Intervention (CI), Before-After-Control-Exposure (BACE), Before-After-Control-Intervention (BACI), Before-After-Intervention (BAI))
Randomisation	Is there a transparent and systematic procedure for the selection of sample plot location (e.g. randomisation, grids, etc.)?
Replicates	Is there replication of the measurements?
Other_bias	Other types of bias (e.g. method description strongly insufficient, confounding factors, etc.)
Risk_of_bias	Risk of bias (Low, Medium, or High)
Reasons_for_rejection	Reasons for rejection of the study when applicable
[NA stands for non available and N/A for non applicable]
Sheet D – Systematic review table. List of the studies included in the review with coded metadata.
Column descriptions
ID_doc	Unique identifier of the publication
Source	Source of the publication (Web of Science Core Collection (WOS), Zoological Record (ZR), grey literature (GREY_LITT), review by Jakobsson et al. 2018 (REVIEW2018_Q1))
Publication_year	Year of the publication
Publication_author	Author(s) of the publication
Publication_title	Title of the publication
Publication_journal	Journal of the publication
DOI	Digital Object Identifier of the publication
Publication_type	Type of publication (journal article, book chapter, thesis, etc.)
Language	Language of the publication (English or French)
Question	Specific question (Q1-Q6) addressed by the study
Study design	Type of study design (Control-Exposure (CE), Control-Intervention (CI), Before-After-Control-Exposure (BACE), Before-After-Control-Intervention (BACI), Before-After-Intervention (BAI))
Risk of bias	Risk of bias (low or medium)
Country	Country where the study was conducted
Regions	Regions where the study was conducted
GPS coordinates	GPS coordinates of where the study was conducted
Biological group	Biological group studied (Amphibians, Reptiles, Birds, Small mammals, Bats, Other mammals)
LTI	Linear transportation infrastructure studies (Roads, Railways, Powerlines, Pipelines, Waterways)
LTI verge	Description of verge and its habitat (grassland, shrubland, hedge, forest, etc.)
Comparison	For specific questions Q2 and Q4: type of habitat of the control site; for specific question Q1 and Q3: management practices (mowing, pesticide spreading, pruning, planting, fence laying, etc.); for specific question Q5 and Q6: landscape metric and spatial scale
Outcomes	Outcomes studied (Cover, Species richness, Species diversity, etc.)
Included_in_narrative_synthesis	Is the study included in the narrative synthesis?
Included_in_metaanalysis	Is the study included in meta-analyses?

## Sheet: A - Rejected full-text
ID_doc	Source	DOI	Publication_year	Publication_author	Publication_title	PhD_chapter	Publication_journal	Reasons_for_rejection
1004	WOS	10.1016/j.catena.2020.104466	2020	Fernandes, MR; Aguiar, FC; Martins, MJ; Rivaes, R; Ferreira, MT	Long-term human-generated alterations of Tagus River: Effects of hydrological regulation and land-use changes in distinct river zones	NA	CATENA	The study type is inappropriate (no data, simulation, recommendation)
10050	WOS	10.1002/fee.2112	2019	Buxton, RT; McKenna, MF; Mennitt, D; Brown, E; Fristrup, K; Crooks, KR; Angeloni, LM; Wittemyer, G	Anthropogenic noise in US national parks - sources and spatial extent	NA	FRONTIERS IN ECOLOGY AND THE ENVIRONMENT	The document meets previous screening exclusion criteria (Outcome)
1006	WOS	10.1016/j.ecolind.2020.106150	2020	Liu, JK; Engel, BA; Zhang, GF; Wang, Y; Wu, YN; Zhang, MX; Zhang, ZM	Hydrological connectivity: One of the driving factors of plant communities in the Yellow River Delta	NA	ECOLOGICAL INDICATORS	Sites are not in the bioclimatic region
10066	WOS	10.1086/706072	2019	Fanelli, RM; Prestegaard, KL; Palmer, MA	Urban legacies: Aquatic stressors and low aquatic biodiversity persist despite implementation of regenerative stormwater conveyance systems	NA	FRESHWATER SCIENCE	The document meets previous screening exclusion criteria (Population)
10100	WOS	10.1007/s10661-019-7857-6	2019	Gillooly, SE; Michanowicz, DR; Jackson, M; Cambal, LK; Shmool, JLC; Tunno, BJ; Tripathy, S; Bain, DJ; Clougherty, JE	Evaluating deciduous tree leaves as biomonitors for ambient particulate matter pollution in Pittsburgh, PA, USA	NA	ENVIRONMENTAL MONITORING AND ASSESSMENT	The comparator is inappropriate
10162	WOS	10.1111/geb.13037	2020	Secondi, J; Davranche, A; Thery, M; Mondy, N; Lengagne, T	Assessing the effects of artificial light at night on biodiversity across latitude - Current knowledge gaps	NA	GLOBAL ECOLOGY AND BIOGEOGRAPHY	The document is a review
10168	WOS	10.7717/peerj.8060	2019	Lessmann, J; Troya, MJ; Flecker, AS; Funk, WC; Guayasamin, JM; Ochoa-Herrera, V; Poff, NL; Suarez, E; Encalada, AC	Validating anthropogenic threat maps as a tool for assessing river ecological integrity in Andean-Amazon basins	NA	PEERJ	Sites are not in the bioclimatic region
10177	WOS	10.1080/00049182.2019.1684625	2020	Normyle, A; Pittock, J	A review of the impacts of pumped hydro energy storage construction on subalpine and alpine biodiversity: lessons for the Snowy Mountains pumped hydro expansion project	NA	AUSTRALIAN GEOGRAPHER	The document is a review
1022	WOS	10.1111/avsc.12494	2020	Janssen, P; Piegay, H; Evette, A	Fine-grained sediment deposition alters the response of plant CSR strategies on the gravel bars of a highly regulated river	NA	APPLIED VEGETATION SCIENCE	The comparator is inappropriate (waterway)
1024	WOS	10.1111/avsc.12488	2020	Duarte, LN; Gomes, CP; Marchante, H; Marchante, E	Integrating knowledge of ecological succession into invasive alien plant management: A case study from Portugal	NA	APPLIED VEGETATION SCIENCE	The document meets previous screening exclusion criteria (Population)
1029	WOS	10.1002/hyp.13689	2020	Gomez-Sapiens, MM; Jarchow, CJ; Flessa, KW; Shafroth, PB; Glenn, EP; Nagler, PL	Effect of an environmental flow on vegetation growth and health using ground and remote sensing metrics	NA	HYDROLOGICAL PROCESSES	Sites are not in the bioclimatic region
1030	WOS	10.1016/j.foreco.2020.118006	2020	Ellis, CJ	Microclimatic refugia in riparian woodland: A climate change adaptation strategy	NA	FOREST ECOLOGY AND MANAGEMENT	The document meets previous screening exclusion criteria (Population)
10300	WOS	10.3390/f10110937	2019	Ren, CY; Chen, L; Wang, ZM; Zhang, B; Xi, YB; Lu, CY	Spatio-Temporal Changes of Forests in Northeast China: Insights from Landsat Images and Geospatial Analysis	NA	FORESTS	Sites are not in the bioclimatic region
1031	WOS	10.1016/j.foreco.2020.117972	2020	Gardon, FR; dos Santos, RF; Rodrigues, RR	Brazil's forest restoration, biomass and carbon stocks: A critical review of the knowledge gaps	NA	FOREST ECOLOGY AND MANAGEMENT	The document is a review
10335	WOS	10.1016/j.actao.2019.103476	2019	Ofosu-Bamfo, B; Addo-Fordjour, P; Belford, EJD	Does road-edge affect liana community structure and liana-host interactions in evergreen rainforests in Ghana?	NA	ACTA OECOLOGICA-INTERNATIONAL JOURNAL OF ECOLOGY	Sites are not in the bioclimatic region
10378	WOS	10.2134/jeq2019.06.0229	2019	Luo, CY; Wang, ZJ; Kordbacheh, F; Zhang, Y; Yang, B; Kim, S; Cetin, B; Ceylan, H; Horton, R	The Influence of Concrete Grinding Residue on Soil Physical Properties and Plant Growth	NA	JOURNAL OF ENVIRONMENTAL QUALITY	Sites are not in the bioclimatic region
10382	WOS	10.1016/j.envint.2019.105094	2019	Piacentini, D; Falasca, G; Canepari, S; Massimi, L	Potential of PM-selected components to induce oxidative stress and root system alteration in a plant model organism	NA	ENVIRONMENT INTERNATIONAL	The study type is inappropriate (no data, simulation, recommendation)
10383	WOS	10.1007/s13258-019-00860-4	2019	Park, DH; Sa, KJ; Lim, SE; Ma, SJ; Lee, JK	Genetic diversity and population structure of Perilla frutescens collected from Korea and China based on simple sequence repeats (SSRs)	NA	GENES & GENOMICS	Sites are not in the bioclimatic region
1040	WOS	10.1002/esp.4863	2020	Corenblit, D; Vautier, F; Gonzalez, E; Steiger, J	Formation and dynamics of vegetated fluvial landforms follow the biogeomorphological succession model in a channelized river	NA	EARTH SURFACE PROCESSES AND LANDFORMS	The comparator is inappropriate
10402	WOS	10.1111/1365-2745.13221	2019	Chen, WW; Zhong, J; Carson, WP; Tang, ZH; Xie, ZQ; Sun, SC; Zhou, YB	Proximity to roads disrupts rodents' contributions to seed dispersal services and subsequent recruitment dynamics	NA	JOURNAL OF ECOLOGY	The document meets previous screening exclusion criteria (Outcome)
1050	WOS	10.1007/s10661-020-8205-6	2020	Mherzi, N; Lamchouri, F; Khabbach, A; Boulfia, M; Zalaghi, A; Toufik, H	Ecological types and bioindicator macrophyte species of pollution of riparian vegetation of Oued Larbaa in Taza City of Morocco	NA	ENVIRONMENTAL MONITORING AND ASSESSMENT	The comparator is inappropriate
10502	WOS	10.1007/s10980-019-00917-5	2019	Krawczyk, E; Hedman, H; Pafilis, P; Bergen, K; Foufopoulos, J	Effects of touristic development on Mediterranean island wildlife	NA	LANDSCAPE ECOLOGY	The document meets previous screening exclusion criteria (Population)
1051	WOS	10.3897/BDJ.8.e51817	2020	Levy, R; Paces, M; Hufft, R	Sampling event dataset for ecological monitoring of riparian restoration effort in Colorado foothills	NA	BIODIVERSITY DATA JOURNAL	Sites are not in the bioclimatic region
1053	WOS	10.1007/s11355-020-00416-9	2020	Arthun, D; Zaimes, GN	Channel changes following human activity exclusion in the riparian areas of Bonita Creek, Arizona, USA	NA	LANDSCAPE AND ECOLOGICAL ENGINEERING	The document meets previous screening exclusion criteria (Outcome)
10571	WOS	10.1134/S2075111719040088	2019	Petrova, SE	Development of Invasive Weeds Ambrosia artemisiifolia L. and A. trifida L. (Asteraceae) in Moscow Oblast	NA	RUSSIAN JOURNAL OF BIOLOGICAL INVASIONS	Sites are not in the bioclimatic region
10577	WOS	10.15835/nbha47411348	2019	Todea, IM; Gonzalez-Orenga, S; Plazas, M; Sestras, AF; Prohens, J; Vicente, O; Sestras, RE; Boscaiu, M	Screening for Salt and Water Stress Tolerance in Fir (Abies alba) Populations	NA	NOTULAE BOTANICAE HORTI AGROBOTANICI CLUJ-NAPOCA	Sites are not in the bioclimatic region
10580	WOS	10.31407/ijees9429	2019	Surat, H; Surat, BZ	ANALYSIS OF THE ENVIRONMENTAL EFFECTS OF ENERGY LINES (ARTVIN ORTAKOY FOREST MANAGEMENT CASE)	NA	INTERNATIONAL JOURNAL OF ECOSYSTEMS AND ECOLOGY SCIENCE-IJEES	Sites are not in the bioclimatic region
106	WOS	10.1016/j.catena.2020.104786	2020	Wiener, KD; Simaika, JP; Grenfell, SE; Jacobs, SM	Effects of invasive N-2-fixing Acacia mearnsii on sediment nutrient concentrations in mountain streams: Implications of sediment geochemistry for ecosystem recovery	NA	CATENA	The document meets previous screening exclusion criteria (Population)
10603	WOS	10.1016/j.jksus.2018.03.006	2019	Bashir, H; Ahmad, SS	Ordination classification of relationship of vegetation and soil's edaphic factors along the roadsides of Wahcantt, Pakistan	NA	JOURNAL OF KING SAUD UNIVERSITY SCIENCE	Sites are not in the bioclimatic region
10610	WOS	10.1016/j.gecco.2019.e00796	2019	M'Woueni, D; Gaoue, OG; Balagueman, RO; Biaou, HSS; Natta, AK	Road mediated spatio-temporal tree decline in traditional agroforests in an African biosphere reserve	NA	GLOBAL ECOLOGY AND CONSERVATION	Sites are not in the bioclimatic region
10636	WOS	10.3390/ijerph16204026	2019	Varga, D; Roige, M; Pinto, J; Saez, M	Assessing the Spatial Distribution of Biodiversity in a Changing Temperature Pattern: The Case of Catalonia, Spain	NA	INTERNATIONAL JOURNAL OF ENVIRONMENTAL RESEARCH AND PUBLIC HEALTH	The study type is inappropriate (no data, simulation, recommendation)
10647	WOS	10.1016/j.flora.2019.151465	2019	Pardo-Primoy, D; Fagundez, J	Assessment of the distribution and recent spread of the invasive grass Cortaderia selloana in Industrial Sites in Galicia, NW Spain	NA	FLORA	The document meets previous screening exclusion criteria (Population)
1069	WOS	10.3390/w12041178	2020	Burdon, FJ; Ramberg, E; Sargac, J; Forio, MAE; de Saeyer, N; Mutinova, PT; Moe, TF; Pavelescu, MO; Dinu, V; Cazacu, C; Witing, F; Kupilas, B; Grandin, U; Volk, M; Risnoveanu, G; Goethals, P; Friberg, N; Johnson, RK; McKie, BG	Assessing the Benefits of Forested Riparian Zones: A Qualitative Index of Riparian Integrity Is Positively Associated with Ecological Status in European Streams	NA	WATER	The document meets exclusion criteria for waterways
10703	WOS	10.1674/0003-0031-182.2.160	2019	Michaels, HJ; Gartwright, CA; Tomlinson, EFW	Relationships Among Population Size, Environmental Factors, and Reproduction in Lupinus perennis (Fabaceae)	NA	AMERICAN MIDLAND NATURALIST	Sites are not in the bioclimatic region
1072	WOS	10.3390/w12041123	2020	Song, Y; Song, XD; Shao, GF; Hu, TG	Effects of Land Use on Stream Water Quality in the Rapidly Urbanized Areas: A Multiscale Analysis	NA	WATER	The study type is inappropriate (no data, simulation, recommendation)
10736	WOS	10.1007/s10531-019-01829-1	2019	Pathak, R; Negi, VS; Rawal, RS; Bhatt, ID	Alien plant invasion in the Indian Himalayan Region: state of knowledge and research priorities	NA	BIODIVERSITY AND CONSERVATION	Sites are not in the bioclimatic region
10745	WOS	10.1007/s11258-019-00964-7	2019	Das, D; Banerjee, S; John, R	Predicting the distribution and abundance of invasive plant species in a sub-tropical woodland-grassland ecosystem in northeastern India	NA	PLANT ECOLOGY	Sites are not in the bioclimatic region
1076	WOS	10.1007/s13157-019-01182-7	2020	Yi, SJ; Wu, P; Bai, FH; Zhou, DY; Peng, XQ; Zhang, WX; Guo, WH	Environmental Filtering Drives Plant Community Assembly Processes in the Riparian Marsh of Downstream Yellow River, China	NA	WETLANDS	Sites are not in the bioclimatic region
10764	WOS	10.1016/j.foreco.2019.117466	2019	Mikolas, M; Ujhazy, K; Jasik, M; Wiezik, M; Gallay, I; Polak, P; Vysoky, J; Ciliak, M; Meigs, GW; Svoboda, M; Trotsiuk, V; Keeton, WS	Primary forest distribution and representation in a Central European landscape: Results of a large-scale field-based census	NA	FOREST ECOLOGY AND MANAGEMENT	Sites are not in the bioclimatic region
10766	WOS	10.1016/j.foreco.2019.06.037	2019	Yocom, LL; Jenness, J; Fule, PZ; Thode, AE	Previous fires and roads limit wildfire growth in Arizona and New Mexico, USA	NA	FOREST ECOLOGY AND MANAGEMENT	The document meets previous screening exclusion criteria (Population)
10778	WOS	10.1016/j.jenvman.2019.06.116	2019	Carlier, J; Moran, J	Hedgerow typology and condition analysis to inform greenway design in rural landscapes	NA	JOURNAL OF ENVIRONMENTAL MANAGEMENT	The document meets previous screening exclusion criteria (Population)
10796	WOS	10.1016/j.ecoleng.2019.06.024	2019	Perea, R; Cunha, JS; Spadeto, C; Gomes, VM; Moura, AL; Rubia, B; Fernandes, GW	Nurse shrubs to mitigate plant invasion along roads of montane Neotropics	NA	ECOLOGICAL ENGINEERING	Sites are not in the bioclimatic region
10839	WOS	10.1111/cobi.13402	2020	Liao, HX; Wang, HJ; Dong, QH; Cheng, FH; Zhou, T; Peng, SL	Estimating non-native plant richness with a species-accumulation model along roads	NA	CONSERVATION BIOLOGY	The study type is inappropriate (no data, simulation, recommendation)
1086	WOS	10.3390/f11040460	2020	Jakubinsky, J; Pelisek, I; Cudlin, P	Linking Hydromorphological Degradation with Environmental Status of Riparian Ecosystems: A Case Study in the Stropnice River Basin, Czech Republic	NA	FORESTS	The comparator is inappropriate
10945	WOS	10.1016/j.apgeog.2019.102051	2019	Martin, EH; Jensen, RR; Hardin, PJ; Kisingo, AW; Shoo, RA; Eustace, A	Assessing changes in Tanzania's Kwakuchinja Wildlife Corridor using multitemporal satellite imagery and open source tools	NA	APPLIED GEOGRAPHY	Sites are not in the bioclimatic region
10948	WOS	10.14393/BJ-v35n5a2019-42272	2019	Alves, LER; Correia, WLF; Gomes, HB; de Oliveira, JF; Sanches, FD; Teodoro, PE	SPACE-TEMPORAL EVALUATION OF CHANGES IN TEMPERATURE AND SOIL USE AND COVER IN THE METROPOLITAN REGION OF BAIXADA SANTISTA	NA	BIOSCIENCE JOURNAL	The study type is inappropriate (no data, simulation, recommendation)
1096	WOS	10.1007/s00468-019-01944-0	2020	Villanueva-Diaz, J; Stahle, DW; Therrell, MD; Beramendi-Orosco, L; Estrada-Avalos, J; Martinez-Sifuentes, AR; Astudillo-Sanchez, CC; Cervantes-Martinez, R; Cerano-Paredes, J	The climatic response of baldcypress (Taxodium mucronatum Ten.) in San Luis Potosi, Mexico	NA	TREES-STRUCTURE AND FUNCTION	Sites are not in the bioclimatic region
1102	WOS	10.1007/s10708-019-09972-6	2020	Aboagye, D; Adu-Prah, S; Owusu-Sekyere, E	Exposures to multiple biophysical stressors and response capacities of riparian communities in Ghana	NA	GEOJOURNAL	Sites are not in the bioclimatic region
11049	WOS	10.1016/j.rama.2019.05.006	2019	Esposito, DM; Rodhouse, TJ; Mata-Gonzalez, R; Hovland, M	Differential Species Responses to Aspects of Resistance to Invasion in Two Columbia Plateau - Protected Areas	NA	RANGELAND ECOLOGY & MANAGEMENT	The comparator is inappropriate
11060	WOS	10.3159/TORREY-D-19-00003.1	2019	Menges, ES; Kennedy, SM; Smith, SA; Koontz, SM	Demography of the narrow endemic mint Dicerandra thinicola: Patterns, drivers, and management recommendations based on 18 years of data from its largest wild population	NA	JOURNAL OF THE TORREY BOTANICAL SOCIETY	The document meets previous screening exclusion criteria (Population)
1107	WOS	10.1016/j.envsoft.2020.104643	2020	Alafifi, AH; Rosenberg, DE	Systems modeling to improve river, riparian, and wetland habitat quality and area	NA	ENVIRONMENTAL MODELLING & SOFTWARE	Sites are not in the bioclimatic region
11084	WOS	10.1016/j.envpol.2019.06.023	2019	Chen, H; Wang, B; Xia, DS; Fan, YJ; Liu, H; Tang, ZR; Ma, S	The influence of roadside trees on the diffusion of road traffic pollutants and their magnetic characteristics in a typical semi-arid urban area of Northwest China	NA	ENVIRONMENTAL POLLUTION	Sites are not in the bioclimatic region
11095	WOS	10.1016/j.sjbs.2018.05.001	2019	Assaeed, AM; Al-Rowaily, SL; El-Bana, MI; Abood, AAA; Dar, BAM; Hegazy, AK	Impact of off-road vehicles on soil and vegetation in a desert rangeland in Saudi Arabia	NA	SAUDI JOURNAL OF BIOLOGICAL SCIENCES	Sites are not in the bioclimatic region
111	WOS	10.1016/j.ecolind.2020.106796	2020	Olokeogun, OS; Kumar, M	An indicator based approach for assessing the vulnerability of riparian ecosystem under the influence of urbanization in the Indian Himalayan city, Dehradun	NA	ECOLOGICAL INDICATORS	Sites are not in the bioclimatic region
1113	WOS	10.1007/s10530-020-02202-y	2020	Power, G; Vilas, JS	Competition between the invasive Impatiens glandulifera and UK native species: the role of soil conditioning and pre-existing resident communities	NA	BIOLOGICAL INVASIONS	The study type is inappropriate (no data, simulation, recommendation)
11244	WOS	10.1007/s10661-019-7714-7	2019	Sert, EB; Turkmen, M; Cetin, M	Heavy metal accumulation in rosemary leaves and stems exposed to traffic-related pollution near Adana-Iskenderun Highway (Hatay, Turkey)	NA	ENVIRONMENTAL MONITORING AND ASSESSMENT	The document does not deal with our 6 specific questions
11293	WOS	10.1016/j.ufug.2019.126427	2019	Marshall, AJ; Grose, MJ; Williams, NSG	Footpaths, tree cut-outs and social contagion drive citizen greening in the road verge	NA	URBAN FORESTRY & URBAN GREENING	The comparator is inappropriate
11294	WOS	10.1016/j.ufug.2019.126423	2019	Marshall, AJ; Grose, MJ; Williams, NSG	From little things: More than a third of public green space is road verge	NA	URBAN FORESTRY & URBAN GREENING	The comparator is inappropriate
1133	WOS	10.1007/s11273-020-09716-1	2020	Wallace, TA; Gehrig, S; Doody, TM	A standardised approach to calculating floodplain tree condition to support environmental watering decisions	NA	WETLANDS ECOLOGY AND MANAGEMENT	The study type is inappropriate (no data, simulation, recommendation)
11346	WOS	10.3390/ijgi8080342	2019	Miao, ZH; Pan, L; Wang, QZ; Chen, P; Yan, C; Liu, LK	Research on Urban Ecological Network Under the Threat of Road Networks-A Case Study of Wuhan	NA	ISPRS INTERNATIONAL JOURNAL OF GEO-INFORMATION	The study type is inappropriate (no data, simulation, recommendation)
11363	WOS	10.1139/cjps-2018-0254	2019	Amaro-Blanco, I; Osuna, MD; Romano, Y; Roldan-Gomez, R; Palma-Bautista, C; Portugal, J; De Prado, R	Selection for glyphosate resistance in Conyza spp. occurring in the railway network of southern Spain	NA	CANADIAN JOURNAL OF PLANT SCIENCE	The document meets previous screening exclusion criteria (Outcome)
1137	WOS	10.1002/esp.4856	2020	Mossa, J; Chen, YH; Kondolf, GM; Walls, SP	Channel and vegetation recovery from dredging of a large river in the Gulf coastal plain, USA	NA	EARTH SURFACE PROCESSES AND LANDFORMS	The study type is inappropriate (no data, simulation, recommendation)
11417	WOS	10.1007/s10530-019-02012-x	2019	Klinger, YP; Harvolk-Schoning, S; Eckstein, RL; Hansen, W; Otte, A; Ludewig, K	Applying landscape structure analysis to assess the spatio-temporal distribution of an invasive legume in the Rhon UNESCO Biosphere Reserve	NA	BIOLOGICAL INVASIONS	The study type is inappropriate (no data, simulation, recommendation)
11427	WOS	10.1016/j.envpol.2019.04.031	2019	Kandic, S; Tepe, SJ; Blanch, EW; De Silva, S; Mikkonen, HG; Reichman, SM	Quantifying factors related to urban metal contamination in vegetable garden soils of the west and north of Melbourne, Australia	NA	ENVIRONMENTAL POLLUTION	The document meets previous screening exclusion criteria (Population)
11512	WOS	10.7717/peerj.7311	2019	Garcia-Fernandez, A; Manzano, P; Seoane, J; Azcarate, FM; Iriondo, JM; Peco, B	Herbivore corridors sustain genetic footprint in plant populations: a case for Spanish drove roads	NA	PEERJ	The document meets previous screening exclusion criteria (Population)
11514	WOS	10.1002/ldr.3316	2019	Dissanayake, DMNJ; Zhai, DL; Dossa, GGO; Shi, JP; Luo, QH; Xu, JC	Roads as drivers of above-ground biomass loss at tropical forest edges in Xishuangbanna, Southwest China	NA	LAND DEGRADATION & DEVELOPMENT	Sites are not in the bioclimatic region
11515	WOS	10.1016/j.foreco.2019.04.034	2019	Molina, JR; Lora, A; Prades, C; Silva, FRY	Roadside vegetation planning and conservation: New approach to prevent and mitigate wildfires based on fire ignition potential	NA	FOREST ECOLOGY AND MANAGEMENT	The comparator is inappropriate
11541	WOS	10.1080/01430750.2019.1630309	2019	Radhaboy, G; Pugazhvadivu, M; Ganeshan, P; Ramshankar, P	Analysis of Thermo chemical behaviour of Calotropis procera parts for their Potentiality	NA	INTERNATIONAL JOURNAL OF AMBIENT ENERGY	The study type is inappropriate (no data, simulation, recommendation)
11561	WOS	10.1080/11263504.2019.1635224	2020	Enriquez-de-Salamanca, A	Human influence on the flora of the Spanish Central Range	NA	PLANT BIOSYSTEMS	The study type is inappropriate (no data, simulation, recommendation)
1158	WOS	10.1016/j.scitotenv.2019.135904	2020	McMahon, JM; Olley, JM; Brooks, AP; Smart, JCR; Stewart-Koster, B; Venables, WN; Curwen, G; Kemp, J; Stewartd, M; Saxton, N; Haddadchi, A; Stout, JC	Vegetation and longitudinal coarse sediment connectivity affect the ability of ecosystem restoration to reduce riverbank erosion and turbidity in drinking water	NA	SCIENCE OF THE TOTAL ENVIRONMENT	The study type is inappropriate (no data, simulation, recommendation)
11608	WOS	10.1371/journal.pone.0217540	2019	Poor, EE; Jati, VIM; Imron, MA; Kelly, MJ	The road to deforestation: Edge effects in an endemic ecosystem in Sumatra, Indonesia	NA	PLOS ONE	Sites are not in the bioclimatic region
11624	WOS	10.3390/f10070583	2019	Lee, DS; Bae, YS; Byun, BK; Lee, S; Park, JK; Park, YS	Occurrence Prediction of the Citrus Flatid Planthopper (Metcalfa pruinosa (Say, 1830)) in South Korea Using a Random Forest Model	NA	FORESTS	Sites are not in the bioclimatic region
11626	WOS	10.1111/conl.12648	2019	Tulloch, AIT; Gordon, A; Runge, CA; Rhodes, JR	Integrating spatially realistic infrastructure impacts into conservation planning to inform strategic environmental assessment	NA	CONSERVATION LETTERS	The study type is inappropriate (no data, simulation, recommendation)
11675	WOS	10.3390/su11133513	2019	Xu, LT; Chen, SS; Xu, Y; Li, GY; Su, WZ	Impacts of Land-Use Change on Habitat Quality during 1985-2015 in the Taihu Lake Basin	NA	SUSTAINABILITY	The study type is inappropriate (no data, simulation, recommendation)
11676	WOS	10.2134/agronj2018.10.0640	2019	Gnoinsky, A; Hargiss, CLM; Prischmann-Voldseth, D; DeSutter, T	Road Dust Fails to Impact Soybean Physiology and Production	NA	AGRONOMY JOURNAL	Sites are not in the bioclimatic region
11685	WOS	10.26650/forestist.2019.18014	2019	Akay, AE; Tas, I; Gencal, B	Variation of tree diameters along road edges: the case of Karacabey linden forest in Bursa, Turkey	NA	FORESTIST	The document meets previous screening exclusion criteria (Exposure)
11695	WOS	10.1007/s12517-019-4520-z	2019	Rajan, NM	Vulnerability analysis of Indian sandalwood tree using GIS	NA	ARABIAN JOURNAL OF GEOSCIENCES	Sites are not in the bioclimatic region
11737	WOS	10.1007/s11442-019-1655-5	2019	Yin, YJ; Liu, SL; Sun, YX; Zhao, S; An, Y; Dong, SK; Ana, CXX	Identifying multispecies dispersal corridor priorities based on circuit theory: A case study in Xishuangbanna, Southwest China	NA	JOURNAL OF GEOGRAPHICAL SCIENCES	Sites are not in the bioclimatic region
11739	WOS	10.1007/s10661-019-7571-4	2019	Mehdipour, N; Fakheran, S; Soffianian, A; Pourmanafi, S	Road-induced fragmentation and the environmental value of roadless areas in a partly protected landscape in Central Iran	NA	ENVIRONMENTAL MONITORING AND ASSESSMENT	The study type is inappropriate (no data, simulation, recommendation)
11761	WOS	10.1007/s10646-019-02055-9	2019	Afanasyeva, LV; Ayushina, TA	Accumulation of heavy metals and biochemical responses in Siberian larch needles in urban area	NA	ECOTOXICOLOGY	Sites are not in the bioclimatic region
11797	WOS	10.1002/ece3.5239	2019	Winklert, DE; Chapin, KJ; Francois, O; Garmon, JD; Gaut, BS; Huxman, TE	Multiple introductions and population structure during the rapid expansion of the invasive Sahara mustard (Brassica tournefortii)	NA	ECOLOGY AND EVOLUTION	Sites are not in the bioclimatic region
11830	WOS	10.1021/acs.est.8b06629	2019	Wang, HX; Maher, BA; Ahmed, IAM; Davison, B	Efficient Removal of Ultrafine Particles from Diesel Exhaust by Selected Tree Species: Implications for Roadside Planting for Improving the Quality of Urban Air	NA	ENVIRONMENTAL SCIENCE & TECHNOLOGY	The study type is inappropriate (no data, simulation, recommendation)
11900	WOS	NO DOI	2019	Abd El-Aal, M; Mashaly, IA; Soliman, MI; Rizk, RM; Elmorsy, MF	Vegetation Ecology Associated with Some Species of Family Zygophyllaceae in Different Biogeographic Regions of Egyptian Desert	NA	CATRINA-THE INTERNATIONAL JOURNAL OF ENVIRONMENTAL SCIENCES	Sites are not in the bioclimatic region
11903	WOS	10.2112/SI91-056.1	2019	Zhang, ZF; Liu, RC; Wang, GM; Jia, ZY; Zhou, YJ; Cao, L; Zhou, SL	The Construction of Ecological Network under the Stress of Road Landscape in Dafeng, A Coastal County in China	NA	JOURNAL OF COASTAL RESEARCH	Sites are not in the bioclimatic region
11921	WOS	10.1111/fwb.13286	2019	Hintz, WD; Relyea, RA	A review of the species, community, and ecosystem impacts of road salt salinisation in fresh waters	NA	FRESHWATER BIOLOGY	The document is a review
11943	WOS	10.3390/f10060519	2019	Rodrigues, CB; Taniwaki, RH; Lane, P; Lima, WD; Ferraz, SFD	Eucalyptus Short-Rotation Management Effects on Nutrient and Sediments in Subtropical Streams	NA	FORESTS	The document meets previous screening exclusion criteria (Population)
11980	WOS	10.1016/j.rama.2019.02.001	2019	Ott, JE; Kilkenny, FF; Summers, DD; Thompson, TW	Long-Term Vegetation Recovery and Invasive Annual Suppression in Native and Introduced Postfire Seeding Treatments	NA	RANGELAND ECOLOGY & MANAGEMENT	Sites are not in the bioclimatic region
12017	WOS	10.1111/sum.12470	2019	Ma, L; Abuduwaili, J; Li, YM; Liu, W	Anthropogenically disturbed potentially toxic elements in roadside topsoils of a suburban region of Bishkek, Central Asia	NA	SOIL USE AND MANAGEMENT	Sites are not in the bioclimatic region
1204	WOS	10.1111/1365-2745.13336	2020	Smith, T; Buckley, P	Biological Flora of the British Isles: Crassula helmsii	NA	JOURNAL OF ECOLOGY	The study type is inappropriate (no data, simulation, recommendation)
12096	WOS	10.1007/s00267-019-01154-x	2019	Soper, JM; Raynor, EJ; Wienhold, C; Schacht, WH	Evaluating Composition and Conservation Value of Roadside Plant Communities in a Grassland Biome	NA	ENVIRONMENTAL MANAGEMENT	Sites are not in the bioclimatic region
1211	WOS	10.1016/j.gecco.2019.e00819	2020	Nobrega, RLB; Ziembowicz, T; Torres, GN; Guzha, AC; Amorim, RSS; Cardoso, D; Johnson, MS; Santos, TG; Couto, E; Gerold, G	Ecosystem services of a functionally diverse riparian zone in the Amazon-Cerrado agricultural frontier	NA	GLOBAL ECOLOGY AND CONSERVATION	Sites are not in the bioclimatic region
1212	WOS	10.1016/j.gecco.2019.e00805	2020	Xiang, L; Li, XL; Wang, XS; Yang, J; Lv, K; Xiong, ZQ; Chen, FQ; Huang, CM	Genetic diversity and population structure of Distylium chinense revealed by ISSR and SRAP analysis in the Three Gorges Reservoir Region of the Yangtze River, China	NA	GLOBAL ECOLOGY AND CONSERVATION	The document meets previous screening exclusion criteria (Outcome)
12138	WOS	10.1016/j.ecoleng.2019.02.012	2019	Nath, A; Sinha, A; Lahkar, BP; Brahma, N	In search of Aliens: Factors influencing the distribution of Chromolaena odorata L. and Mikania micrantha Kunth in the Terai grasslands of Manas National Park, India	NA	ECOLOGICAL ENGINEERING	Sites are not in the bioclimatic region
12236	WOS	10.3897/natureconservation.34.29575	2019	Marzialetti, F; Bazzichetto, M; Giulio, S; Acosta, ATR; Stanisci, A; Malavasi, M; Carranza, ML	Modelling Acacia saligna invasion on the Adriatic coastal landscape:An integrative approach using LTER data	NA	NATURE CONSERVATION-BULGARIA	The study type is inappropriate (no data, simulation, recommendation)
12262	WOS	10.7818/ECOS.1718	2019	Soliveres, S; Garcia-Palacios, P	Secondary succession, biotic interactions and the functioning of roadside communities: plant-soil interactions matter more than plant-plant interactions	NA	ECOSISTEMAS	Language is not English or French
12289	WOS	10.3390/agriculture9050100	2019	Zambon, I; Cerda, A; Cudlin, P; Serra, P; Pili, S; Salvati, L	Road Network and the Spatial Distribution of Wildfires in the Valencian Community (1993-2015)	NA	AGRICULTURE-BASEL	The study type is inappropriate (no data, simulation, recommendation)
1232	WOS	10.1002/ece3.5919	2020	Foster, AD; Claeson, SM; Bisson, PA; Heimburg, J	Aquatic and riparian ecosystem recovery from debris flows in two western Washington streams, USA	NA	ECOLOGY AND EVOLUTION	The document meets previous screening exclusion criteria (Population)
1234	WOS	10.1002/eap.2077	2020	Erdozain, M; Emilson, CE; Kreutzweiser, DP; Kidd, KA; Mykytczuk, N; Sibley, PK	Forest management influences the effects of streamside wet areas on stream ecosystems	NA	ECOLOGICAL APPLICATIONS	Sites are not in the bioclimatic region
12341	WOS	10.1007/s10530-019-01928-8	2019	Musso, C; de Macedo, MA; Almeida, NN; Rodrigues, DD; Camargo, MEMS; Porto, ACCQ; Miranda, HS	Andropogon gayanus Kunth invasion in the Cerrado: from seed production to seedling establishment along roadsides	NA	BIOLOGICAL INVASIONS	Sites are not in the bioclimatic region
1237	WOS	10.1002/eap.2076	2020	Bejarano, MD; Sordo-Ward, A; Alonso, C; Jansson, R; Nilsson, C	Hydropeaking affects germination and establishment of riverbank vegetation	NA	ECOLOGICAL APPLICATIONS	Sites are not in the bioclimatic region
12427	WOS	10.1007/s11368-019-02266-x	2019	Wang, Q; Wang, WJ; He, XY; Zhou, W; Zhai, C; Wang, PJ; Tang, Z; Wei, CH; Zhang, B; Xiao, L; Wang, HY	Urbanization-induced glomalin changes and their associations with land-use configuration, forest characteristics, and soil properties in Changchun, Northeast China	NA	JOURNAL OF SOILS AND SEDIMENTS	Sites are not in the bioclimatic region
12450	WOS	10.1016/j.jaridenv.2019.01.012	2019	Morales-Romero, D; Lopez-Garcia, H; Martinez-Rodriguez, J; Molina-Freaner, F	Documenting a plant invasion: The influence of land use on buffelgrass invasion along roadsides in Sonora, Mexico	NA	JOURNAL OF ARID ENVIRONMENTS	Sites are not in the bioclimatic region
12482	WOS	10.1080/15226514.2019.1583723	2019	Alatou, H; Sahli, L	Using tree leaves and barks collected from contaminated and uncontaminated areas as indicators of air metallic pollution	NA	INTERNATIONAL JOURNAL OF PHYTOREMEDIATION	The document does not deal with our 6 specific questions
1249	WOS	10.1016/j.foreco.2019.117784	2020	Bachar, A; Markus-Shi, J; Regev, L; Boaretto, E; Klein, T	Tree rings reveal the adverse effect of water pumping on protected riparian Platanus orientalis tree growth	NA	FOREST ECOLOGY AND MANAGEMENT	The comparator is inappropriate
12512	WOS	10.1038/s41598-019-42497-z	2019	Sun, ZH; Sokolova, E; Brittain, JE; Saltveit, SJ; Rauch, S; Meland, S	Impact of environmental factors on aquatic biodiversity in roadside stormwater ponds	NA	SCIENTIFIC REPORTS	Sites are not in the bioclimatic region
12542	WOS	10.1371/journal.pone.0213823	2019	Hernandez-Hernandez, R; Kluge, J; Ah-Peng, C; Gonzalez-Mancebo, JM	Natural and human-impacted diversity of bryophytes along an elevational gradient on an oceanic island (La Palma, Canarias)	NA	PLOS ONE	The document meets previous screening exclusion criteria (Population)
1256	WOS	10.1002/esp.4776	2020	Jourdain, C; Claude, N; Tassi, P; Cordier, F; Antoine, G	Morphodynamics of alternate bars in the presence of riparian vegetation	NA	EARTH SURFACE PROCESSES AND LANDFORMS	The study type is inappropriate (no data, simulation, recommendation)
12565	WOS	10.3390/d11040066	2019	Balbuena, D; Alonso, A; Panta, M; Garcia, A; Gregory, T	Mitigating Tropical Forest Fragmentation with Natural and Semi-Artificial Canopy Bridges	NA	DIVERSITY-BASEL	The document meets previous screening exclusion criteria (Population)
12567	WOS	10.5902/1980509826869	2019	Costa, JP; Santos, LCD; Rios, JM; Rodrigues, AW; Neto, OCD; do Prado, JA; do Vale, VS	Structure and diversity of Cerrado sensu stricto patches along roadsides in Minas Gerais state	NA	CIENCIA FLORESTAL	Language is not English or French
12568	WOS	10.1016/j.ecocom.2019.03.002	2019	Da Re, D; Tordoni, E; Perez, ZN; Fernandez-Palacios, JM; Arevalo, JR; Otto, R; Rocchini, D; Bacaro, G	A spatially-explicit model of alien plant richness in Tenerife (Canary Islands)	NA	ECOLOGICAL COMPLEXITY	The study type is inappropriate (no data, simulation, recommendation)
12574	WOS	NO DOI	2019	Soetopo, L; Febriandito, PD	Revisited the diversity of epiphyte orchids at Senduro, Bromo Tengger Semeru National Park, Indonesia	NA	BIOSCIENCE RESEARCH	Sites are not in the bioclimatic region
12589	WOS	10.1016/j.ecolind.2018.12.020	2019	Zhao, LL; Zhang, C; Jia, SJ; Liu, QX; Chen, QZ; Li, X; Liu, XD; Wu, QF; Zhao, LC; Liu, HJ	Element bioaccumulation in lichens transplanted along two roads: The source and integration time of elements	NA	ECOLOGICAL INDICATORS	Sites are not in the bioclimatic region
12627	WOS	10.1007/s10113-019-01476-w	2019	Zhang, L; Jin, G; Wei, XJ; Xie, P; Liu, GG; Liu, YF	Multiscale analysis of patch and landscape characteristics of forest fragmentation in Liaoning Province, China	NA	REGIONAL ENVIRONMENTAL CHANGE	Sites are not in the bioclimatic region
12632	WOS	10.3390/su11072177	2019	Li, G; Wang, JL; Wang, YJ; Wei, HS; Ochir, A; Davaasuren, D; Chonokhuu, S; Nasanbat, E	Spatial and Temporal Variations in Grassland Production from 2006 to 2015 in Mongolia Along the China-Mongolia Railway	NA	SUSTAINABILITY	Sites are not in the bioclimatic region
12699	WOS	10.1016/j.landusepol.2019.02.035	2019	Ledda, A; De Montis, A	Infrastructural landscape fragmentation versus occlusion: A sensitivity analysis	NA	LAND USE POLICY	The study type is inappropriate (no data, simulation, recommendation)
1271	WOS	10.1080/00288330.2020.1722185	2020	Collins, KE; Febria, CM; Devlin, HS; Hogsden, KL; Warburton, HJ; Goeller, BC; McIntosh, AR; Harding, JS	Trialling tools using hand-weeding, weed mat and artificial shading to control nuisance macrophyte growth at multiple scales in small agricultural waterways	NA	NEW ZEALAND JOURNAL OF MARINE AND FRESHWATER RESEARCH	The document meets previous screening exclusion criteria (Population)
12738	WOS	10.1007/s00035-018-0214-5	2019	Martin, FM; Dommanget, F; Janssen, P; Spiegelberger, T; Viguier, C; Evette, A	Could knotweeds invade mountains in their introduced range? An analysis of patches dynamics along an elevational gradient	NA	ALPINE BOTANY	The document meets previous screening exclusion criteria (Population)
12776	WOS	10.21660/2019.56.4587	2019	Arase, T; Nishio, A; Okano, T; Uchida, T	EFFECT OF SUSPENDING TRAFFIC ON A HIGHWAY IN A MOUNTAINOUS REGION ON THE SUCCESSION OF SLOPE VEGETATION	NA	INTERNATIONAL JOURNAL OF GEOMATE	Sites are not in the bioclimatic region
1278	WOS	10.7717/peerj.8174	2020	Atkinson, SF; Lake, MC	Prioritizing riparian corridors for ecosystem restoration in urbanizing watersheds	NA	PEERJ	The study type is inappropriate (no data, simulation, recommendation)
12813	WOS	10.1016/j.jclepro.2018.12.317	2019	Lin, YY; Qiu, RZ; Yao, JX; Hu, XS; Lin, JG	The effects of urbanization on China's forest loss from 2000 to 2012: Evidence from a panel analysis	NA	JOURNAL OF CLEANER PRODUCTION	Sites are not in the bioclimatic region
1283	WOS	10.3390/su12041448	2020	Johnson, LR; Trammell, TLE; Bishop, TJ; Barth, J; Drzyzga, S; Jantz, C	Squeezed from All Sides: Urbanization, Invasive Species, and Climate Change Threaten Riparian Forest Buffers	NA	SUSTAINABILITY	The comparator is inappropriate
12859	WOS	10.1080/11263504.2018.1461700	2019	Muzafar, I; Khuroo, AA; Mehraj, G; Hamid, M; Rashid, I; Malik, AH	Floristic diversity along the roadsides of an urban biodiversity hotspot in Indian Himalayas	NA	PLANT BIOSYSTEMS	The comparator is inappropriate
1290	WOS	10.1002/ecs2.3049	2020	von Behren, C; Yeakley, JA	Hydrochorous seed dispersal in riparian forests altered by urbanization	NA	ECOSPHERE	The document meets exclusion criteria for waterways
12929	WOS	10.1086/701652	2019	Marques, PS; Manna, LR; Mazzoni, R; El-Sabaawi, R	Intraspecific trait variation in urban stream ecosystems: toward understanding the mechanisms shaping urban stream communities	NA	FRESHWATER SCIENCE	The study type is inappropriate (no data, simulation, recommendation)
12950	WOS	10.3390/ijerph16050714	2019	Krailertrattanachai, N; Ketrot, D; Wisawapipat, W	The Distribution of Trace Metals in Roadside Agricultural Soils, Thailand	NA	INTERNATIONAL JOURNAL OF ENVIRONMENTAL RESEARCH AND PUBLIC HEALTH	Sites are not in the bioclimatic region
12971	WOS	10.1007/s12210-019-00785-w	2019	Marucci, A; Zullo, F; Fiorini, L; Romano, B	The role of infrastructural barriers and gaps on Natura 2000 functionality in Italy: a case study on Umbria region	NA	RENDICONTI LINCEI-SCIENZE FISICHE E NATURALI	The document meets previous screening exclusion criteria (Population)
13018	WOS	10.1016/j.atmosenv.2018.12.027	2019	Xing, Y; Brimblecombe, P	Role of vegetation in deposition and dispersion of air pollution in urban parks	NA	ATMOSPHERIC ENVIRONMENT	Sites are not in the bioclimatic region
13049	WOS	10.1111/aje.12572	2019	Mungate, PNP; Masocha, M; Dube, T	Modelling the distribution of the invasive Ziziphus mauritiana along road corridors in Zimbabwe	NA	AFRICAN JOURNAL OF ECOLOGY	Sites are not in the bioclimatic region
1307	WOS	10.1016/j.aquabot.2019.103183	2020	Diamante, NA; Fabrin, TM; Silveira, MJ; de Oliveira, AV; Thomaz, SM; Prioli, SMAP; Prioli, AJ	Molecular analysis of the invasive populations of Urochloa (Poaceae) in a large Neotropical reservoir	NA	AQUATIC BOTANY	The comparator is inappropriate
13070	WOS	10.1016/j.geoderma.2018.09.009	2019	Memoli, V; De Marco, A; Esposito, F; Panico, SC; Barile, R; Maisto, G	Seasonality, altitude and human activities control soil quality in a national park surrounded by an urban area	NA	GEODERMA	The comparator is inappropriate
13076	WOS	10.12911/22998993/99738	2019	Paukova, Z	Occurrence and Spread after 18 Years of Invasion by Fallopia x bohemica (Slovakia)	NA	JOURNAL OF ECOLOGICAL ENGINEERING	The comparator is inappropriate
13112	WOS	10.1016/j.cub.2018.12.047	2019	Seebens, H	Invasion Ecology: Expanding Trade and the Dispersal of Alien Species	NA	CURRENT BIOLOGY	The document meets previous screening exclusion criteria (Population)
13138	WOS	10.1016/j.scitotenv.2018.09.016	2019	dos Santos, JFC; Gleriani, JM; Velloso, SGS; de Souza, GSA; do Amaral, CH; Torres, FTP; Medeiros, ND; dos Reis, M	Wildfires as a major challenge for natural regeneration in Atlantic Forest	NA	SCIENCE OF THE TOTAL ENVIRONMENT	The study type is inappropriate (no data, simulation, recommendation)
13145	WOS	10.1038/s41598-018-36587-7	2019	Shiferaw, H; Schaffner, U; Bewket, W; Alamirew, T; Zeleke, G; Teketay, D; Eckert, S	Modelling the current fractional cover of an invasive alien plant and drivers of its invasion in a dryland ecosystem	NA	SCIENTIFIC REPORTS	Sites are not in the bioclimatic region
1319	WOS	10.1007/s11273-019-09700-4	2020	Hrivnak, R; Svitok, M; Kochjarova, J; Jarolimek, I; Machava, J; Senko, D; Slezak, M	Drivers of plant species composition in alder-dominated forests with contrasting connectivity	NA	WETLANDS ECOLOGY AND MANAGEMENT	Sites are not in the bioclimatic region
13217	WOS	10.3390/f10020162	2019	Li, X; Lin, YY	Do High-Voltage Power Transmission Lines Affect Forest Landscape and Vegetation Growth: Evidence from a Case for Southeastern of China	NA	FORESTS	The study type is inappropriate (no data, simulation, recommendation)
13264	WOS	10.3390/su11030649	2019	Trisurat, Y; Shirakawa, H; Johnston, JM	Land-Use/Land-Cover Change from Socio-Economic Drivers and Their Impact on Biodiversity in Nan Province, Thailand	NA	SUSTAINABILITY	Sites are not in the bioclimatic region
13267	WOS	10.1007/s11629-018-5318-2	2019	Wang, F; Li, GY; Ma, W; Mao, YC; Mu, YH; Serban, M; Cai, YJ	Permafrost warming along the Mo'he-Jiagedaqi section of the China-Russia crude oil pipeline	NA	JOURNAL OF MOUNTAIN SCIENCE	Sites are not in the bioclimatic region
13299	WOS	10.1111/1365-2664.13287	2019	Lemke, A; Kowarik, I; von der Lippe, M	How traffic facilitates population expansion of invasive species along roads: The case of common ragweed in Germany	NA	JOURNAL OF APPLIED ECOLOGY	The comparator is inappropriate
1330	WOS	10.1111/cobi.13348	2020	Hanna, DEL; Raudsepp-Hearne, C; Bennett, EM	Effects of land use, cover, and protection on stream and riparian ecosystem services and biodiversity	NA	CONSERVATION BIOLOGY	Sites are not in the bioclimatic region
13311	WOS	10.1007/s10661-019-7238-1	2019	Kasemodel, MC; Papa, TBR; Sigolo, JB; Rodrigues, VGS	Assessment of the mobility, bioaccessibility, and ecological risk of Pb and Zn on a dirt road located in a former mining areaRibeira ValleyBrazil	NA	ENVIRONMENTAL MONITORING AND ASSESSMENT	The comparator is inappropriate
13335	WOS	10.1007/s10344-018-1248-0	2019	Barrientos, R; Ascensao, F; Beja, P; Pereira, HM; Borda-de-Agua, L	Railway ecology vs. road ecology: similarities and differences	NA	EUROPEAN JOURNAL OF WILDLIFE RESEARCH	The document is a review
13336	WOS	10.1007/s11783-019-1091-x	2019	Wang, Q; Zhang, QH; Dzakpasu, M; Chang, NN; Wang, XC	Transferral of HMs pollution from road-deposited sediments to stormwater runoff during transport processes	NA	FRONTIERS OF ENVIRONMENTAL SCIENCE & ENGINEERING	The comparator is inappropriate
13372	WOS	10.4102/koedoe.v61i1.1515	2019	Baard, JA; Kraaij, T	Use of a rapid roadside survey to detect potentially invasive plant species along the Garden Route, South Africa	NA	KOEDOE	The comparator is inappropriate
13375	WOS	10.1016/j.ecolmodel.2018.10.012	2019	Mestre, F; Ascensao, F; Barbosa, AM	gDefrag: A graph-based tool to help defragmenting landscapes divided by linear infrastructures	NA	ECOLOGICAL MODELLING	Sites are not in the bioclimatic region
13376	WOS	10.1016/j.ecolmodel.2018.10.014	2019	Gowda, JH; Tiribelli, F; Mermoz, M; Kitzberger, T; Morales, JM	Fragmentation modulates the response of dichotomous landscapes to fire and seed dispersal	NA	ECOLOGICAL MODELLING	The study type is inappropriate (no data, simulation, recommendation)
1339	WOS	10.1002/rra.3589	2020	Butterfield, BJ; Grams, PE; Durning, LE; Hazel, J; Palmquist, EC; Ralston, BE; Sankey, JB	Associations between riparian plant morphological guilds and fluvial sediment dynamics along the regulated Colorado River in Grand Canyon	NA	RIVER RESEARCH AND APPLICATIONS	Sites are not in the bioclimatic region
13391	WOS	10.1038/s41598-018-36804-3	2019	Ackerman, DE; Finlay, JC	Road dust biases NDVI and alters edaphic properties in Alaskan arctic tundra	NA	SCIENTIFIC REPORTS	Sites are not in the bioclimatic region
13404	WOS	10.1038/s41598-018-36594-8	2019	Alamgir, M; Campbell, MJ; Sloan, S; Suhardiman, A; Supriatna, J; Laurance, WF	High-risk infrastructure projects pose imminent threats to forests in Indonesian Borneo	NA	SCIENTIFIC REPORTS	Sites are not in the bioclimatic region
13405	WOS	10.1016/j.foreco.2018.10.009	2019	Murthy, KK; Sinha, SK; Kaul, R; Vaidyanathan, S	A fine-scale state-space model to understand drivers of forest fires in the Himalayan foothills	NA	FOREST ECOLOGY AND MANAGEMENT	Sites are not in the bioclimatic region
13407	WOS	10.1016/j.jenvman.2018.09.056	2019	Bonthoux, S; Chollet, S; Balat, I; Legay, N; Voisin, L	Improving nature experience in cities: What are people's preferences for vegetated streets?	NA	JOURNAL OF ENVIRONMENTAL MANAGEMENT	The document meets previous screening exclusion criteria (Population)
13418	WOS	10.4102/abc.v49i1.2356	2019	Witt, ABR; Shackleton, RT; Beale, T; Nunda, W; van Wilgen, BW	Distribution of invasive alien Tithonia (Asteraceae) species in eastern and southern Africa and the socio-ecological impacts of T. diversifolia in Zambia	NA	BOTHALIA	Sites are not in the bioclimatic region
13421	WOS	10.1016/j.scitotenv.2018.07.406	2019	Ahammad, R; Stacey, N; Eddy, IMS; Tomscha, SA; Sunderland, TCH	Recent trends of forest cover change and ecosystem services in eastern upland region of Bangladesh	NA	SCIENCE OF THE TOTAL ENVIRONMENT	Sites are not in the bioclimatic region
13568	WOS	10.14258/turczaninowia.22.1.10	2019	Zykova, EY; Ebel, AL; Ebel, TV; Sheremetova, SA	New findings of alien plants in the Republic of Altai	NA	TURCZANINOWIA	Language is not English or French
13617	WOS	10.1088/1755-1315/358/2/022068	2019	Zhou, G; Shao, SG; Wu, XM; Zhu, YF; Zhang, HF; Wang, ZM	Evaluation on Utilization Effect of Highway Wildlife Corridor in Desert and Gobi Area	NA	5TH INTERNATIONAL CONFERENCE ON ADVANCES IN ENERGY, ENVIRONMENT AND CHEMICAL ENGINEERING	Sites are not in the bioclimatic region
1371	WOS	10.1111/wre.12400	2020	Cuda, J; Skalova, H; Pysek, P	Spread of Impatiens glandulifera from riparian habitats to forests and its associated impacts: insights from a new invasion	NA	WEED RESEARCH	The document is a review
1378	WOS	10.3390/su12020568	2020	Buchanan, SW; Baskerville, M; Oelbermann, M; Gordon, AM; Thevathasan, NV; Isaac, ME	Plant Diversity and Agroecosystem Function in Riparian Agroforests: Providing Ecosystem Services and Land-Use Transition	NA	SUSTAINABILITY	Sites are not in the bioclimatic region
1379	WOS	10.1088/1755-1315/486/1/012174	2020	Suryanto, H	Distribution and ecology of sangilu (Evodia sp) as a local endemic species in the Bantimurung Bulusaraung National Park	NA	2ND INTERNATIONAL CONFERENCE ON FOOD SECURITY AND SUSTAINABLE AGRICULTURE IN THE TROPICS	Sites are not in the bioclimatic region
1380	WOS	10.19182/bft2020.345.a31928	2020	Sambare, O; Savadogo, S; Traore, L; Ouedraogo, I; Thiombiano, A	Structure and dynamics of woody species in gallery forests along rivers and streams in the southern Sudanian zone of Burkina Faso	NA	BOIS ET FORETS DES TROPIQUES	Sites are not in the bioclimatic region
13828	WOS	10.1016/j.prostr.2019.12.146	2019	Ivanov, DS; Ammosov, GS; Kornilova, ZG	Influence of natural climatic conditions on the spatial position of the underwater gas pipelines on the Lena floodplain	NA	1ST INTERNATIONAL CONFERENCE ON INTEGRITY AND LIFETIME IN EXTREME ENVIRONMENT (ILEE-2019)	Sites are not in the bioclimatic region
13906	WOS	NO DOI	2019	Konkathi, P; Shetty, A; Kolluru, V; Yathish, PH; Pruthviraj, U	STATIC FIRE RISK INDEX FOR THE FOREST RESOURCES OF KARNATAKA	NA	2019 IEEE INTERNATIONAL GEOSCIENCE AND REMOTE SENSING SYMPOSIUM (IGARSS 2019)	Sites are not in the bioclimatic region
14024	WOS	10.15666/aeer/1706_1459914609	2019	Peng, Y	INFLUENCE OF ENVIRONMENTAL LANDSCAPE STRUCTURE ON THE DISTRIBUTION FEATURES OF PLANT COMMUNITIES IN GREEN PARKS	NA	APPLIED ECOLOGY AND ENVIRONMENTAL RESEARCH	Sites are not in the bioclimatic region
1407	WOS	10.4067/S0717-92002020000300289	2020	Tunckol, B; Aksoy, N; Coban, S; Zengin, H	Diversity and ecology of forest communities in Kure Mountains National Park of Turkey	NA	BOSQUE	The comparator is inappropriate
1408	WOS	10.4067/S0717-92002020000300365	2020	Rorato, DG; Araujo, MM; Griebeler, AM; Redin, CG; Dutra, AF; Aimi, SC; Turchetto, F	Structural Variations in remnants of Mixed Om brophilous Forest in the extreme South of Brazil	NA	BOSQUE	The comparator is inappropriate
1409	WOS	10.18799/24131830/2020/11/2893	2020	Dorokhova, LA; Yusupov, DV; Rikhvanov, LP	GEOCHEMICAL AND MINERAL INDICATORS OF DEFLATION IN URBAN AREAS USING POPLAR LEAVES	NA	BULLETIN OF THE TOMSK POLYTECHNIC UNIVERSITY-GEO ASSETS ENGINEERING	Language is not English or French
14164	WOS	10.17238/issn0536-1036.2019.5.216	2019	Karbasnikova, EB; Zalyvskaya, OS; Chukhina, OV	HEAVY METALS CONTENT IN SOILS AND WOODY VEGETATION OF URBAN AREA	NA	LESNOY ZHURNAL-FORESTRY JOURNAL	Language is not English or French
1418	WOS	10.21826/2446-82312020v75e2020011	2020	Santos, MH; Holanda, FSR; Lino, JB; Santos, TLS; Fontes, CS; Moura, MM; Araujo, RN	Macrophytes communities associated to soil bioengineering techniques for erosion control in riverbanks	NA	IHERINGIA SERIE BOTANICA	Sites are not in the bioclimatic region
142	WOS	10.1111/aje.12822	2020	Ruwanza, S	Vegetation and soil recovery following Eucalyptus grandis removal in Limpopo Province, South Africa	NA	AFRICAN JOURNAL OF ECOLOGY	Sites are not in the bioclimatic region
1422	WOS	10.5424/fs/2020292-15777	2020	Mansoor, A; Sharif, F; Hanook, S; Shahzad, L; Khan, AU	Evaluating the current ecological status and proposing rehabilitation interventions for the low flooded riparian reserve forest in Punjab Pakistan	NA	FOREST SYSTEMS	Sites are not in the bioclimatic region
14347	WOS	10.1088/1755-1315/226/1/012022	2019	Popova, A; Popova, V; Dorofeeva, V; Sorokopudova, O	Anthropogenic environmental pressure influence on oak forest biodiversity and Quercus robur mithosis pathologies	NA	INTERNATIONAL JUBILEE SCIENTIFIC AND PRACTICAL CONFERENCE INNOVATIVE DIRECTIONS OF DEVELOPMENT OF THE FORESTRY COMPLEX	Sites are not in the bioclimatic region
14349	WOS	NO DOI	2019	Jim, CY	Soil volume restrictions and urban soil design for trees in confined planting sites	NA	JOURNAL OF LANDSCAPE ARCHITECTURE	The document meets previous screening exclusion criteria (Outcome)
1436	WOS	10.15741/revbio.07.e798	2020	Perez-Amezola, MC; Gatica-Colima, AB; Cuevas-Ortalejo, DM; Martinez-Calderas, JM; Vital-Garcia, C	Riparian biota of the Protected Area of Flora and Fauna Santa Elena Canyon, Mexico	NA	REVISTA BIO CIENCIAS	Sites are not in the bioclimatic region
14408	WOS	NO DOI	2019	Afridi, SG; Islam, N; Shams, DF; Shams, S; Khan, A; Shah, M; Khan, W; Shah, M; Islam, M; Iqbal, A	ASSESSMENT OF AIR POLLUTION TOLERANCE OF SELECTED TREES AND CROP SPECIES USING BIOCHEMICAL AND PHYSIOLOGICAL ANALYSES	NA	FRESENIUS ENVIRONMENTAL BULLETIN	The document does not deal with our 6 specific questions
14423	WOS	10.18172/cig.3627	2019	Gallardo, B; Vila, L	Human influence, key to understand the biogeography of invasive species in the Anthropocene	NA	CUADERNOS DE INVESTIGACION GEOGRAFICA	Language is not English or French
14496	WOS	10.18016/ksutarimdoga.vi.527475	2019	Zengin, M; Yildiz, N	Heavy Metal Accumulation in Leaf Samples of "Elaeagnus angustifolia L.": Example of Erzurum	NA	KSU TARIM VE DOGA DERGISI-KSU JOURNAL OF AGRICULTURE AND NATURE	Language is not English or French
14541	WOS	10.15666/aeer/1703_67236734	2019	Aricak, B; Cetin, M; Erdem, R; Sevik, H; Cometen, H	THE CHANGE OF SOME HEAVY METAL CONCENTRATIONS IN SCOTCH PINE (PINUS SYLVESTRIS) DEPENDING ON TRAFFIC DENSITY, ORGANELLE AND WASHING	NA	APPLIED ECOLOGY AND ENVIRONMENTAL RESEARCH	The document does not deal with our 6 specific questions
14573	WOS	10.1088/1757-899X/471/9/092055	2019	Finka, M; Ondrejicka, V; Husar, M; Jamecny, L	Linear Transport Infrastructure Development Processes as the Objects of Harmonisation with Wildlife	NA	3RD WORLD MULTIDISCIPLINARY CIVIL ENGINEERING, ARCHITECTURE, URBAN PLANNING SYMPOSIUM (WMCAUS 2018)	The study type is inappropriate (no data, simulation, recommendation)
1459	WOS	10.1063/5.0007552	2020	Lee, H; Marrs, R	Studies on the Characteristics of Ecosystem Using Soil Seed Banks	NA	INTERNATIONAL CONFERENCE ON LIFE SCIENCE AND TECHNOLOGY (ICOLIST)	Sites are not in the bioclimatic region
14590	WOS	10.1016/j.gecco.2019.e00555	2019	Lazaro-Lobo, A; Ervin, GN	A global examination on the differential impacts of roadsides on native vs. exotic and weedy plant species	NA	GLOBAL ECOLOGY AND CONSERVATION	The document is a review
14610	WOS	10.25750/1995-4301-2019-1-054-059	2019	Kapelkina, LP; Teplyakova, TE	Red Book of vascular plants along oil pipelines in Yaroslavl Region	NA	THEORETICAL AND APPLIED ECOLOGY	Language is not English or French
14614	WOS	10.15244/pjoes/92550	2019	Shaheen, H; Batool, A; Gillani, SF; Dar, MEU; Habib, T; Aziz, S	Diversity and Distribution of Invasive Plant Species in Suburban Vegetation of Kashmir Himalayas	NA	POLISH JOURNAL OF ENVIRONMENTAL STUDIES	Sites are not in the bioclimatic region
14645	WOS	NO DOI	2019	Akdeniz, NS; Tumsavas, Z; Zencirkiran, M	A Research on the Soil Characteristics and Woody Plant Species of Urban Boulevards in Bursa, Turkey	NA	JOURNAL OF AGRICULTURAL SCIENCE AND TECHNOLOGY	The comparator is inappropriate
1465	WOS	10.1071/WF19101	2020	Harley, GL; Heyerdahl, EK; Johnston, JD; Olson, DL	Riparian and adjacent upland forests burned synchronously during dry years in eastern Oregon (1650-1900 CE), USA	NA	INTERNATIONAL JOURNAL OF WILDLAND FIRE	Pdf cannot be obtained
1466	WOS	10.1071/WF19114	2020	Jackson, BK; Sullivan, SMP	Influence of wildfire severity on geomorphic features and riparian vegetation of forested streams of the Sierra Nevada, California, USA	NA	INTERNATIONAL JOURNAL OF WILDLAND FIRE	The document meets exclusion criteria for waterways
14663	WOS	10.3846/jeelm.2019.9236	2019	Fei, WJ; Jin, ZJ; Ye, JN; Divigalpitiya, P; Sakai, T; Wang, CK	DISASTER CONSEQUENCE MITIGATION AND EVALUATION OF ROADSIDE GREEN SPACES IN NANJING	NA	JOURNAL OF ENVIRONMENTAL ENGINEERING AND LANDSCAPE MANAGEMENT	The comparator is inappropriate
14670	WOS	10.15244/pjoes/91844	2019	Ali, K; Shuaib, M; Malik, T; Shah, SS; Ali, S; Shah, NA; Hussain, F; Khan, I; Akhtar, N; Li, ZJ	Urban Sprawl and its Impact on Soil and Plant Species in Peshawar, Pakistan	NA	POLISH JOURNAL OF ENVIRONMENTAL STUDIES	Sites are not in the bioclimatic region
14675	WOS	10.14214/sf.10012	2019	Hernandez-Gomez, IU; Cerdan-Cabrera, CR; Navarro-Martinez, A; Vazquez-Luna, D; Armenta-Montero, S; Ellis, EA	Assessment of the CLASlite forest monitoring system in detecting disturbance from selective logging in the Selva Maya, Mexico	NA	SILVA FENNICA	Sites are not in the bioclimatic region
14680	WOS	NO DOI	2019	Niu, LC; Ye, HZ; Pang, L; Fan, JQ	Ecological Environment Restoration of Roadside Vegetation in Expressway of Alpine Regions	NA	EKOLOJI	Sites are not in the bioclimatic region
14690	WOS	10.15244/pjoes/90358	2019	Aguilera, A; Armendariz, C; Quintana, P; Garcia-Oliva, F; Bautista, F	Influence of Land Use and Road Type on the Elemental Composition of Urban Dust in a Mexican Metropolitan Area	NA	POLISH JOURNAL OF ENVIRONMENTAL STUDIES	Sites are not in the bioclimatic region
1470	WOS	10.1590/1676-0611-BN-2020-0964	2020	Almeida, FC; Pietrobom, MR; Fernandes, RS	Lycophytes of the Chapada das Mesas National Park, Cerrado, Maranhao, Brazil	NA	BIOTA NEOTROPICA	Sites are not in the bioclimatic region
14793	WOS	10.1016/j.ufug.2017.12.014	2019	Capotorti, G; Orti, MMA; Copiz, R; Fusaro, L; Mollo, B; Salvatori, E; Zavattero, L	Biodiversity and ecosystem services in urban green infrastructure planning: A case study from the metropolitan area of Rome (Italy)	NA	URBAN FORESTRY & URBAN GREENING	The study type is inappropriate (no data, simulation, recommendation)
1483	WOS	10.13133/2239-3129/15649	2020	Gasperini, C; Carrari, E; Selvi, F	INVASION OF RIPARIAN HABITATS BY BUDDLEJA DAVIDII: A CASE STUDY FROM THE NORTHERN APENNINES	NA	ANNALI DI BOTANICA	The comparator is inappropriate
1492	WOS	10.1590/2179-8087.024018	2020	de Lacerda, AV; Barbosa, FM	Riparian Vegetation Structure in a Conservation Unit in the Semi-Arid Region of Paraiba, Brazil	NA	FLORESTA E AMBIENTE	Sites are not in the bioclimatic region
14931	WOS	10.1016/j.landurbplan.2018.09.018	2019	Li, XP; Fan, SX; Guan, JH; Zhao, F; Dong, L	Diversity and influencing factors on spontaneous plant distribution in Beijing Olympic Forest Park	NA	LANDSCAPE AND URBAN PLANNING	Sites are not in the bioclimatic region
15	WOS	10.1002/ece3.7019	2020	Pielech, R; Czortek, P	Disentangling effects of disturbance severity and frequency: Does bioindication really work?	NA	ECOLOGY AND EVOLUTION	The study type is inappropriate (no data, simulation, recommendation)
15064	WOS	10.19272/201806704005	2018	Aguirre, J; Campana, Y; Guerrero, E; Ugarte, DD	ROADS AND AGRICULTURE: IMPACTS OF CONNECTIVITY IN PERU	NA	INTERNATIONAL JOURNAL OF TRANSPORT ECONOMICS	Pdf cannot be obtained
15076	WOS	10.3390/ijerph15122832	2018	Guo, PP; Yu, F; Ren, Y; Liu, D; Li, J; Ouyang, ZY; Wang, XK	Response of Ruderal Species Diversity to an Urban Environment: Implications for Conservation and Management	NA	INTERNATIONAL JOURNAL OF ENVIRONMENTAL RESEARCH AND PUBLIC HEALTH	Sites are not in the bioclimatic region
15079	WOS	10.2478/mgrsd-2018-0016	2018	Galecka-Drozda, A; Raszeja, E	Useful wasteland - the potential of undeveloped land in modification of urban green infrastructure based on the city of Poznan	NA	MISCELLANEA GEOGRAPHICA	The study type is inappropriate (no data, simulation, recommendation)
1510	WOS	10.3159/TORREY-D-19-00023.1	2020	Saladyga, T; Vanderhorst, J; Cline, J	Successional dynamics of an Appalachian pin oak (Quercus palustris Munchh.) swamp forest	NA	JOURNAL OF THE TORREY BOTANICAL SOCIETY	The comparator is inappropriate
1515	WOS	10.15244/pjoes/111510	2020	Zhao, QH; Xu, SS; Tang, Q; Lu, XL; Wang, SQ; Ji, XY; Ding, SY	Relationships between Soil Nutrients and Plant Diversity in Riparian Woodlands Along the Middle and Lower Reaches of the Yellow River, China	NA	POLISH JOURNAL OF ENVIRONMENTAL STUDIES	Sites are not in the bioclimatic region
15150	WOS	10.1656/058.017.0419	2018	Tisshaw, KE; Menges, ES	The Influence of Management Regimes and Habitat Characteristics on the Persistence and Current Occupancy of the Non-native Melinis repens (Natalgrass)	NA	SOUTHEASTERN NATURALIST	The document meets previous screening exclusion criteria (Population)
15153	WOS	10.1007/s12517-018-4099-9	2018	El-Radaideh, NM; Al-Taani, AAA	Geo-environmental study of heavy metals of the agricultural highway soils, NW Jordan	NA	ARABIAN JOURNAL OF GEOSCIENCES	The document meets previous screening exclusion criteria (Population)
1516	WOS	10.3390/su12010204	2020	Cao, Y; Natuhara, Y	Effect of Urbanization on Vegetation in Riparian Area: Plant Communities in Artificial and Semi-Natural Habitats	NA	SUSTAINABILITY	The comparator is inappropriate (waterway)
15178	WOS	10.1016/j.biocon.2018.10.027	2018	Hyde, JL; Bohlman, SA; Valle, D	Transmission lines are an under-acknowledged conservation threat to the Brazilian Amazon	NA	BIOLOGICAL CONSERVATION	Sites are not in the bioclimatic region
15179	WOS	10.1007/s10530-018-1787-z	2018	McDougall, KL; Lembrechts, J; Rew, LJ; Haider, S; Cavieres, LA; Kueffer, C; Milbau, A; Naylor, BJ; Nunez, MA; Pauchard, A; Seipel, T; Speziale, KL; Wright, GT; Alexander, JM	Running off the road: roadside non-native plants invading mountain vegetation	NA	BIOLOGICAL INVASIONS	The document meets previous screening exclusion criteria (Population)
15204	WOS	10.1007/s10342-018-1138-8	2018	Deljouei, A; Sadeghi, SMM; Abdi, E; Bernhardt-Romermann, M; Pascoe, EL; Marcantonio, M	The impact of road disturbance on vegetation and soil properties in a beech stand, Hyrcanian forest	NA	EUROPEAN JOURNAL OF FOREST RESEARCH	The document meets previous screening exclusion criteria (Population)
1522	WOS	10.3390/w12010026	2020	Surasinghe, T; Kariyawasam, R; Sudasinghe, H; Karunarathna, S	Challenges in Biodiversity Conservation in a Highly Modified Tropical River Basin in Sri Lanka	NA	WATER	Sites are not in the bioclimatic region
153	WOS	10.1111/1365-2664.13784	2020	Williamson, J; Slade, EM; Luke, SH; Swinfield, T; Chung, AYC; Coomes, DA; Heroin, H; Jucker, T; Lewis, OT; Vairappan, CS; Rossiter, SJ; Struebig, MJ	Riparian buffers act as microclimatic refugia in oil palm landscapes	NA	JOURNAL OF APPLIED ECOLOGY	Sites are not in the bioclimatic region
1530	WOS	10.1590/1983-21252020v33n117rc	2020	Novais, JMP; Ramos, FT; Dores, EFGD; Maia, JCD	IMPACT OF DIFFERENT REVEGETATION TECHNIQUES ON SOIL AND PLANT ATTRIBUTES IN A RIPARIAN ZONE	NA	REVISTA CAATINGA	Sites are not in the bioclimatic region
15300	WOS	10.5194/nhess-18-3203-2018	2018	McAdoo, BG; Quak, M; Gnyawali, KR; Adhikari, BR; Devkota, S; Rajbhandari, PL; Sudmeier-Rieux, K	Roads and landslides in Nepal: how development affects environmental risk	NA	NATURAL HAZARDS AND EARTH SYSTEM SCIENCES	Sites are not in the bioclimatic region
1531	WOS	10.1016/j.ufug.2019.126549	2020	Chin, EY; Kupfer, JA	Identification of environmental drivers in urban greenway communities	NA	URBAN FORESTRY & URBAN GREENING	The document meets previous screening exclusion criteria (Population)
1533	WOS	10.1016/j.ufug.2019.126525	2020	Czortek, P; Pielech, R	Surrounding landscape influences functional diversity of plant species in urban parks	NA	URBAN FORESTRY & URBAN GREENING	The document meets previous screening exclusion criteria (Population)
1534	WOS	10.1071/MF18438	2020	Dawson, SK; Catford, JA; Berney, P; Kingsford, RT; Capon, S	Land use alters soil propagule banks of wetlands down the soil-depth profile	NA	MARINE AND FRESHWATER RESEARCH	Sites are not in the bioclimatic region
15412	WOS	10.1002/ece3.4578	2018	Root-Bernstein, M; Svenning, JC	Human paths have positive impacts on plant richness and diversity: A meta-analysis	NA	ECOLOGY AND EVOLUTION	The document is a review
1542	WOS	10.3390/f11010105	2020	Nelson, RA; Francis, EJ; Berry, JA; Cornwell, WK; Anderegg, LDL	The Role of Climate Niche, Geofloristic History, Habitat Preference, and Allometry on Wood Density within a California Plant Community	NA	FORESTS	The comparator is inappropriate
15421	WOS	10.1016/j.foreco.2018.05.059	2018	Ramlow, M; Rhoades, CC; Cotrufo, MF	Promoting revegetation and soil carbon sequestration on decommissioned forest roads in Colorado, USA: A comparative assessment of organic soil amendments	NA	FOREST ECOLOGY AND MANAGEMENT	Sites are not in the bioclimatic region
1546	WOS	10.29059/cienciauat.v14i2.1248	2020	Mata-Balderas, JM; Hernandez-Cardenas, SE; Alanis-Rodriguez, E; Mora-Olivo, A	Richness, composition and abundance of species in a riparian plant community in the Santa Catarina river, Monterrey, Nuevo Leon	NA	CIENCIAUAT	Language is not English or French
1554	WOS	10.1080/02705060.2019.1670744	2020	Chen, FQ; Zhang, M; Wu, Y; Huang, YW	Seed rain and seed bank of a draw-down zone and their similarities to vegetation under the regulated water-level fluctuation in Xiangxi River	NA	JOURNAL OF FRESHWATER ECOLOGY	The comparator is inappropriate (waterway)
15582	WOS	10.3897/natureconservation.30.27627	2018	Kucsicsa, G; Grigorescu, I; Dumitrascu, M; Doroftei, M; Nastase, M; Herlo, G	Assessing the potential distribution of invasive alien species Amorpha fruticosa (Mill.) in the Mures Floodplain Natural Park (Romania) using GIS and logistic regression	NA	NATURE CONSERVATION-BULGARIA	The study type is inappropriate (no data, simulation, recommendation)
156	WOS	10.1111/aje.12820	2020	Zaplata, MK; Nhabanga, A; Stalmans, M; Volpers, T; Burkart, M; Sperfeld, E	Grasses cope with high-contrast ecosystem conditions in the large outflow of the Banhine wetlands, Mozambique	NA	AFRICAN JOURNAL OF ECOLOGY	Sites are not in the bioclimatic region
1561	WOS	10.1016/j.jksus.2018.09.003	2020	Fakhry, AM; Khazzan, MM; Aljedaani, GS	Impact of disturbance on species diversity and composition of Cyperus conglomeratus plant community in southern Jeddah, Saudi Arabia	NA	JOURNAL OF KING SAUD UNIVERSITY SCIENCE	Sites are not in the bioclimatic region
1562	WOS	10.1002/clen.201900203	2020	Zhang, M; Ma, KX; Liu, T; Tang, LL; Khan, AA; Yang, T; Zheng, PF; Wang, TT; Han, JH; Shi, FC	Responses in Phenotypic Plasticity of Amaranthus palmeri and Polygonum orientale to Soil Factors under Different Habitats	NA	CLEAN-SOIL AIR WATER	Sites are not in the bioclimatic region
15633	WOS	10.1016/j.ecolind.2018.04.067	2018	Luo, LH; Ma, W; Zhuang, YL; Zhang, YN; Yi, SH; Xu, JW; Long, YP; Ma, D; Zhang, ZQ	The impacts of climate change and human activities on alpine vegetation and permafrost in the Qinghai-Tibet Engineering Corridor	NA	ECOLOGICAL INDICATORS	Sites are not in the bioclimatic region
15638	WOS	10.2478/botcro-2018-0018	2018	Jachula, J; Wrzesien, M; Strzalkowska-Abramek, M; Denisow, B	The impact of spatio-temporal changes in flora attributes and pollen availability on insect visitors in Lamiaceae species	NA	ACTA BOTANICA CROATICA	Sites are not in the bioclimatic region
15668	WOS	10.1111/gcb.14334	2018	Jesse, WAM; Behm, JE; Helmus, MR; Ellers, J	Human land use promotes the abundance and diversity of exotic species on Caribbean islands	NA	GLOBAL CHANGE BIOLOGY	Sites are not in the bioclimatic region
1568	WOS	10.1002/eco.2157	2020	Shi, W; Shao, DD; Gualtieri, C; Purnama, A; Cui, BS	Modelling long-distance floating seed dispersal in salt marsh tidal channels	NA	ECOHYDROLOGY	The study type is inappropriate (no data, simulation, recommendation)
15683	WOS	10.1007/s11629-018-4937-y	2018	Leija-Loredo, EG; Pavon, NP; Sanchez-Gonzalez, A; Rodriguez-Laguna, R; Angeles-Perez, G	Land cover change and carbon stores in a tropical montane cloud forest in the Sierra Madre Oriental, Mexico	NA	JOURNAL OF MOUNTAIN SCIENCE	The study type is inappropriate (no data, simulation, recommendation)
1569	WOS	10.5601/jelem.2019.24.3.1889	2020	Stepien, A; Pawluczuk, J; Alberski, J	MEADOW PLANTS AND THEIR CHEMICAL COMPOSITION UNDER THE HABITAT CONDITIONS PREVAILING IN THE PASLEKA RIVER VALLEY NATURA 2000 SITE	NA	JOURNAL OF ELEMENTOLOGY	Results are in an unexploitable format
15703	WOS	10.1016/j.ppees.2018.08.006	2018	Cui, JF; Chen, WW; Newman, C; Han, WW; Buesching, CD; Macdonald, DW; Xie, ZQ; Zhou, YB	Roads disrupt rodent scatter-hoarding seed-dispersal services: implication for forest regeneration	NA	PERSPECTIVES IN PLANT ECOLOGY EVOLUTION AND SYSTEMATICS	Sites are not in the bioclimatic region
15733	WOS	10.1111/avsc.12391	2018	Chau, NL; Chu, LM	Revegetation of subtropical soil slopes: Groundcover performance and the implications of urban development and slope features on plant community	NA	APPLIED VEGETATION SCIENCE	Sites are not in the bioclimatic region
15735	WOS	10.1674/0003-0031-180.2.175	2018	Horn, KD; Menges, ES; Quintana-Ascencio, PF	Responses of the Clonal Florida Endemic Shrub Polygonella myriophylla to Fire and Mechanical Disturbance	NA	AMERICAN MIDLAND NATURALIST	The document meets previous screening exclusion criteria (Population)
1574	WOS	10.1016/j.rama.2019.09.004	2020	Meehan, MA; O'Brien, PL	Using Areal Composition of Riparian Vegetation Communities to Identify Thresholds in Prairie Streams	NA	RANGELAND ECOLOGY & MANAGEMENT	Sites are not in the bioclimatic region
15749	WOS	10.3390/f9100640	2018	Kuliesis, A; Aleinikovas, M; Linkevicius, E; Kuliesis, AA; Saladis, J; Skema, M; Silinskas, B; Beniusiene, L	The Impact of Strip Roads on the Productivity of Spruce Plantations	NA	FORESTS	Sites are not in the bioclimatic region
15751	WOS	10.3390/rs10101593	2018	Santos, MJ; Disney, M; Chave, J	Detecting Human Presence and Influence on Neotropical Forests with Remote Sensing	NA	REMOTE SENSING	The document is a review
15791	WOS	10.1016/j.ecoleng.2017.06.030	2018	Hoerbinger, S; Immitzer, M; Obriejetan, M; Rauch, HP	GIS-based assessment of ecosystem service demand concerning green infrastructure line-side vegetation	NA	ECOLOGICAL ENGINEERING	The study type is inappropriate (no data, simulation, recommendation)
15809	WOS	10.1007/s00035-018-0205-6	2018	Yang, MY; Lu, Z; Fan, ZY; Liu, X; Hens, L; De Wulf, R; Ou, XK	Distribution of non-native plant species along elevation gradients in a protected area in the eastern Himalayas, China	NA	ALPINE BOTANY	Sites are not in the bioclimatic region
15810	WOS	10.1016/j.atmosenv.2018.07.014	2018	Wuyts, K; Hofman, J; Van Wittenberghe, S; Nuyts, G; De Wael, K; Samson, R	A new opportunity for biomagnetic monitoring of particulate pollution in an urban environment using tree branches	NA	ATMOSPHERIC ENVIRONMENT	The document does not deal with our 6 specific questions
15867	WOS	10.1016/j.foreco.2018.04.057	2018	Mathisen, KM; Wojcicki, A; Borowski, Z	Effects of forest roads on oak trees via cervid habitat use and browsing	NA	FOREST ECOLOGY AND MANAGEMENT	Sites are not in the bioclimatic region
15893	WOS	10.1371/journal.pone.0200203	2018	Tracey, JA; Rochester, CJ; Hathaway, SA; Preston, KL; Syphard, AD; Vandergast, AG; Diffendorfer, JE; Franklin, J; MacKenzie, JB; Oberbauer, TA; Tremor, S; Winchell, CS; Fisher, RN	Prioritizing conserved areas threatened by wildfire and fragmentation for monitoring and management	NA	PLOS ONE	The study type is inappropriate (no data, simulation, recommendation)
159	WOS	10.1007/s13157-020-01385-3	2020	Katz, GL; Tuttle, GM; Denslow, MW; Norton, AP	Legacy Effects of Russian Olive (Elaeagnus angustifolia L.) in a Riparian Ecosystem Three Years Post-Removal	NA	WETLANDS	Sites are not in the bioclimatic region
1590	WOS	10.1080/11263504.2019.1701120	2020	Mysliwy, M	Senecionetum fluviatilis in Poland from a European perspective - diversity, distribution and threats	NA	PLANT BIOSYSTEMS	The comparator is inappropriate
1592	WOS	10.1111/emr.12396	2020	Greet, J; Ede, F; Robertson, D; McKendrick, S	Should I plant or should I sow? Restoration outcomes compared across seven riparian revegetation projects	NA	ECOLOGICAL MANAGEMENT & RESTORATION	The document meets exclusion criteria for waterways
15952	WOS	10.1016/j.ecoleng.2018.05.019	2018	Mander, U; Kull, A; Uuemaa, E; Moisja, K; Kulvik, M; Kikas, T; Raet, J; Tournebize, J; Sepp, K	Green and brown infrastructures support a landscape-level implementation of ecological engineering	NA	ECOLOGICAL ENGINEERING	Sites are not in the bioclimatic region
15962	WOS	10.1007/s12224-018-9319-2	2018	Medvecka, J; Zaliberova, M; Majekova, J; Senko, D; Jarolimek, I	Role of infrastructure and other environmental factors affecting the distribution of alien plants in the Tatra Mts	NA	FOLIA GEOBOTANICA	Sites are not in the bioclimatic region
16002	WOS	10.1656/045.025.0310	2018	Tiwari, A; Rachlin, JW	Ecological Effects of Road De-icing Salt on Adirondack Forests and Headwater Streams	NA	NORTHEASTERN NATURALIST	Sites are not in the bioclimatic region
16012	WOS	10.1016/j.scitotenv.2018.04.137	2018	Li, S; Dong, SK; Zhang, XF; Liu, SL; Shi, JB; Gao, XX; Swift, D; Xu, YD; Shen, H; Yang, MY; Margarida, CCA	Evolutionary history and functional traits determine the spatial pattern of multifaceted plant diversity in a typical temperate desert disturbed by an expressway	NA	SCIENCE OF THE TOTAL ENVIRONMENT	Sites are not in the bioclimatic region
16013	WOS	10.1016/j.scitotenv.2018.04.106	2018	Weerakkody, U; Dover, JW; Mitchell, P; Reiling, K	Quantification of the traffic-generated particulate matter capture by plant species in a living wall and evaluation of the important leaf characteristics	NA	SCIENCE OF THE TOTAL ENVIRONMENT	The comparator is inappropriate
1603	WOS	10.1002/esp.4736	2020	Duro, G; Crosato, A; Kleinhans, MG; Winkels, TG; Woolderink, HAG; Uijttewaal, WSJ	Distinct patterns of bank erosion in a navigable regulated river	NA	EARTH SURFACE PROCESSES AND LANDFORMS	The comparator is inappropriate
16030	WOS	10.3390/rs10091403	2018	Wu, JW; Yao, W; Polewski, P	Mapping Individual Tree Species and Vitality along Urban Road Corridors with LiDAR and Imaging Sensors: Point Density versus View Perspective	NA	REMOTE SENSING	The study type is inappropriate (no data, simulation, recommendation)
16034	WOS	10.3390/f9090567	2018	Heinrichs, S; Pauchard, A; Schall, P	Native Plant Diversity and Composition Across a Pinus radiata D.Don Plantation Landscape in South-Central Chile-The Impact of Plantation Age, Logging Roads and Alien Species	NA	FORESTS	The document meets previous screening exclusion criteria (Population)
16099	WOS	10.3391/mbi.2018.9.3.17	2018	Bukombe, J; Smith, SW; Kija, H; Loishooki, A; Sumay, G; Mwita, M; Mwakalebe, G; Kihwele, E	Fire regulates the abundance of alien plant species around roads and settlements in the Serengeti National Park	NA	MANAGEMENT OF BIOLOGICAL INVASIONS	Sites are not in the bioclimatic region
16108	WOS	10.1007/s11356-018-2592-z	2018	Kardel, F; Wuyts, K; De Wael, K; Samson, R	Biomonitoring of atmospheric particulate pollution via chemical composition and magnetic properties of roadside tree leaves	NA	ENVIRONMENTAL SCIENCE AND POLLUTION RESEARCH	The document does not deal with our 6 specific questions
16159	WOS	10.1016/j.cstp.2017.08.007	2018	Cornet, Y; Dudley, G; Banister, D	High Speed Rail: Implications for carbon emissions and biodiversity	NA	CASE STUDIES ON TRANSPORT POLICY	The document is a review
16162	WOS	10.1016/j.landusepol.2018.05.043	2018	Sloan, S; Campbell, MJ; Alamgir, M; Collier-Baker, E; Nowak, MG; Usher, G; Laurance, WF	Infrastructure development and contested forest governance threaten the Leuser Ecosystem, Indonesia	NA	LAND USE POLICY	Sites are not in the bioclimatic region
1617	WOS	10.1111/rec.13086	2020	Laub, BG; Detlor, J; Keller, DL	Determining factors of cottonwood planting survival in a desert river restoration project	NA	RESTORATION ECOLOGY	Sites are not in the bioclimatic region
1618	WOS	10.1111/wre.12397	2020	Greenwood, P; Gange, AC; Kuhn, NJ	Evidence of sedimentation inequality along riparian areas colonised by Impatiens glandulifera (Himalayan balsam)	NA	WEED RESEARCH	The document meets previous screening exclusion criteria (Population)
1620	WOS	10.1186/s13717-019-0201-9	2019	Sarkar, P; Das, T; Adhikari, D	Variation in species assemblages due to micro-topography and flow regime govern vegetation carbon stock in seasonal floodplain wetlands	NA	ECOLOGICAL PROCESSES	Sites are not in the bioclimatic region
16200	WOS	10.7717/peerj.5529	2018	Speziale, KL; di Virgilio, A; Lescano, MN; Pirk, G; Franzese, J	Synergy between roads and disturbance favour Bromus tectorum L. invasion	NA	PEERJ	Sites are not in the bioclimatic region
1624	WOS	10.1007/s11258-019-00993-2	2020	Le Breton, TD; Natale, S; French, K; Gooden, B; Ooi, MKJ	Fire-adapted traits of threatened shrub species in riparian refugia: implications for fire regime management	NA	PLANT ECOLOGY	The study type is inappropriate (no data, simulation, recommendation)
16267	WOS	10.1093/cz/zox041	2018	Lettoof, DC; Lyons, JA; Shine, R; Maniel, G; Mayer, M; Natusch, DJD	Cane toads beneath bird rookeries: utilization of a natural disturbance by an invasive species	NA	CURRENT ZOOLOGY	Sites are not in the bioclimatic region
16299	WOS	10.3390/su10082725	2018	Shi, H; Shi, TG; Yang, ZP; Wang, Z; Han, F; Wang, CR	Effect of Roads on Ecological Corridors Used for Wildlife Movement in a Natural Heritage Site	NA	SUSTAINABILITY	Sites are not in the bioclimatic region
16379	WOS	10.1016/j.tree.2018.05.007	2018	Laurance, WF	Conservation and the Global Infrastructure Tsunami: Disclose, Debate, Delay!	NA	TRENDS IN ECOLOGY & EVOLUTION	The document is a review
1639	WOS	10.1017/S0376892919000110	2019	Nogueira, DS; Marimon, BS; Marimon, B; Oliveira, EA; Morandi, P; Reis, SM; Elias, F; Neves, EC; Feldpausch, TR; Lloyd, J; Phillips, OL	Impacts of Fire on Forest Biomass Dynamics at the Southern Amazon Edge	NA	ENVIRONMENTAL CONSERVATION	Sites are not in the bioclimatic region
1640	WOS	10.1007/s12374-019-0222-z	2019	Park, JS; Yun, JH; Choi, JY; Kim, JC; Lee, J; Song, HR	Multivariate Associations between Environmental Variables and the Invasion of Alien Plants in Floodplain Waterfront Parklands along the Nakdong River	NA	JOURNAL OF PLANT BIOLOGY	Sites are not in the bioclimatic region
16424	WOS	10.1186/s13750-018-0129-z	2018	Jakobsson, S; Bernes, C; Bullock, JM; Verheyen, K; Lindborg, R	How does roadside vegetation management affect the diversity of vascular plants and invertebrates? A systematic review	NA	ENVIRONMENTAL EVIDENCE	The document is a review
1644	WOS	10.3390/w11122551	2019	Bruno, D; Zapata, V; Guareschi, S; Picazo, F; Dettori, E; Carbonell, JA; Millan, A; Velasco, J; Robledano, F	Short-Term Responses of Aquatic and Terrestrial Biodiversity to Riparian Restoration Measures Designed to Control the Invasive Arundo donax L.	NA	WATER	Sites are not in the bioclimatic region
16441	WOS	10.1016/j.scitotenv.2018.02.192	2018	Scott, DL; Bradley, RL; Bellenger, JP; Houle, D; Gundale, MJ; Rousk, K; DeLuca, TH	Anthropogenic deposition of heavy metals and phosphorus may reduce biological N-2 fixation in boreal forest mosses	NA	SCIENCE OF THE TOTAL ENVIRONMENT	Sites are not in the bioclimatic region
16466	WOS	10.14295/oh.v24i3.1239	2018	de Oliveira, AF; Neves, CLP; Pereira, GD; Garcia, FHS; Coelho, SJ; Pereira, JAA	Floristics of road forestry conflicting with the electrical networks: a case study in the southern region of Minas Gerais State	NA	ORNAMENTAL HORTICULTURE-REVISTA BRASILEIRA DE HORTICULTURA ORNAMENTAL	Sites are not in the bioclimatic region
16475	WOS	10.21829/abm124.2018.1273	2018	Martinez-De La Cruz, I; Villasenor, JL; Gomez, LIA; Arriaga, MR	Native angiosperms documented in the literature for the State of Mexico, Mexico	NA	ACTA BOTANICA MEXICANA	Language is not English or French
1649	WOS	10.5751/ES-11226-240413	2019	Graziano, M; de Groot, GS; Pilato, LD; Sanchez, ML; Izaguirre, I; Pizarro, HN	Fostering urban transformations in Latin America: lessons around the ecological management of an urban stream in coproduction with a social movement (Buenos Aires, Argentina)	NA	ECOLOGY AND SOCIETY	The study type is inappropriate (no data, simulation, recommendation)
16515	WOS	10.1111/njb.01882	2018	Zhu, Y; Wang, D	Response of ants to human-altered habitats with reference to seed dispersal of the myrmecochore Corydalis giraldii Fedde (Papaveraceae)	NA	NORDIC JOURNAL OF BOTANY	Sites are not in the bioclimatic region
16572	WOS	10.1371/journal.pgen.1007510	2018	Baduel, P; Hunter, B; Yeola, S; Bomblies, K	Genetic basis and evolution of rapid cycling in railway populations of tetraploid Arabidopsis arenosa	NA	PLOS GENETICS	The document meets previous screening exclusion criteria (Outcome)
16593	WOS	10.18226/21789061.v10i3p464	2018	Almeida, ED; do Nascimento, APB; Gallardo, ALCF; Claudio, CFBR; Ruiz, MS	Contributions of Environmental Impact Assessment to Reduce Impacts on Biodiversity in a High Tourism Flow Region in Sao Paulo, Brazil	NA	ROSA DOS VENTOS-TURISMO E HOSPITALIDADE	Language is not English or French
16603	WOS	10.1007/s12665-018-7671-4	2018	Hopkinson, LC; Poultney, M; Hilvers, G; Pritt, F; Davis, E; Strong, A; Graham, J; Hudson, M; Kosar, K	Development and field testing of experimental seed mixtures for high elevation roadside locations in West Virginia	NA	ENVIRONMENTAL EARTH SCIENCES	The comparator is inappropriate
16611	WOS	10.1016/j.eiar.2018.04.010	2018	Biasotto, LD; Kindel, A	Power lines and impacts on biodiversity: A systematic review	NA	ENVIRONMENTAL IMPACT ASSESSMENT REVIEW	The document is a review
1669	WOS	10.1016/j.cities.2019.06.007	2019	Hermida, MA; Cabrera-Jara, N; Osorio, P; Cabrera, S	Methodology for the assessment of connectivity and comfort of urban rivers	NA	CITIES	The document meets previous screening exclusion criteria (Population)
167	WOS	10.1111/ddi.13192	2020	Butterfield, BJ; Palmquist, EC; Hultine, KR	Regional coordination between riparian dependence and atmospheric demand in willows (Salix L.) of western North America	NA	DIVERSITY AND DISTRIBUTIONS	The study type is inappropriate (no data, simulation, recommendation)
1670	WOS	10.1016/j.ecoleng.2019.105610	2019	Rood, SB; Kaluthota, S; Philipsen, LJ; Slaney, J; Jones, E; Chasmer, L; Hopkinson, C	Camo-maps: An efficient method to assess and project riparian vegetation colonization after a major river flood	NA	ECOLOGICAL ENGINEERING	Sites are not in the bioclimatic region
16739	WOS	10.1111/geb.12727	2018	Haider, S; Kueffer, C; Bruelheide, H; Seipel, T; Alexander, JM; Rew, LJ; Arevalo, JR; Cavieres, LA; McDougall, KL; Milbau, A; Naylor, BJ; Speziale, K; Pauchard, A	Mountain roads and non-native species modify elevational patterns of plant diversity	NA	GLOBAL ECOLOGY AND BIOGEOGRAPHY	The document meets previous screening exclusion criteria (Population)
1677	WOS	10.1016/j.foreco.2019.117623	2019	Olden, A; Peura, M; Saine, S; Kotiaho, JS; Halme, P	The effect of buffer strip width and selective logging on riparian forest microclimate	NA	FOREST ECOLOGY AND MANAGEMENT	Sites are not in the bioclimatic region
16777	WOS	10.21608/ejbo.2017.1467.1116	2018	Ali, ME	Adaptation of Marrubium vulgare L Species to The Habitat Alteration in Disturbance Regime	NA	EGYPTIAN JOURNAL OF BOTANY	Sites are not in the bioclimatic region
168	WOS	10.1002/ecy.3199	2020	Wilkinson, CL; Chua, KWJ; Fiala, R; Liew, JH; Kemp, V; Fikri, AH; Ewers, RM; Kratina, P; Yeo, DCJ	Forest conversion to oil palm compresses food chain length in tropical streams	NA	ECOLOGY	Sites are not in the bioclimatic region
16868	WOS	10.1007/s10344-018-1186-x	2018	D'Amico, M; Ascenso, F; Fabrizio, M; Barrientos, R; Gortazar, C	Twenty years of Road Ecology: a Topical Collection looking forward for new perspectives	NA	EUROPEAN JOURNAL OF WILDLIFE RESEARCH	The type of document is not appropriate
16911	WOS	10.1016/j.japb.2018.02.004	2018	Lee, JW; Kim, SJ; An, JB; Nam, KB; Shin, HT; Jung, SY	Distribution characteristics of invasive alien plants in Jejudo	NA	JOURNAL OF ASIA-PACIFIC BIODIVERSITY	The document meets previous screening exclusion criteria (Population)
1698	WOS	10.1016/j.scitotenv.2019.133600	2019	Guan, B; Chen, M; Elsey-Quirk, T; Yang, SS; Shang, WT; Li, YZ; Tian, XY; Han, GX	Soil seed bank and vegetation differences following channel diversion in the Yellow River Delta	NA	SCIENCE OF THE TOTAL ENVIRONMENT	Sites are not in the bioclimatic region
16981	WOS	10.1177/1940082918771325	2018	Sikuzani, YU; Kouagou, RS; Marechal, J; Ilunga, EIW; Malaisse, F; Bogaert, J; Kankumbi, FM	Changes in the Spatial Pattern and Ecological Functionalities of Green Spaces in Lubumbashi (the Democratic Republic of Congo) in Relation With the Degree of Urbanization	NA	TROPICAL CONSERVATION SCIENCE	Sites are not in the bioclimatic region
170	WOS	10.1002/ldr.3799	2020	Gong, ZN; Zhang, C; Zhang, L; Bai, JH; Zhou, DM	Assessing spatiotemporal characteristics of native and invasive species with multi-temporal remote sensing images in the Yellow River Delta, China	NA	LAND DEGRADATION & DEVELOPMENT	Sites are not in the bioclimatic region
1708	WOS	10.11646/phytotaxa.424.2.6	2019	Antunes, LLC; da Silva, MJ	Aeschynomene eridesii (Leguminosae, Papilionoideae, Dalbergiae), a new species from seasonally flooded environments of Brazil	NA	PHYTOTAXA	The study type is inappropriate (no data, simulation, recommendation)
1709	WOS	10.1080/01426397.2018.1560400	2019	Sunil, C; Somashekar, RK; Nagaraja, BC	Influence of Terminalia arjuna on the riparian landscapes of the River Cauvery of South India	NA	LANDSCAPE RESEARCH	Sites are not in the bioclimatic region
1718	WOS	10.1016/j.foreco.2019.117563	2019	Calle, A; Holl, KD	Riparian forest recovery following a decade of cattle exclusion in the Colombian Andes	NA	FOREST ECOLOGY AND MANAGEMENT	Sites are not in the bioclimatic region
17200	WOS	10.3389/fevo.2018.00041	2018	van Strien, MJ; Axhausen, KW; Dubernet, I; Guisan, A; Gret-Regamey, A; Khiali-Miab, A; Ortiz-Rodriguez, DO; Holderegger, R	Models of Coupled Settlement and Habitat Networks for Biodiversity Conservation: Conceptual Framework, Implementation and Potential Applications	NA	FRONTIERS IN ECOLOGY AND EVOLUTION	The study type is inappropriate (no data, simulation, recommendation)
1726	WOS	10.7717/peerj.8032	2019	Perzanowska, J; Korzeniak, J; Chmura, D	Alien species as a potential threat for Natura 2000 habitats: a national survey	NA	PEERJ	The comparator is inappropriate
1728	WOS	10.1080/23818107.2019.1684358	2020	Gazaix, A; Klesczewski, M; Bouchet, MA; Cartereau, M; Molina, J; Michaud, H; Muller, SD; Pirsoul, L; Gauthier, P; Grillas, P; Thompson, JD	A history of discoveries and disappearances of the rare annual plant Lythrum thesioides M.Bieb.: new insights into its ecology and biology	NA	BOTANY LETTERS	The study type is inappropriate (no data, simulation, recommendation)
17298	WOS	NO DOI	2018	Shahid, H; Iqbal, MZ; Shafiq, M; Kabir, M; Farooqi, ZUR	The effects of automobile exhaust emission on seedling growth OF Caesalpinia pulcherrima (L.) Sw. Peacock flower	NA	BIOSCIENCE RESEARCH	Sites are not in the bioclimatic region
17475	WOS	10.1080/23311843.2018.1443666	2018	Olive, A	Oil development in the grasslands: Saskatchewan's Bakken formation and species at risk protection	NA	COGENT ENVIRONMENTAL SCIENCE	Sites are not in the bioclimatic region
1752	WOS	10.1002/ecs2.2961	2019	Ortega, YK; Valliant, MT; Pearson, DE	To list or not to list: using time since invasion to refine impact assessment for an exotic plant proposed as noxious	NA	ECOSPHERE	Sites are not in the bioclimatic region
1754	WOS	10.1134/S1995425519060027	2019	Arepieva, LA	Factors of Formation of Communities with Ambrosia artemisiifolia L. on the Periphery of the Mass Distribution Zone	NA	CONTEMPORARY PROBLEMS OF ECOLOGY	Sites are not in the bioclimatic region
1760	WOS	10.3390/f10111021	2019	Picos, J; Alonso, L; Bastos, G; Armesto, J	Event-Based Integrated Assessment of Environmental Variables and Wildfire Severity through Sentinel-2 Data	NA	FORESTS	The study type is inappropriate (no data, simulation, recommendation)
1767	WOS	10.1111/njb.02438	2019	Haq, SM; Malik, ZA; Rahman, IU	Quantification and characterization of vegetation and functional trait diversity of the riparian zones in protected forest of Kashmir Himalaya, India	NA	NORDIC JOURNAL OF BOTANY	The comparator is inappropriate
1769	WOS	10.1016/j.flora.2019.151463	2019	Alzate, NF; Garcia-Franco, JG; Flores-Palacios, A; Kromer, T; Laborde, J	Influence of land use types on the composition and diversity of orchids and their phorophytes in cloud forest fragments	NA	FLORA	Sites are not in the bioclimatic region
1772	WOS	10.1177/1178622119872773	2019	Saint-Laurent, D; Arsenault-Boucher, L; Berthelot, JS	Contrasting Effects of Flood Disturbance on Alluvial Soils and Riparian Tree Structure and Species Composition in Mixed Temperate Forests	NA	AIR SOIL AND WATER RESEARCH	Sites are not in the bioclimatic region
1780	WOS	10.1016/j.jenvman.2019.109391	2019	Lind, L; Hasselquist, EM; Laudon, H	Towards ecologically functional riparian zones: A meta-analysis to develop guidelines for protecting ecosystem functions and biodiversity in agricultural landscapes	NA	JOURNAL OF ENVIRONMENTAL MANAGEMENT	The document is a review
1793	WOS	10.1016/j.ecoleng.2019.08.006	2019	Wollny, JT; Otte, A; Harvolk-Schoning, S	Riparian plant species composition alternates between species from standing and flowing water bodies - Results of field studies upstream and downstream of weirs along the German rivers Lahn and Fulda	NA	ECOLOGICAL ENGINEERING	The comparator is inappropriate
17978	WOS	10.1186/s13717-018-0113-0	2018	Mata, JM; Perotto-Baldivieso, HL; Hernandez, F; Grahmann, ED; Rideout-Hanzak, S; Edwards, JT; Page, MT; Shedd, TM	Quantifying the spatial and temporal distribution of tanglehead (Heteropogon contortus) on South Texas rangelands	NA	ECOLOGICAL PROCESSES	The study type is inappropriate (no data, simulation, recommendation)
17988	WOS	10.1177/1940082917752818	2018	Le, C; Fukumori, K; Hosaka, T; Numata, S; Hashim, M; Kosaki, T	The Distribution of an Invasive Species, Clidemia hirta Along Roads and Trails in Endau Rompin National Park, Malaysia	NA	TROPICAL CONSERVATION SCIENCE	Sites are not in the bioclimatic region
18	WOS	10.1007/s13157-020-01392-4	2020	Rood, SB; Scott, ML; Dixon, M; Gonzalez, E; Marks, CO; Shafroth, PB; Volke, MA	Ecological Interfaces between Land and Flowing Water: Themes and Trends in Riparian Research and Management	NA	WETLANDS	The document is a review
180	WOS	NO DOI	2020	Kalacska, M; Arroyo-Mora, JP; Lucanus, O; Sousa, L; Pereira, T; Vieira, T	Deciphering the many maps of the Xingu River Basin - an assessment of land cover classifications at multiple scales	NA	PROCEEDINGS OF THE ACADEMY OF NATURAL SCIENCES OF PHILADELPHIA	Sites are not in the bioclimatic region
1806	WOS	10.5194/hess-23-4269-2019	2019	Vanderhoof, MK; Christensen, JR; Alexander, LC	Influence of multi-decadal land use, irrigation practices and climate on riparian corridors across the Upper Missouri River headwaters basin, Montana	NA	HYDROLOGY AND EARTH SYSTEM SCIENCES	Sites are not in the bioclimatic region
18102	WOS	10.1007/978-3-319-73016-5_12	2018	Numbere, AO	The Impact of Oil and Gas Exploration: Invasive Nypa Palm Species and Urbanization on Mangroves in the Niger River Delta, Nigeria	NA	THREATS TO MANGROVE FORESTS: HAZARDS, VULNERABILITY, AND MANAGEMENT	Sites are not in the bioclimatic region
18153	WOS	10.4018/978-1-5225-5210-9.ch029	2018	Nita, MR; Niculae, MI; Vanau, GO	Integrating Spatial Planning of Protected Areas and Transportation Infrastructures	NA	INTELLIGENT TRANSPORTATION AND PLANNING: BREAKTHROUGHS IN RESEARCH AND PRACTICE	Pdf cannot be obtained
18200	WOS	10.1109/SDPC.2018.00099	2018	Wang, RH; Yang, HZ	Landscape Regionalization for Highway Corridor Planning from Landscape Ecology Perspective: A case study of Shandong, China	NA	2018 INTERNATIONAL CONFERENCE ON SENSING, DIAGNOSTICS, PROGNOSTICS, AND CONTROL (SDPC)	Sites are not in the bioclimatic region
18210	WOS	NO DOI	2018	Malinowski, R; Meller, E; Sammel, A; Malinowska, K; Lisowska, S	The Impact of Urban Pollution on Soils and Plants of Homestead Gardens in Gorzow Wielkopolski (Poland)	NA	ROCZNIK OCHRONA SRODOWISKA	The document does not deal with our 6 specific questions
1822	WOS	10.1007/s10750-019-04091-2	2020	Li, B; Tan, WZ; Wen, L; Zhao, XF; Peng, BF; Yang, JF; Lu, C; Wang, YY; Lei, GC	Anthropogenic habitat alternation significantly decreases alpha- and beta-diversity of benthopelagic metacommunity in a large floodplain lake	NA	HYDROBIOLOGIA	The document meets previous screening exclusion criteria (Population)
18243	WOS	10.17846/GI.2018.22.1.38-50	2018	Dostal, I; Svoboda, J; Pohorsky, P; Havlicek, M	THE ROAD NETWORK PERMEABILITY AT CONFLICT POINTS WITH WILDLIFE CORRIDORS: DETAILED STUDY OF THE CROSS-BORDER AREA BESKYDY - KYSUCE	NA	GEOGRAFICKE INFORMACIE, VOL 22, PT 1	Sites are not in the bioclimatic region
1825	WOS	10.1016/j.geomorph.2019.06.021	2019	Hawley, RJ; MacMannis, KR	Tree roots as a dominant agent of streambed habitat, profile pattern, and grade control	NA	GEOMORPHOLOGY	The comparator is inappropriate
18269	WOS	10.3318/BIOE.2018.12	2018	Spaans, F; Caruso, T; Montgomery, I	THE ABUNDANCE AND CONDITION OF HEDGEROW TREE STANDARDS IN NORTHERN IRELAND	NA	BIOLOGY AND ENVIRONMENT-PROCEEDINGS OF THE ROYAL IRISH ACADEMY	The comparator is inappropriate
18274	WOS	10.1088/1755-1315/203/1/012013	2018	Syahbudin, A; Adriyanti, DT; Mulyana, B; Meinata, A; Phenomenon, SP; Hanindita, ASH; Syaufina, RL; Yudhistira, R; Arifriana, R; Makkarennu; Osozawa, K; Ninomiya, I	Urban trees in the Cities of Matsuyama (Japan) and Yogyakarta (Indonesia): tree species diversity, design, and culture	NA	INTERNATIONAL SYMPOSIUM ON ARBORICULTURE IN THE TROPICS: SECURING ECOSYSTEM FUNCTIONS IN URBAN LANDSCAPE (ISATROP 2017)	The comparator is inappropriate
1830	WOS	10.1016/j.scitotenv.2019.06.006	2019	Kiss, T; Nagy, J; Fehervary, I; Vaszko, C	(Mis) management of floodplain vegetation: The effect of invasive species on vegetation roughness and flood levels	NA	SCIENCE OF THE TOTAL ENVIRONMENT	The study type is inappropriate (no data, simulation, recommendation)
18399	WOS	10.1007/978-3-319-95165-2_16	2018	Boussougou, GB; Brou, YT; Valimba, P	Vulnerability of Pugu and Kazimzumbwi Forest Reserves Under Anthropogenic Pressure in Southeast Tanzania	NA	COMPUTATIONAL SCIENCE AND ITS APPLICATIONS (ICCSA 2018), PT II	Sites are not in the bioclimatic region
1845	WOS	10.1093/forestry/cpz034	2019	Lankoande, B; Lykke, AM; Boussim, JI; Ouedraogo, A	Structure, plant diversity and future management of Pentadesma butyracea stands, an endangered oil tree species in Burkina Faso, West Africa	NA	FORESTRY	Sites are not in the bioclimatic region
1847	WOS	10.17129/botsci.2213	2019	Encina-Dominguez, JA; Villarreal-Quintanilla, JA; Estrada-Castillon, E; Rueda-Moreno, O	CURRENT SITUATION OF THE VEGETATION IN THE SIERRA DE ZAPALINAME, COAHUILA, MEXICO	NA	BOTANICAL SCIENCES	Language is not English or French
185	WOS	10.3103/S1063455X20060120	2020	Zheng, YR; Rong, S; Wei, D; Yan, W	Correlation between Riparian Plant Communities and Plantpropagule Banks in Dicun Stream	NA	JOURNAL OF WATER CHEMISTRY AND TECHNOLOGY	The document meets exclusion criteria for waterways
1852	WOS	10.1007/s11355-019-00385-8	2019	Scipioni, MC; Pedron, FD; Longhi, SJ; Galvao, F; Budke, JC; Schneider, PR	Natural channeling in riverine forests determines variations in their floristic composition, structure, and land use in southern Brazil	NA	LANDSCAPE AND ECOLOGICAL ENGINEERING	The document meets exclusion criteria for waterways
1853	WOS	10.1007/s11355-019-00389-4	2019	Ito, S; Shinohara, C; Hirata, R; Mitsuda, Y; Shimizu, O; Nomiya, H	Factors limiting the distribution of deciduous broadleaved trees in warm-temperate mountainous riparian forests	NA	LANDSCAPE AND ECOLOGICAL ENGINEERING	The comparator is inappropriate
1856	WOS	10.1016/j.gecco.2019.e00771	2019	Weisshuhn, P	Regional assessment of the vulnerability of biotopes to landscape change	NA	GLOBAL ECOLOGY AND CONSERVATION	The study type is inappropriate (no data, simulation, recommendation)
18573	WOS	10.1088/1755-1315/123/1/012032	2018	Perdana, BP; Setiawan, Y; Prasetyo, LB	Dynamics Change of Vegetated Lands in A Highway Corridor during 37 Years (Case study of Jagorawi Toll Road, Jakarta-Bogor)	NA	2ND GEOPLANNING - INTERNATIONAL CONFERENCE ON GEOMATICS AND PLANNING	Sites are not in the bioclimatic region
1861	WOS	10.3159/TORREY-D-19-00021.1	2019	Jenkins, MA; Webster, CR	Age structure and recruitment of Trillium luteum (Trilliaceae) populations in secondary forests of the southern Appalachian Mountains	NA	JOURNAL OF THE TORREY BOTANICAL SOCIETY	The comparator is inappropriate
18621	WOS	10.15376/biores.13.4.8239-8250	2018	Zhou, HW; Ma, L; Sun, LP; Zhou, HJ; Liu, DS; Cai, LP	Impact Moderation of Power Transmission Lines on the Environment by the Shielding of Trees	NA	BIORESOURCES	The study type is inappropriate (no data, simulation, recommendation)
18660	WOS	10.1088/1755-1315/143/1/012068	2018	Seo, D; Kwon, Y	Sustainable Strategies for the Dynamic Equilibrium of the Urban Stream, Cheonggyecheon	NA	2ND INTERNATIONAL CONFERENCE ON SUSTAINABLE DEVELOPMENT IN CIVIL, URBAN AND TRANSPORTATION ENGINEERING (CUTE 2018)	Sites are not in the bioclimatic region
1867	WOS	10.3390/w11102038	2019	Zheng, YX; Zhang, GX; Wu, YF; Xu, YJ; Dai, CL	Dam Effects on Downstream Riparian Wetlands: The Nenjiang River, Northeast China	NA	WATER	Sites are not in the bioclimatic region
18687	WOS	10.15421/011838	2018	Dzhygan, OP; Mylnikova, O; Zaitseva, IA	The effect of vehicle exhaust emissions on morphometric and physiological characteristics of Rhus typhina	NA	BIOSYSTEMS DIVERSITY	Sites are not in the bioclimatic region
1869	WOS	10.1111/avsc.12458	2019	Perez-Silos, I; Alvarez-Martinez, JM; Barquin, J	Modelling riparian forest distribution and composition to entire river networks	NA	APPLIED VEGETATION SCIENCE	The study type is inappropriate (no data, simulation, recommendation)
1871	WOS	10.1002/rra.3513	2019	Francis, RA; Chadwick, MA; Turbelin, AJ	An overview of non-native species invasions in urban river corridors	NA	RIVER RESEARCH AND APPLICATIONS	The document is a review
18727	WOS	NO DOI	2018	Yang, Y; Wang, JM	EFFECTS OF GEOTEXTILES FOR HIGHWAY SLOPE RESTORATION DUE TO PLANT COMMUNITY IN QIN-BA MOUNTAIN AREAS OF SOUTH-SHAANXI, CHINA	NA	FRESENIUS ENVIRONMENTAL BULLETIN	Pdf cannot be obtained
1875	WOS	10.1007/s11557-019-01530-1	2019	Jumbam, B; Haelewaters, D; Koch, RA; Dentinger, BTM; Henkel, TW; Aime, MC	A new and unusual species of Hericium (Basidiomycota: Russulales, Hericiaceae) from the Dja Biosphere Reserve, Cameroon	NA	MYCOLOGICAL PROGRESS	Sites are not in the bioclimatic region
18856	WOS	10.1590/1806-90882018000100014	2018	Romero, AC; Issii, TM; Pereira-Silva, EFL; Hardt, E	EFFECTS OF URBAN SPRAWL ON FOREST CONSERVATION IN A METROPOLITAN WATER SOURCE AREA	NA	REVISTA ARVORE	The study type is inappropriate (no data, simulation, recommendation)
18897	WOS	10.4000/confins.14851	2018	da Silva, MS; Gurgel, H; Laques, AE; Silveira, BD; de Siqueira, RV	30 years of space-time dynamics (1984-2015) of the region of influence of Chapada dos Veadeiros National Park - Goias	NA	CONFINS-REVUE FRANCO-BRESILIENNE DE GEOGRAPHIE-REVISTA FRANCO-BRASILEIRA DE GEOGRAFIA	Language is not English or French
18937	WOS	10.1051/matecconf/201817005004	2018	Eremina, D	The impact of transport infrastructure on ecological status of arable land in Western Siberia	NA	INTERNATIONAL SCIENCE CONFERENCE SPBWOSCE-2017 BUSINESS TECHNOLOGIES FOR SUSTAINABLE URBAN DEVELOPMENT	Sites are not in the bioclimatic region
18964	WOS	10.15421/011835	2018	Popova, EI	Accumulation of heavy metals in birch and pine forest roadside phytocenoses in the south of Tyumen region	NA	BIOSYSTEMS DIVERSITY	Sites are not in the bioclimatic region
18965	WOS	10.1071/CP18110	2018	Lawn, RJ; Cottrell, A	Distribution, habitat, morphological diversity and genetic interrelations of native Vigna in the Pilbara, Western Australia	NA	CROP & PASTURE SCIENCE	Sites are not in the bioclimatic region
19043	WOS	NO DOI	2018	Rodriguez, SCB; Pardo, MC; Morel, L; Bachmann, C	Sustainable Management of roadside: towards a research agenda	NA	2018 IEEE INTERNATIONAL CONFERENCE ON ENGINEERING, TECHNOLOGY AND INNOVATION (ICE/ITMC)	The study type is inappropriate (no data, simulation, recommendation)
1905	WOS	10.1007/s10530-019-02036-3	2019	Daniels, MK; Iacona, GD; Armsworth, PR; Larson, ER	Do roads or streams explain plant invasions in forested protected areas?	NA	BIOLOGICAL INVASIONS	The comparator is inappropriate
19094	WOS	NO DOI	2018	Piekarska-Boniecka, H; Zyprych-Walczak, J; Siatkowski, I; Dolanska-Niedbala, E; Trzcinski, P; Rzanska-Wieczorek, M; Tran Dinh, D	The Impact of Apple Orchard Edge Plants on Communities of Pimplinae (Hymenoptera, Ichneumonidae)	NA	JOURNAL OF THE ENTOMOLOGICAL RESEARCH SOCIETY	The document meets previous screening exclusion criteria (Population)
19101	WOS	10.23855/preslia.2018.235	2018	Kaplan, Z; Koutecky, P; Danihelka, J; Sumberova, K; Duchacek, M; Stepankova, J; Ekrt, L; Grulich, V; Repka, R; Kubat, K; Mraz, P; Wild, J; Bruna, J	Distributions of vascular plants in the Czech Republic. Part 6	NA	PRESLIA	The study type is inappropriate (no data, simulation, recommendation)
19129	WOS	NO DOI	2018	Trifanov, C; Romanescu, G; Tudor, M; Grigoras, I; Doroftei, M; Covaliov, S; Mierla, M	ANTHROPISATION DEGREE OF COASTAL VEGETATION AREAS IN DANUBE DELTA BIOSPHERE RESERVE	NA	JOURNAL OF ENVIRONMENTAL PROTECTION AND ECOLOGY	The study type is inappropriate (no data, simulation, recommendation)
1924	WOS	10.1111/eva.12854	2020	Godbout, J; Gros-Louis, MC; Lamothe, M; Isabel, N	Going with the flow: Intraspecific variation may act as a natural ally to counterbalance the impacts of global change for the riparian species Populus deltoides	NA	EVOLUTIONARY APPLICATIONS	Sites are not in the bioclimatic region
1926	WOS	10.1016/j.scitotenv.2019.02.253	2019	Monk, WA; Compson, ZG; Choung, CB; Korbel, KL; Rideout, NK; Baird, DJ	Urbanisation of floodplain ecosystems: Weight-of-evidence and network meta-analysis elucidate multiple stressor pathways	NA	SCIENCE OF THE TOTAL ENVIRONMENT	The document is a review
1936	WOS	10.1016/j.foreco.2019.06.003	2019	Wojkiewicz, B; Zukowska, WB; Wachowiak, W; Lewandowski, A	The genetic assessment of the natural regeneration capacities of black poplar populations in the modern river valley landscapes	NA	FOREST ECOLOGY AND MANAGEMENT	The comparator is inappropriate
1942	WOS	10.1002/rra.3538	2020	Thapa, R; Thoms, MC; Reid, M; Parsons, M	Do adaptive cycles of floodplain vegetation response to inundation differ among vegetation communities?	NA	RIVER RESEARCH AND APPLICATIONS	Sites are not in the bioclimatic region
1956	WOS	10.3375/043.039.0404	2019	Navarro, JJP; Rodriguez-Estrella, R; Gonzalez-Abraham, A	Human Activity and Geographical Factors Influence Vegetation and Plant Richness in Vanishing Oases of Baja California Peninsula	NA	NATURAL AREAS JOURNAL	Sites are not in the bioclimatic region
19687	WOS	10.22616/rrd.24.2018.044	2018	Rurane, I; Roze, I	BARBAREA ARCUATA AS A POTENTIALLY EXPANSIVE SPECIES IN AGRICULTURAL LANDSCAPES IN LATVIA	NA	RESEARCH FOR RURAL DEVELOPMENT 2018, VOL 2	Sites are not in the bioclimatic region
1969	WOS	10.1002/wsb.1001	2019	Burger, LW; Evans, KO; Mcconnell, MD; Burger, LM	Private lands conservation: A vision for the future	NA	WILDLIFE SOCIETY BULLETIN	The document is a review
19802	ZR	NO DOI	2020	Koch, Alina; Jonsson, Micael; Yeung, Leo W.Y.; Karrman, Anna; Ahrens, Lutz; Ekblad, Alf; Wang, Thanh	Per- and Polyfluoroalkyl-Contaminated Freshwater Impacts Adjacent Riparian Food Webs.	NA	ENVIRONMENTAL SCIENCE & TECHNOLOGY	The comparator is inappropriate
19817	ZR	10.1002/rra.3671	2020	Anjum, Naveed; Tanaka, Norio	Investigating the turbulent flow behaviour through partially distributed discontinuous rigid vegetation in an open channel.	NA	RIVER RESEARCH AND APPLICATIONS	The study type is inappropriate (no data, simulation, recommendation)
1987	WOS	10.31413/nativa.v7i5.6817	2019	Gonzaga, APD; Machado, ELM; Pinto, JRR; Gripp, AM	Floristic and phytosociological studies riparian forests in the Southeast and Midwest of Brazil	NA	NATIVA	Language is not English or French
19962	ZR	NO DOI	2020	Lee, Chang Seok; Lee, Hansol; Kim, A. Reum; Pi, Jeong Hoon; Bae, Yeon Jae; Choi, Jun Kil; Lee, Woo Shin; Moon, Jeong Sook	Ecological effects of daylighting and plant reintroduction to the Cheonggye Stream in Seoul, Korea.	NA	ECOLOGICAL ENGINEERING	Sites are not in the bioclimatic region
2011	WOS	10.1086/704826	2019	Driscoll, KP; Hauer, FR	Seasonal flooding affects habitat and landscape dynamics of a gravel-bed river floodplain	NA	FRESHWATER SCIENCE	Sites are not in the bioclimatic region
20143	ZR	NO DOI	2020	Capellotto Costa, Flavia Regina; Sampaio Zuanon, Jansen Alfredo; Baccaro, Fabricio Beggiato; de Almeida, Juliana Schietti; Menger, Juliana da Silva; Pereira Souza, Jorge Luiz; Borba, Gabriel Costa; Lavado Esteban, Erick Jonathan; Bertin, Vinicius Mutti; Gerolamo, Caian Souza; Nogueira, Anselmo; de Castilho, Carolina Volkmer	EFFECTS OF CLIMATE CHANGE ON CENTRAL AMAZONIAN FORESTS: A TWO DECADES SYNTHESIS OF MONITORING TROPICAL BIODIVERSITY.	NA	OECOLOGIA AUSTRALIS	Sites are not in the bioclimatic region
2025	WOS	10.1002/rra.3495	2019	Gregory, S; Wildman, R; Hulse, D; Ashkenas, L; Boyer, K	Historical changes in hydrology, geomorphology, and floodplain vegetation of the Willamette River, Oregon	NA	RIVER RESEARCH AND APPLICATIONS	The comparator is inappropriate
20270	ZR	NO DOI	2019	Tolonen, Katri E.; Picazo, Felix; Vilmi, Annika; Datry, Thibault; Stubbington, Rachel; Paril, Petr; Rocha, Mariana Perez; Heino, Jani	Parallels and contrasts between intermittently freezing and drying streams: From individual adaptations to biodiversity variation.	NA	FRESHWATER BIOLOGY	The study type is inappropriate (no data, simulation, recommendation)
20284	ZR	NO DOI	2019	Webb, Amanda D.; Falk, Donald A.; Finch, Deborah M.	Fire Ecology and Management in Lowland Riparian Ecosystems of the Southwestern United States and Northern Mexico.	NA	U S FOREST SERVICE ROCKY MOUNTAIN RESEARCH STATION GENERAL TECHNICAL REPORT RMRS-GTR	Sites are not in the bioclimatic region
203	WOS	10.3390/su12229311	2020	Adam, M; Cottet, M; Morardet, S; Vaudor, L; Coussout, L; Riviere-Honegger, A	Cycling along a River: New Access, New Values?	NA	SUSTAINABILITY	The study type is inappropriate (no data, simulation, recommendation)
20339	ZR	NO DOI	2019	Alexander, Jarryd; Smith, David A. Ehlers; Smith, Yvette C. Ehlers; Downs, Colleen T.	Eco-estates: Diversity hotspots or isolated developments? Connectivity of eco-estates in the Indian Ocean Coastal Belt, KwaZulu-Natal, South Africa.	NA	ECOLOGICAL INDICATORS	The study type is inappropriate (no data, simulation, recommendation)
2038	WOS	10.1002/rra.3525	2019	Gonzlez, E; Bourgeois, B; Masip, A; Sher, AA	Trade-Offs in Seed Dispersal Strategies Across Riparian Trees: The How Matters as Much as the When (vol 32, pg 786, 2016)	NA	RIVER RESEARCH AND APPLICATIONS	Sites are not in the bioclimatic region
2042	WOS	10.1002/rra.3505	2019	Bourgeois, B; Gonzalez, E	Pulses of seed release in riparian Salicaceae coincide with high atmospheric temperature	NA	RIVER RESEARCH AND APPLICATIONS	Sites are not in the bioclimatic region
20424	ZR	NO DOI	2019	Price, Elliott L.; Peric, Mirela Sertic; Romero, Gustavo Q.; Kratina, Pavel	Land use alters trophic redundancy and resource flow through stream food webs.	NA	JOURNAL OF ANIMAL ECOLOGY	The comparator is inappropriate
2049	WOS	10.1002/rra.3511	2019	Tabacchi, E; Gonzalez, E; Corenblit, D; Garofano-Gomez, V; Planty-Tabacchi, AM; Steiger, J	Species composition and plant traits: Characterization of the biogeomorphological succession within contrasting river corridors	NA	RIVER RESEARCH AND APPLICATIONS	The comparator is inappropriate (waterway)
20490	ZR	NO DOI	2019	White, Rachel C.; Bowles, Jane M.; Enanga, Eric M.; Creed, Irena F.; Trick, Charles G.	Fever tree woodlands at risk from intensification of land management activities associated with human and wildlife utilization.	NA	FOREST ECOLOGY AND MANAGEMENT	The document meets exclusion criteria for waterways
20523	ZR	NO DOI	2019	Izzati, Urfi; Hasibuan, Hayati Sari	Riparian tree and bird diversity in Cisadane River, South Tangerang City, Indonesia.	NA	BIODIVERSITAS	Sites are not in the bioclimatic region
2057	WOS	10.1002/ece3.5475	2019	Hernndez-Leal, MS; Surez-Atilano, M; Piero, D; Gonzlez-Rodrguez, A	Regional patterns of genetic structure and environmental differentiation in willow populations (Salix humboldtiana Willd.) from Central Mexico	NA	ECOLOGY AND EVOLUTION	Sites are not in the bioclimatic region
20593	ZR	NO DOI	2019	Bennett, Amy C.; Parolin, Pia; Ferreira, Leandro V.; Matsuda, Ikki; Burgess, Neil D.	Flooded and riparian habitats in the Tropics. Community definitions and ecological summaries.	NA	PRIMATES IN FLOODED HABITATS: ECOLOGY AND CONSERVATION.	The document is a review
20599	ZR	NO DOI	2019	Robertson, David J.; Coll, Michael	Effects of Riparian Invasive Nonindigenous Plants on Freshwater Quantity and Ecological Functioning in Mesic Temperate Landscapes.	NA	NATURAL AREAS JOURNAL	The document is a review
2063	WOS	10.1016/j.dib.2019.104045	2019	Shahimi, S; Salam, R; Salim, JM; Ahmad, A	Species richness of riparian vegetation after three decades of Kenyir dam establishment	NA	DATA IN BRIEF	Sites are not in the bioclimatic region
207	WOS	10.3390/w12113018	2020	Oberhagemann, K; Haque, AMA; Thompson, A	A Century of Riverbank Protection and River Training in Bangladesh	NA	WATER	Sites are not in the bioclimatic region
2100	WOS	10.1002/ecm.1363	2019	Volke, MA; Johnson, WC; Dixon, MD; Scott, ML	Emerging reservoir delta-backwaters: biophysical dynamics and riparian biodiversity	NA	ECOLOGICAL MONOGRAPHS	Sites are not in the bioclimatic region
2102	WOS	10.1038/s41598-019-47563-0	2019	Wieclaw, H; Sumberova, K; Bosiacka, B; Hrivnak, R; Dajdok, Z; Mesterhazy, A; Minuzzo, C; Martinetto, E; Koopman, J	Ecology, threats and conservation status of Carex buekii (Cyperaceae) in Central Europe	NA	SCIENTIFIC REPORTS	The comparator is inappropriate
2115	WOS	10.1016/j.ecolmodel.2019.05.002	2019	De Jager, NR; Van Appledorn, M; Fox, TJ; Rohweder, JJ; Guyon, LJ; Meier, AR; Cosgriff, RJ; Vandermyde, BJ	Spatially explicit modelling of floodplain forest succession: interactions among flood inundation, forest successional processes, and other disturbances in the Upper Mississippi River floodplain, USA	NA	ECOLOGICAL MODELLING	The study type is inappropriate (no data, simulation, recommendation)
2117	WOS	10.1007/s11295-019-1365-2	2019	Degirmenci, FO; Acar, P; Kaya, Z	Consequences of habitat fragmentation on genetic diversity and structure of Salix alba L. populations in two major river systems of Turkey	NA	TREE GENETICS & GENOMES	The comparator is inappropriate
2148	WOS	10.3897/neobiota.48.34741	2019	Lapin, K; Oettel, J; Steiner, H; Langmaier, M; Sustic, D; Starlinger, F; Kindermann, G; Frank, G	Invasive alien plant species in unmanaged forest reserves, Austria	NA	NEOBIOTA	The study type is inappropriate (no data, simulation, recommendation)
21578	ZR	NO DOI	2020	Darvishi, A.; Dinan, N. Mobarghaee; Yousefi, M.; Barghjelveh, Sh	Assessment and Spatial Planning of Landscape Ecological Connectivity for Biodiversity Management (Case Study: Qazvin Province).	NA	IRANIAN JOURNAL OF APPLIED ECOLOGY	Language is not English or French
2160	WOS	10.1186/s40693-019-0083-3	2019	Brintrup, K; Amigo, C; Fernandez, J; Hernandez, A; Perez, F; Felez-Bernal, J; Butturini, A; Saez-Carrillo, K; Yevenes, MA; Figueroa, R	Comparison of organic matter in intermittent and perennial rivers of Mediterranean Chile with the support of citizen science	NA	REVISTA CHILENA DE HISTORIA NATURAL	The document meets previous screening exclusion criteria (Population)
21626	ZR	NO DOI	2020	Wang, Jingmao; Zheng, Linjiao; Liu, Hui; Xu, Bowen; Zou, Zichen	The effects of habitat network construction and urban block unit structure on biodiversity in semiarid green spaces.	NA	ENVIRONMENTAL MONITORING AND ASSESSMENT	Sites are not in the bioclimatic region
21677	ZR	NO DOI	2020	Punjabi, Girish; Jayadevan, Anisha; Jamalabad, Abhishek; Velho, Nandini; Niphadkar-Bandekar, Madhura; Baidya, Pronoy; Jambhekar, Ravi; Rangnekar, Parag; Dharwadkar, Omkar; Lopez, Rhea; Rodrigues, Marishia; Patel, Farai Divan; Sagar, H.S. Sathya Chandra; Banerjee, Sayan; Chandi, Manish; Mehrotra, Nandini; Srinivasan, Shashank; Shahi, Sneha; Atkore, Vidyadhar; Kulkarni, Nirmal; Mallapur, Gowri; Gaw…	On the inadequacy of environment impact assessments for projects in Bhagwan Mahavir Wildlife Sanctuary and National Park of Goa, India: a peer review.	NA	JOURNAL OF THREATENED TAXA	Sites are not in the bioclimatic region
21695	ZR	NO DOI	2020	Sagar, H.S. Sathya Chandra; Mrunmayee	A highway to hell: a proposed, inessential, 6-lane highway (NH173) that threatens the forest and wildlife corridors of the Western Ghats, India.	NA	JOURNAL OF THREATENED TAXA	Sites are not in the bioclimatic region
21757	ZR	NO DOI	2020	Pinheiro Ribeiro Paiva, Paula Fernanda; Pinheiro Ruivo, Maria de Lourdes; da Silva Junior, Orleno Marques; Martins Maciel, Maria de Nazare; Martins Braga, Thais Gleice; Nogueira de Andrade, Milena Marilia; dos Santos Junior, Paulo Cerqueira; da Rocha, Eduardo Saraiva; Monteiro de Freitas, Tatiana Para; da Silva Leite, Tabilla Verena; Oliveira Monteiro Gama, Luana Helena; Santos, Leonardo de Sousa…	Deforestation in protect areas in the Amazon: a threat to biodiversity.	NA	BIODIVERSITY AND CONSERVATION	Sites are not in the bioclimatic region
2176	WOS	10.1590/0102-33062019abb0065	2019	Fernandez, FF; Schneider, B; Zilli, F	Factors driving seed dispersal in a Neotropical river-floodplain system	NA	ACTA BOTANICA BRASILICA	The document meets previous screening exclusion criteria (Population)
2185	WOS	10.1002/ajb2.1316	2019	Perez, ME; Melendez-Ackerman, EJ; Monsegur-Rivera, OA	Variation across river channels in demographic dynamics of a riparian herb with threatened status: management and conservation implications	NA	AMERICAN JOURNAL OF BOTANY	Sites are not in the bioclimatic region
2186	WOS	10.1029/2018JG004969	2019	Milani, G; Kneubuhler, M; Tonolla, D; Doering, M; Schaepman, ME	Remotely Sensing Variation in Ecological Strategies and Plant Traits of Willows in Perialpine Floodplains	NA	JOURNAL OF GEOPHYSICAL RESEARCH-BIOGEOSCIENCES	The document meets previous screening exclusion criteria (Outcome)
21942	ZR	NO DOI	2019	Liu, Jiajia; Coomes, David A.; Gibson, Luke; Hu, Guang; Liu, Jinliang; Luo, Yangqing; Wu, Chuping; Yu, Mingjian	Forest fragmentation in China and its effect on biodiversity.	NA	BIOLOGICAL REVIEWS (CAMBRIDGE)	The document is a review
2198	WOS	10.1002/ieam.4144	2019	Yousef, F; Gebremichael, M; Ghebremichael, L; Perine, J	Remote-sensing Based Assessment of Long-term Riparian Vegetation Health in Proximity to Agricultural Lands with Herbicide Use History	NA	INTEGRATED ENVIRONMENTAL ASSESSMENT AND MANAGEMENT	Sites are not in the bioclimatic region
22	WOS	10.1016/j.jenvman.2020.111339	2020	Benjankar, R; Tranmer, AW; Vidergar, D; Tonina, D	Riparian vegetation model to predict seedling recruitment and restoration alternatives	NA	JOURNAL OF ENVIRONMENTAL MANAGEMENT	The comparator is inappropriate
2202	WOS	10.1002/ece3.5310	2019	Murray, B; Reid, M; Capon, S; Wu, SB	Genetic analysis suggests extensive gene flow within and between catchments in a common and ecologically significant dryland river shrub species; Duma florulenta (Polygonaceae)	NA	ECOLOGY AND EVOLUTION	Sites are not in the bioclimatic region
2206	WOS	10.1002/rra.3435	2019	Rashid, MH; Uddin, MN; Sarkar, A; Parveen, M; Asaeda, T	The growth and nutrient uptake of invasive vines on contrasting riverbank soils	NA	RIVER RESEARCH AND APPLICATIONS	The comparator is inappropriate
22118	ZR	NO DOI	2019	Aput, Laura M.; Farji-Brener, Alejandro G.; Pirk, Gabriela I.	Effects of Introduced Plants on Diet and Seed Preferences of Pogonomyrmex carbonarius (Hymenoptera: Formicidae) in the Patagonian Steppe.	NA	ENVIRONMENTAL ENTOMOLOGY	The comparator is inappropriate
2216	WOS	10.1111/jvs.12762	2019	Greulich, S; Chevalier, R; Villar, M	Soil seed banks in the floodplain of a large river: A test of hypotheses on seed bank composition in relation to flooding and established vegetation	NA	JOURNAL OF VEGETATION SCIENCE	The document meets previous screening exclusion criteria (Population)
22160	ZR	NO DOI	2019	Nikolaeva, Olga; Tikhonov, Vladimir; Vecherskii, Maxim; Kostina, Natalia; Fedoseeva, Elena; Astaikina, Angelika	Ecotoxicological effects of traffic-related pollutants in roadside soils of Moscow.	NA	ECOTOXICOLOGY AND ENVIRONMENTAL SAFETY	Sites are not in the bioclimatic region
2222	WOS	10.1016/j.eiar.2019.02.010	2019	Fierro, P; Valdovinos, C; Arismendi, I; Diaz, G; De Gamboa, MR; Arriagada, L	Assessment of anthropogenic threats to Chilean Mediterranean freshwater ecosystems: Literature review and expert opinions	NA	ENVIRONMENTAL IMPACT ASSESSMENT REVIEW	The document is a review
22237	ZR	NO DOI	2019	Gallice, Geoffrey R.; Larrea-Gallegos, Gustavo; Vazquez-Rowe, Ian	The threat of road expansion in the Peruvian Amazon.	NA	ORYX	Sites are not in the bioclimatic region
22258	ZR	NO DOI	2019	Rivkin, L. Ruth; Santangelo, James S.; Alberti, Marina; Aronson, Myla F.J.; de Keyzer, Charlotte W.; Diamond, Sarah E.; Fortin, Marie-Josee; Frazee, Lauren J.; Gorton, Amanda J.; Hendry, Andrew P.; Liu, Yang; Losos, Jonathan B.; MacIvor, J. Scott; Martin, Ryan A.; McDonnell, Mark J.; Miles, Lindsay S.; Munshi-South, Jason; Ness, Robert W.; Newman, Amy E.M.; Stothart, Mason R.; Theodorou, Panagiot…	A roadmap for urban evolutionary ecology.	NA	EVOLUTIONARY APPLICATIONS	The study type is inappropriate (no data, simulation, recommendation)
22271	ZR	NO DOI	2019	Zapata, Martha J.; Sullivan, S. Mazeika P.; Gray, Suzanne M.	Artificial Lighting at Night in Estuaries - Implications from Individuals to Ecosystems.	NA	ESTUARIES AND COASTS	The study type is inappropriate (no data, simulation, recommendation)
2229	WOS	10.1002/wat2.1355	2019	Roni, P; Hall, JE; Drenner, SM; Arterburn, D	Monitoring the effectiveness of floodplain habitat restoration: A review of methods and recommendations for future monitoring	NA	WILEY INTERDISCIPLINARY REVIEWS-WATER	Sites are not in the bioclimatic region
22364	ZR	NO DOI	2019	Banerjee, Aparna; Chakraborty, Priyanka; Bandopadhyay, Rajib	Urgent conservation needs in the Sikkim Himalaya biodiversity hotspot.	NA	BIODIVERSITY	Sites are not in the bioclimatic region
22376	ZR	NO DOI	2019	Leston, Lionel; Koper, Nicola	An urban wildlife habitat experiment: conservation implications of altering management regimes on animals and plants along urban and rural rights-of-way.	NA	JOURNAL OF URBAN ECOLOGY	Sites are not in the bioclimatic region
2239	WOS	10.1016/j.ecoleng.2019.04.005	2019	Yan, LB; Xie, CK; Xu, X; Che, SQ	Effects of revetment type on the spatial distribution of soil nitrification and denitrification in adjacent tidal urban riparian zones	NA	ECOLOGICAL ENGINEERING	The document meets previous screening exclusion criteria (Population)
22414	ZR	NO DOI	2019	Chen, Guobin; Chen, Zhongsheng; Kamruzzaman, M.M.	Monitoring of Wildlife Suitability Habitat Changes in Nature Reserves.	NA	REVISTA CIENTIFICA - MARACAIBO	The document meets previous screening exclusion criteria (Population)
2242	WOS	10.1016/j.scitotenv.2019.03.155	2019	Grizzetti, B; Liquete, C; Pistocchi, A; Vigiak, O; Zulian, G; Bouraoui, F; De Roo, A; Cardoso, AC	Relationship between ecological condition and ecosystem services in European rivers, lakes and coastal waters	NA	SCIENCE OF THE TOTAL ENVIRONMENT	Sites are not in the bioclimatic region
2243	WOS	10.1016/j.scitotenv.2019.03.366	2019	Gonzalez-Romero, J; Lucas-Borja, ME; Plaza-Alvarez, PA; Sagra, J; Moya, D; De las Heras, J	Short-term effects of postfire check-dam construction on ephemeral stream vegetation in a semiarid climate of SE Spain	NA	SCIENCE OF THE TOTAL ENVIRONMENT	Sites are not in the bioclimatic region
2245	WOS	10.1038/s41598-019-42306-7	2019	Zhang, P; Deng, XY; Long, AH; Xu, HL; Ye, M; Li, JF	Change in Spatial Distribution Patterns and Regeneration of Populus euphratica under Different Surface Soil Salinity Conditions	NA	SCIENTIFIC REPORTS	Sites are not in the bioclimatic region
2248	WOS	10.1016/j.agrformet.2019.02.034	2019	Yang, H; Rood, SB; Flanagan, LB	Controls on ecosystem water-use and water-use efficiency: Insights from a comparison between grassland and riparian forest in the northern Great Plains	NA	AGRICULTURAL AND FOREST METEOROLOGY	Sites are not in the bioclimatic region
22512	ZR	NO DOI	2018	Dean, W. Richard J.; Seymour, Colleen L.; Joseph, Grant S.	Linear structures in the Karoo, South Africa, and their impacts on biota.	NA	AFRICAN JOURNAL OF RANGE & FORAGE SCIENCE	Sites are not in the bioclimatic region
2261	WOS	10.3390/su11123322	2019	Capotorti, G; De Lazzari, V; Orti, MA	Local Scale Prioritisation of Green Infrastructure for Enhancing Biodiversity in Peri-Urban Agroecosystems: A Multi-Step Process Applied in the Metropolitan City of Rome (Italy)	NA	SUSTAINABILITY	The study type is inappropriate (no data, simulation, recommendation)
22681	ZR	NO DOI	2018	Gantchoff, Mariela G.; Wilton, Clay M.; Belant, Jerrold L.	Factors influencing exotic species richness in Argentina's national parks.	NA	PEERJ	The study type is inappropriate (no data, simulation, recommendation)
23	WOS	10.1016/j.jenvman.2020.111187	2020	Pascal, D; Corinne, C; Patrice, M; Michel, V; Yann, L; Antoine, G; Clementine, G; Jocelyne, PH; Cyril, R; Carolyne, V	Method for the rapid assessment and potential mitigation of the environmental effects of development actions in riparian zone	NA	JOURNAL OF ENVIRONMENTAL MANAGEMENT	The study type is inappropriate (no data, simulation, recommendation)
2307	WOS	10.1007/s11273-019-09656-5	2019	Guida-Johnson, B; Zuleta, GA	Environmental degradation and opportunities for riparian rehabilitation in a highly urbanized watershed: the Matanza-Riachuelo in Buenos Aires, Argentina	NA	WETLANDS ECOLOGY AND MANAGEMENT	The document meets exclusion criteria for waterways
2314	WOS	10.1016/j.earscirev.2019.02.024	2019	Lininger, KB; Wohl, E	Floodplain dynamics in North American permafrost regions under a warming climate and implications for organic carbon stocks: A review and synthesis	NA	EARTH-SCIENCE REVIEWS	The document is a review
2318	WOS	10.1111/jbi.13566	2019	Murray, BF; Reid, MA; Capon, SJ; Thoms, M; Wu, SB	Gene flow and genetic structure in Acacia stenophylla (Fabaceae): Effects of hydrological connectivity	NA	JOURNAL OF BIOGEOGRAPHY	Sites are not in the bioclimatic region
2328	WOS	10.3391/bir.2019.8.2.03	2019	Zivkovic, MM; Andelkovic, AA; Cvijanovic, DL; Novkovic, MZ; Vukov, DM; Sipos, SS; Ilic, MM; Pankov, NP; Miljanovic, BM; Marisavljevic, DP; Pavlovic, DM; Radulovic, SB	The beginnings of Pistia stratiotes L. invasion in the lower Danube delta: the first record for the Province of Vojvodina (Serbia)	NA	BIOINVASIONS RECORDS	The comparator is inappropriate
2338	WOS	10.1111/wre.12356	2019	Newete, SW; Mayonde, S; Byrne, MJ	Distribution and abundance of invasive Tamarix genotypes in South Africa	NA	WEED RESEARCH	Sites are not in the bioclimatic region
235	WOS	10.1016/j.landurbplan.2020.103895	2020	Rojas, IM; Pidgeon, AM; Radeloff, VC	Restoring riparian forests according to existing regulations could greatly improve connectivity for forest fauna in Chile	NA	LANDSCAPE AND URBAN PLANNING	The study type is inappropriate (no data, simulation, recommendation)
2380	WOS	10.1002/ecs2.2746	2019	Pichancourt, JB; van Klinken, RD; Raghu, S	Understanding the limits to species-wide demographic generalizations: the ecology and management of Parkinsonia aculeata	NA	ECOSPHERE	Sites are not in the bioclimatic region
2381	WOS	10.1002/ecs2.2756	2019	Valente, JJ; McCune, KB; Tamulonis, RA; Neipert, ES; Fischer, RA	Removal pattern mitigates negative, short-term effects of stepwise Russian olive eradication on breeding birds	NA	ECOSPHERE	Sites are not in the bioclimatic region
2385	WOS	10.3390/d11050073	2019	Chuquimarca, L; Gaona, FP; Iniguez-Armijos, C; Benitez, A	Lichen Responses to Disturbance: Clues for Biomonitoring Land-use Effects on Riparian Andean Ecosystems	NA	DIVERSITY-BASEL	The document meets exclusion criteria for waterways
2387	WOS	10.1111/mec.15072	2019	Toczydlowski, RH; Waller, DM	Drift happens: Molecular genetic diversity and differentiation among populations of jewelweed (Impatiens capensis Meerb.) reflect fragmentation of floodplain forests	NA	MOLECULAR ECOLOGY	Sites are not in the bioclimatic region
239	WOS	10.1016/j.ecolind.2020.106757	2020	Talukdar, S; Pal, S; Chakraborty, A; Mahato, S	Damming effects on trophic and habitat state of riparian wetlands and their spatial relationship	NA	ECOLOGICAL INDICATORS	Sites are not in the bioclimatic region
2398	WOS	10.2179/0008-7475.84.1.53	2019	Saunders, TN; Morgan, DR	The Vascular Flora of Snake Creek Gorge in the Georgia Piedmont	NA	CASTANEA	The document meets exclusion criteria for waterways
2415	WOS	10.1016/j.jhydrol.2019.03.049	2019	Ling, HB; Xu, HL; Guo, B; Deng, XY; Zhang, P; Wang, XY	Regulating water disturbance for mitigating drought stress to conserve and restore a desert riparian forest ecosystem	NA	JOURNAL OF HYDROLOGY	Sites are not in the bioclimatic region
2416	WOS	10.1016/j.landusepol.2019.03.011	2019	Pirnat, J; Hladnik, D	A tale of two cities-From separation to common green connectivity for maintaining of biodiversity and well-being	NA	LAND USE POLICY	The study type is inappropriate (no data, simulation, recommendation)
2418	WOS	10.1038/s41598-019-43132-7	2019	Rodriguez-Gonzalez, PM; Garcia, C; Albuquerque, A; Monteiro-Henriques, T; Faria, C; Guimaraes, JB; Mendonca, D; Simoes, F; Ferreira, MT; Mendes, A; Matos, J; Almeida, MH	A spatial stream-network approach assists in managing the remnant genetic diversity of riparian forests	NA	SCIENTIFIC REPORTS	The study type is inappropriate (no data, simulation, recommendation)
2424	WOS	10.1002/rra.3411	2019	Chen, FQ; Wu, Y; Zhang, M; Ma, YR; Xie, ZQ; Chen, C	Secondary seed dispersal in hydro-fluctuation belts and its influence on the soil seed bank	NA	RIVER RESEARCH AND APPLICATIONS	The document meets previous screening exclusion criteria (Outcome)
2425	WOS	10.1111/fwb.13282	2019	Su, XL; Polvi, LE; Lind, L; Pilotto, F; Nilsson, C	Importance of landscape context for post-restoration recovery of riparian vegetation	NA	FRESHWATER BIOLOGY	Sites are not in the bioclimatic region
2432	WOS	10.1007/s10531-019-01740-9	2019	Guo, JL; Yu, YH; Zhang, JW; Li, ZM; Zhang, YH; Volis, S	Conservation strategy for aquatic plants: endangered Ottelia acuminata (Hydrocharitaceae) as a case study	NA	BIODIVERSITY AND CONSERVATION	Sites are not in the bioclimatic region
2433	WOS	10.1007/s11258-019-00929-w	2019	Pero, EJI; Quiroga, PA	Riparian and adjacent forests differ both in the humid mountainous ecoregion and the semiarid lowland	NA	PLANT ECOLOGY	Sites are not in the bioclimatic region
2441	WOS	10.2166/ws.2018.145	2019	Weyand, M; Rullich, L	River rehabilitation in urban areas - restrictions, possibilities and positive results	NA	WATER SUPPLY	The document meets previous screening exclusion criteria (Population)
248	WOS	10.3389/fevo.2020.592404	2020	Zuniga-Sarango, W; Gaona, FP; Reyes-Castillo, V; Iniguez-Armijos, C	Disrupting the Biodiversity-Ecosystem Function Relationship: Response of Shredders and Leaf Breakdown to Urbanization in Andean Streams	NA	FRONTIERS IN ECOLOGY AND EVOLUTION	The document meets previous screening exclusion criteria (Population)
2485	WOS	10.1016/j.gecco.2019.e00628	2019	Chen, FQ; Guan, SP; Ma, YR; Xie, ZQ; Lv, K; Huang, YW; Jia, GM	Impact of regulated water level fluctuations on the sexual reproduction of remnant Myricaria laxiflora populations	NA	GLOBAL ECOLOGY AND CONSERVATION	The document meets previous screening exclusion criteria (Outcome)
2492	WOS	10.1111/1365-2664.13326	2019	Fraaije, RGA; Poupin, C; Verhoeven, JTA; Soons, MB	Functional responses of aquatic and riparian vegetation to hydrogeomorphic restoration of channelized lowland streams and their valleys	NA	JOURNAL OF APPLIED ECOLOGY	The document meets previous screening exclusion criteria (Population)
2511	WOS	10.2478/botcro-2018-0021	2019	Alegro, A; Segota, V; Koletic, N; Vukovic, N; Vilovic, T; Rimac, A	Glaux maritima L. (Primulaceae), a new plant species in SE Europe	NA	ACTA BOTANICA CROATICA	The study type is inappropriate (no data, simulation, recommendation)
2529	WOS	10.12911/22998993/99734	2019	Konieczny, M; Slezak, E	The Influence of the Environment on the Content of Macro- and Microelements in the Tanacetum vulgare	NA	JOURNAL OF ECOLOGICAL ENGINEERING	The document meets previous screening exclusion criteria (Population)
2538	WOS	10.1007/s10457-017-0137-y	2019	de Souza, NB; Junqueira, AB; Struik, PC; Stomph, T; Clement, CR	The role of fertile anthropogenic soils in the conservation of native and exotic agrobiodiversity in Amazonian homegardens	NA	AGROFORESTRY SYSTEMS	Sites are not in the bioclimatic region
2541	WOS	10.1111/gcb.14569	2019	Sarneel, JM; Hefting, MM; Kowalchuk, GA; Nilsson, C; Van der Velden, M; Visser, EJW; Voesenek, LACJ; Jansson, R	Alternative transient states and slow plant community responses after changed flooding regimes	NA	GLOBAL CHANGE BIOLOGY	Sites are not in the bioclimatic region
2554	WOS	10.1016/j.scitotenv.2018.12.208	2019	de Resende, AF; Schongart, J; Streher, AS; Ferreira-Ferreira, J; Piedade, MTF; Silva, TSF	Massive tree mortality from flood pulse disturbances in Amazonian floodplain forests: The collateral effects of hydropower production	NA	SCIENCE OF THE TOTAL ENVIRONMENT	Sites are not in the bioclimatic region
257	WOS	10.3897/neobiota.63.55096	2020	Vorstenbosch, T; Essl, F; Lenzner, B	An uphill battle? The elevational distribution of alien plant species along rivers and roads in the Austrian Alps	NA	NEOBIOTA	Sites are not in the bioclimatic region
2576	WOS	10.1371/journal.pone.0212185	2019	Ibarra, AD; Mariano, NA; Sorani, V; Flores-Franco, G; Alquicira, ER; Wehncke, EV	Physical environmental conditions determine ubiquitous spatial differentiation of standing plants and seedbanks in Neotropical riparian dry forests	NA	PLOS ONE	Sites are not in the bioclimatic region
258	WOS	10.1002/eco.2259	2020	Grijseels, NH; Buchert, M; Brooks, PD; Pataki, DE	Using LiDAR to assess transitions in riparian vegetation structure along a rural-to-urban land use gradient in western North America	NA	ECOHYDROLOGY	Sites are not in the bioclimatic region
2586	WOS	10.3897/neobiota.43.29644	2019	Foxcroft, LC; Spear, D; van Wilgen, NJ; McGeoch, MA	Assessing the association between pathways of alien plant invaders and their impacts in protected areas	NA	NEOBIOTA	The study type is inappropriate (no data, simulation, recommendation)
2591	WOS	10.22034/gjesm.2019.02.04	2019	Amper, RAL; Puno, GR; Puno, RCC	Rapid assessment of the riparian zone habitat of river	NA	GLOBAL JOURNAL OF ENVIRONMENTAL SCIENCE AND MANAGEMENT-GJESM	Sites are not in the bioclimatic region
2593	WOS	10.1111/jvs.12731	2019	Sarneel, JM; Bejarano, MD; van Oosterhout, M; Nilsson, C	Local flooding history affects plant recruitment in riparian zones	NA	JOURNAL OF VEGETATION SCIENCE	Sites are not in the bioclimatic region
2595	WOS	10.31055/1851.2372.v54.n1.23589	2019	Natale, E; Arana, M; Villalba, G; Reinoso, H; de la Reta, M; Oggero, A	CHARACTERIZATION AND CONSERVATION STATUS OF THF RIPARIAN VEGLETATION Of THE MIDDLE BASIN OF THE RIO CUARTO (CORDOBA, ARGENTINA)	NA	BOLETIN DE LA SOCIEDAD ARGENTINA DE BOTANICA	Language is not English or French
26	WOS	10.1016/j.foreco.2020.118513	2020	Tranmer, AW; Benjankar, R; Tonina, D	Post-wildfire riparian forest recovery processes along a regulated river corridor	NA	FOREST ECOLOGY AND MANAGEMENT	The comparator is inappropriate
260	WOS	10.1111/rec.13254	2020	Mohan, M; Saritha, VNK; Rameshan, M; Chacko, A; Gopikrishna, VG	Restoring degraded riparian forest ecosystems of the Western Ghats for ecological sustainability	NA	RESTORATION ECOLOGY	Sites are not in the bioclimatic region
2601	WOS	10.3368/er.37.1.25	2019	Hopfensperger, KN; Boyce, RL; Schenk, D	Potential Reinvasion of Lonicera maackii after Urban Riparian Forest Restoration	NA	ECOLOGICAL RESTORATION	Pdf cannot be obtained
2609	WOS	10.1111/mec.14948	2019	Nazareno, AG; Dick, CW; Lohmann, LG	Tangled banks: A landscape genomic evaluation of Wallace's Riverine barrier hypothesis for three Amazon plant species	NA	MOLECULAR ECOLOGY	Sites are not in the bioclimatic region
2625	WOS	10.1111/rec.12869	2019	Silverman, NL; Allred, BW; Donnelly, JP; Chapman, TB; Maestas, JD; Wheaton, JM; White, J; Naugle, DE	Low-tech riparian and wet meadow restoration increases vegetation productivity and resilience across semiarid rangelands	NA	RESTORATION ECOLOGY	The comparator is inappropriate
2628	WOS	10.1016/j.ecoinf.2018.12.006	2019	Nguyen, U; Glenn, EP; Dang, TD; Pham, LTH	Mapping vegetation types in semi-arid riparian regions using random forest and object-based image approach: A case study of the Colorado River Ecosystem, Grand Canyon, Arizona	NA	ECOLOGICAL INFORMATICS	Sites are not in the bioclimatic region
2657	WOS	10.1111/fwb.13235	2019	Kui, L; Stella, JC; Diehl, RM; Wilcox, AC; Lightbody, A; Sklar, LS	Can environmental flows moderate riparian invasions? The influence of seedling morphology and density on scour losses in experimental floods	NA	FRESHWATER BIOLOGY	Sites are not in the bioclimatic region
2659	WOS	10.1111/fwb.13244	2019	Kuglerova, L; Kielstra, BW; Moore, RD; Richardson, JS	Importance of scale, land-use, and stream network properties for riparian plant communities along an urban gradient	NA	FRESHWATER BIOLOGY	Sites are not in the bioclimatic region
2672	WOS	10.1016/j.foreco.2018.12.001	2019	Lobo, GD; Wittmann, F; Piedade, MTF	Response of black-water floodplain (igapo) forests to flood pulse regulation in a dammed Amazonian river	NA	FOREST ECOLOGY AND MANAGEMENT	Sites are not in the bioclimatic region
2674	WOS	10.3390/land8030041	2019	Xu, HY; Plieninger, T; Primdahl, J	A Systematic Comparison of Cultural and Ecological Landscape Corridors in Europe	NA	LAND	The document is a review
2675	WOS	10.7717/peerj.6450	2019	Gandini, ML; Lara, BD; Moreno, LB; Canibano, MA; Gandini, PA	Trends in fragmentation and connectivity of Paspalum quadrifarium grasslands in the Buenos Aires province, Argentina	NA	PEERJ	The study type is inappropriate (no data, simulation, recommendation)
2688	WOS	10.1016/j.foreco.2018.11.030	2019	Schmitt, CB; Kisangau, D; Matheka, KW	Tree diversity in a human modified riparian forest landscape in semi-arid Kenya	NA	FOREST ECOLOGY AND MANAGEMENT	Sites are not in the bioclimatic region
2697	WOS	10.1016/j.scitotenv.2018.10.077	2019	Carlier, J; Moran, J	Landscape typology and ecological connectivity assessment to inform Greenway design	NA	SCIENCE OF THE TOTAL ENVIRONMENT	The study type is inappropriate (no data, simulation, recommendation)
27	WOS	10.1016/j.foreco.2020.118500	2020	Valor, T; Camprodon, J; Buscarini, S; Casals, P	Drought-induced dieback of riparian black alder as revealed by tree rings and oxygen isotopes	NA	FOREST ECOLOGY AND MANAGEMENT	The document meets exclusion criteria for waterways
2702	WOS	10.1016/j.scitotenv.2018.09.062	2019	Chen, CD; Cheng, H; Jia, JS; Wang, XY; Zhao, JJ	Use it or not: An agro-ecological perspective to flooded riparian land along the Three Gorges Reservoir	NA	SCIENCE OF THE TOTAL ENVIRONMENT	The document meets exclusion criteria for waterways
2704	WOS	10.1186/s12898-019-0225-0	2019	Olden, A; Selonen, VAO; Lehkonen, E; Kotiaho, JS	The effect of buffer strip width and selective logging on streamside plant communities	NA	BMC ECOLOGY	Sites are not in the bioclimatic region
2722	WOS	10.3390/w11020366	2019	Richardson, JS	Biological Diversity in Headwater Streams	NA	WATER	The document is a review
2724	WOS	10.1007/s13157-018-1074-x	2019	Kettenring, KM; Menuz, DR; Mock, KE	The Nativity and Distribution of the Cryptic Invader Phalaris arundinacea (Reed Canarygrass) in Riparian Areas of the Columbia and Missouri River Basins	NA	WETLANDS	The study type is inappropriate (no data, simulation, recommendation)
2726	WOS	10.1007/s10652-018-9622-8	2019	Elliott, SH; Tullos, DD; Walter, C	Physical modeling of the feedbacks between a patch of flexible Reed Canarygrass (Phalaris arundinacea), wake hydraulics, and downstream deposition	NA	ENVIRONMENTAL FLUID MECHANICS	The study type is inappropriate (no data, simulation, recommendation)
2727	WOS	10.1016/j.actao.2019.01.002	2019	Lewerentz, A; Egger, G; Householder, JE; Reid, B; Braun, AC; Garofano-Gomez, V	Functional assessment of invasive Salix fragilis L. in north-western Patagonian flood plains: A comparative approach	NA	ACTA OECOLOGICA-INTERNATIONAL JOURNAL OF ECOLOGY	The comparator is inappropriate (waterway)
2729	WOS	10.1007/s10709-018-0047-6	2019	Liang, HY; Liu, CR; Li, Y; Wang, YC; Kong, YH; Quan, JN; Yang, XT	Low population genetic differentiation in two Tamarix species (Tamarix austromongolica and Tamarix chinensis) along the Yellow River	NA	GENETICA	Sites are not in the bioclimatic region
2737	WOS	10.1016/j.ufug.2019.01.013	2019	Fornal-Pieniak, B; Ollik, M; Schwerk, A	Impact of different levels of anthropogenic pressure on the plant species composition in woodland sites	NA	URBAN FORESTRY & URBAN GREENING	The comparator is inappropriate
2772	WOS	10.1016/j.ecoleng.2018.11.004	2019	Halik, U; Aishan, T; Betz, F; Kurban, A; Rouzi, A	Effectiveness and challenges of ecological engineering for desert riparian forest restoration along China's largest inland river	NA	ECOLOGICAL ENGINEERING	Sites are not in the bioclimatic region
278	WOS	10.1002/hyp.13911	2020	Nagler, PL; Barreto-Munoz, A; Borujeni, SC; Jarchow, CJ; Gomez-Sapiens, MM; Nouri, H; Herrmann, SM; Didan, K	Ecohydrological responses to surface flow across borders: Two decades of changes in vegetation greenness and water use in the riparian corridor of the Colorado River delta	NA	HYDROLOGICAL PROCESSES	Sites are not in the bioclimatic region
2781	WOS	10.1016/j.scitotenv.2018.08.427	2019	Turunen, J; Markkula, J; Rajakallio, M; Aroviita, J	Riparian forests mitigate harmful ecological effects of agricultural diffuse pollution in medium-sized streams	NA	SCIENCE OF THE TOTAL ENVIRONMENT	Sites are not in the bioclimatic region
2794	WOS	10.1016/j.foreco.2018.10.021	2019	Biswas, SR; Mallik, AU; Braithwaite, NT; Biswas, PL	Effects of disturbance type and microhabitat on species and functional diversity relationship in stream-bank plant communities	NA	FOREST ECOLOGY AND MANAGEMENT	Sites are not in the bioclimatic region
2798	WOS	10.1371/journal.pone.0208462	2019	Mamat, Z; Halik, U; Aishan, T; Aini, A	Ecological effect of the riparian ecosystem in the lower reaches of the Tarim River in northwest China	NA	PLOS ONE	Sites are not in the bioclimatic region
2814	WOS	10.1007/978-3-319-95267-3_14	2019	Devetakovic, J; Cortan, D; Maksimovic, Z	Conservation of European White Elm and Black Poplar Forest Genetic Resource: Case Study in Serbia	NA	FORESTS OF SOUTHEAST EUROPE UNDER A CHANGING CLIMATE: CONSERVATION OF GENETIC RESOURCES	The document is a review
2827	WOS	10.1088/1755-1315/221/1/012111	2019	Stefunkova, Z; Neruda, M; Vasekova, B	Impact Evaluation of Riparian Vegetation on Aquatic Habitat Quality of Rivers	NA	WORLD MULTIDISCIPLINARY EARTH SCIENCES SYMPOSIUM (WMESS 2018)	The study type is inappropriate (no data, simulation, recommendation)
2828	WOS	10.1088/1755-1315/221/1/012109	2019	Vasekova, B; Nemetova, Z; Keszeliova, A; Stefunkova, Z	Mapping Invasive Plants in Riverbank Vegetation	NA	WORLD MULTIDISCIPLINARY EARTH SCIENCES SYMPOSIUM (WMESS 2018)	Sites are not in the bioclimatic region
2839	WOS	10.14195/978-989-26-1624-7_6	2019	Aguiar, FC; Espirito-Santo, MD; Ferreira, MT	AQUATIC PLANTS AND RIPARIAN FORESTS	NA	RIOS DE PORTUGAL: COMUNIDADES, PROCESSOS E ALTERACOES	Language is not English or French
2870	WOS	10.1071/BT19099	2019	Vivian, LM; Godfree, RC	Relationships between seed bank composition and an invasive plant in a floodplain wetland of the Murray-Darling Basin	NA	AUSTRALIAN JOURNAL OF BOTANY	Sites are not in the bioclimatic region
2879	WOS	10.14471/2019.39.002	2019	Xu, F; Harvolk-Schoning, S; Horchler, PJ; Ludewig, K; Otte, A	Factors determining the distribution pattern of floodplain vegetation remnants along the Danube River between Straubing and Vilshofen	NA	TUEXENIA	The comparator is inappropriate
2885	WOS	10.5216/bgg.v39.58285	2019	Leandro, GRD; do Nascimento, FR; de Souza, CA	SPACE-TEMPORAL EVOLUTION OF THE USE AND OCCUPATION OF THE LAND ALONG THE PARAGUAY RIVER'S CORRIDOR, UPPER PANTANAL - BRAZIL	NA	BOLETIN GOIANO DE GEOGRAFIA	Language is not English or French
2889	WOS	10.5209/mbot.63049	2019	Vazquez, JA; Flores-Toro, L; Caballero-Serrano, V	Riparian or phreatophile woodland and shrubland vegetation in the Central Chilean biogeographic region: phytosociological study	NA	MEDITERRANEAN BOTANY	The comparator is inappropriate
2894	WOS	10.31298/sl.143.9-10.7	2019	Pliso Vusic, I; Sapic, I; Vukelic, J	IDENTIFICATION AND MAPPING OF NATURA 2000 FOREST HABITAT TYPES IN CROATIA (II)-91F0, RIPARIAN MIXED FORESTS OF Quercus robur, Ulmus laevis, Ulmus minor AND Fraxinus angustifolia; 91L0, OAK-HORNBEAM FORESTS OF THE ILLYRIAN AREA	NA	SUMARSKI LIST	Language is not English or French
29	WOS	10.1111/1365-2664.13794	2020	Flores, BM; Dechoum, MD; Schmidt, IB; Hirota, M; Abrahao, A; Verona, L; Pecoral, LLF; Cure, MB; Giles, AL; Costa, PD; Pamplona, MB; Mazzochini, GG; Groenendijk, P; Minski, GL; Wolfsdorf, G; Sampaio, AB; Piccolo, F; Melo, L; de Lima, RF; Oliveira, RS	Tropical riparian forests in danger from large savanna wildfires	NA	JOURNAL OF APPLIED ECOLOGY	Sites are not in the bioclimatic region
290	WOS	10.1007/s10530-020-02365-8	2020	Deardorff, JL; Gorchov, DL	Beavers cut, but do not prefer, an invasive shrub, Amur honeysuckle (Lonicera maackii)	NA	BIOLOGICAL INVASIONS	The document meets exclusion criteria for waterways
2904	WOS	10.4000/physio-geo.8178	2019	Sylla, D; Ba, TB; Guisse, A	Mapping of changes in plant coverage in Ferlo protected areas (North Senegal): case of the "Biosphere Reserve"	NA	PHYSIO-GEO	Sites are not in the bioclimatic region
2907	WOS	10.15244/pjoes/95032	2019	Soltysiak, J; Brej, T	Effect of Soil Artificially Polluted with Lead on an Invasive Fallopia x bohemica: A Case Study from Central Europe	NA	POLISH JOURNAL OF ENVIRONMENTAL STUDIES	The study type is inappropriate (no data, simulation, recommendation)
2910	WOS	10.1007/978-3-319-90484-9_5	2019	Sridhar, KR	Diversity, Ecology, and Significance of Fungal Endophytes	NA	ENDOPHYTES AND SECONDARY METABOLITES	The document is a review
2921	WOS	10.21829/abm126.2019.1495	2019	Carino, MM; Nolasco, AQ	Floristic inventory of the gallery forest of the Metztitlan river, Hidalgo, Mexico	NA	ACTA BOTANICA MEXICANA	Language is not English or French
2922	WOS	10.21829/abm126.2019.1487	2019	Moreno-Jimenez, V; Gama-Campillo, LM; Romero-Garcia, A; Ochoa-Gaona, S; Contreras-Sanchez, WM; Jimenez-Perez, ND; Mata-Zayas, EE	Landscape characteristics and its relationships with the diversity and structure of riparian vegetation of southeastern Mexico	NA	ACTA BOTANICA MEXICANA	Language is not English or French
2932	WOS	10.13080/z-a.2019.106.026	2019	Krokaite, E; Shakeneva, D; Juskaityte, E; Rekasius, T; Nemaniute-Guziene, J; Butkuviene, J; Patamsyte, J; Ranceliene, V; Vysniauskiene, R; Duchovskiene, L; Jociene, L; Sinkeviciene, Z; Naugzemys, D; Kleizaite, V; Chmura, D; Anderson, NO; Zvingila, D; Kupcinskiene, E	Nitrogen concentration of the aquatic plant species in relation to land cover type and other variables of the environment	NA	ZEMDIRBYSTE-AGRICULTURE	Sites are not in the bioclimatic region
2938	WOS	10.15666/aeer/1704_82718289	2019	Gaur, T; Sinha, A; Adhikari, BS; Ramesh, K	DYNAMICS OF LANDSCAPE CHANGE IN A MOUNTAINOUS RIVER BASIN: A CASE STUDY OF THE BHAGIRATHI RIVER, WESTERN HIMALAYA	NA	APPLIED ECOLOGY AND ENVIRONMENTAL RESEARCH	Sites are not in the bioclimatic region
2946	WOS	10.5513/JCEA01/20.2.2010	2019	Paukova, Z; Kapralova, R; Hauptvogl, M	Mapping of occurrence and population dynamics of invasive plant species Heracleum mantegazzianum in the agricultural landscape	NA	JOURNAL OF CENTRAL EUROPEAN AGRICULTURE	Sites are not in the bioclimatic region
2949	WOS	NO DOI	2019	Musser, SR; Grafe, J; Ortega-Achury, SL; Ramirez-Avila, JJ	Influence of Riparian Vegetation on Stream Health and Water Quality	NA	WORLD ENVIRONMENTAL AND WATER RESOURCES CONGRESS 2019: GROUNDWATER, SUSTAINABILITY, HYDRO-CLIMATE/CLIMATE CHANGE, AND ENVIRONMENTAL ENGINEERING	The document meets previous screening exclusion criteria (Outcome)
2954	WOS	10.1080/19463138.2019.1565412	2019	Adegun, OB	Green infrastructure in informal unplanned settlements: the case of Kya Sands, Johannesburg	NA	INTERNATIONAL JOURNAL OF URBAN SUSTAINABLE DEVELOPMENT	Sites are not in the bioclimatic region
297	WOS	10.1590/1519-6984.221124	2020	Silva, VL; Orlandi, CR; Funck, L; Winhelmann, MC; Schmitt, JL; Fior, CS; Freitas, EM	Heterogeneity of fern communities in riparian forest remnants from the South Brazilian Campos (Pampa)	NA	BRAZILIAN JOURNAL OF BIOLOGY	The comparator is inappropriate
2985	WOS	NO DOI	2019	Kurdyukova, ON	Cyclachaena xanthiifolia (Nutt.) Fresen. spreading, abundance and occurrence in Ukraine	NA	UKRAINIAN JOURNAL OF ECOLOGY	Sites are not in the bioclimatic region
2989	WOS	10.1007/978-3-319-92816-6_14	2019	Dezso, J; Loczy, D; Salem, AM; Nagy, G	Floodplain Connectivity	NA	DRAVA RIVER: ENVIRONMENTAL PROBLEMS AND SOLUTIONS	The document meets previous screening exclusion criteria (Population)
3001	WOS	10.19189/MaP.2018.OMB.363	2019	Jablonska, E; Pawlikowski, P; Jarzombkowski, F; Tarapata, M; Klosowski, S	Thirty years of vegetation dynamics in the Rospuda fen (NE Poland)	NA	MIRES AND PEAT	Sites are not in the bioclimatic region
3006	WOS	10.1016/j.ecohyd.2018.08.006	2019	Markus-Michalczyk, H; Hanelt, D	Willow species vary in elevational occurrence and morphological characteristics on the tidal freshwater section of the Elbe estuary	NA	ECOHYDROLOGY & HYDROBIOLOGY	The comparator is inappropriate
3018	WOS	10.1111/jvs.12695	2019	Boedeltje, G; Sollman, P; Lenssen, JPM	Floating ability, shoot length and abundance facilitate hydrochorous dispersal of moss and liverwort fragments	NA	JOURNAL OF VEGETATION SCIENCE	The document meets previous screening exclusion criteria (Population)
3020	WOS	10.1111/1365-2745.13054	2019	de Jager, M; Kaphingst, B; Janse, EL; Buisman, R; Rinzema, SGT; Soons, MB	Seed size regulates plant dispersal distances in flowing water	NA	JOURNAL OF ECOLOGY	The comparator is inappropriate
3021	WOS	10.3390/f10010022	2019	Czapiewska, N; Dyderski, MK; Jagodzinski, AM	Seasonal Dynamics of Floodplain Forest Understory-Impacts of Degradation, Light Availability and Temperature on Biomass and Species Composition	NA	FORESTS	The document meets previous screening exclusion criteria (Outcome)
3022	WOS	10.3390/f10010026	2019	Dyderski, MK; Jagodzinski, AM	Context-Dependence of Urban Forest Vegetation Invasion Level and Alien Species' Ecological Success	NA	FORESTS	The comparator is inappropriate
3024	WOS	10.15244/pjoes/83610	2019	Wang, XY; Ling, HB; Xu, HL; Pan, CD; Yuan, KY	Relationships between Plant Communities and Environmental Factors in an Extremely Arid Area: A Case Study in China	NA	POLISH JOURNAL OF ENVIRONMENTAL STUDIES	Sites are not in the bioclimatic region
3034	WOS	10.15666/aeer/1701_001013	2019	Dyakov, NR	TESTING FOR ASSEMBLY RULES ALONG DISTURBANCE GRADIENTS IN A RIPARIAN BROADLEAVED FOREST	NA	APPLIED ECOLOGY AND ENVIRONMENTAL RESEARCH	The comparator is inappropriate (waterway)
3042	WOS	10.1007/s11355-018-0361-2	2019	Okada, S; Khanal, R; Yoshimura, C; Saavedra, O; Ryo, M	Monitoring land cover change of a river-floodplain system using high-resolution satellite images	NA	LANDSCAPE AND ECOLOGICAL ENGINEERING	The study type is inappropriate (no data, simulation, recommendation)
3051	WOS	10.5601/jelem.2018.23.3.1704	2019	Pawluczuk, J; Stepien, A; Alberski, J	PHYSICAL AND CHEMICAL PROPERTIES OF ORGANIC SOILS IN CONNECTION WITH HABITAT CONDITIONS AND THE LAND USE IN THE DOLINA RZEKI PASLEKI NATURA 2000 SITE	NA	JOURNAL OF ELEMENTOLOGY	The comparator is inappropriate
3057	WOS	10.1002/rra.3383	2019	Castro-Lopez, D; Guerra-Cobian, V; Prat, N	The role of riparian vegetation in the evaluation of ecosystem health: The case of semiarid conditions in Northern Mexico	NA	RIVER RESEARCH AND APPLICATIONS	Sites are not in the bioclimatic region
3062	WOS	10.1016/j.rama.2018.08.002	2019	Hecker, GA; Meehan, MA; Norlan, JE	Plant Community Influences on Intermittent Stream Stability in the Great Plains	NA	RANGELAND ECOLOGY & MANAGEMENT	Sites are not in the bioclimatic region
3068	WOS	10.1002/eco.2045	2019	Boever, CJ; Dixon, MD; Johnson, WC; Scott, ML; Malloy, TP	Effects of a large flood on woody vegetation along the regulated Missouri River, USA	NA	ECOHYDROLOGY	Sites are not in the bioclimatic region
3069	WOS	10.1002/eco.2038	2019	Liu, XG; Zeng, YH; Huai, WX	Floating seed dispersal in open channel flow with emergent vegetation	NA	ECOHYDROLOGY	The study type is inappropriate (no data, simulation, recommendation)
3088	WOS	10.1007/s10750-018-3738-1	2019	Montag, LFA; Leao, H; Benone, NL; Monteiro, CS; Faria, APJ; Nicacio, G; Ferreira, CP; Garcia, DHA; Santos, CRM; Pompeu, PS; Winemiller, KO; Juen, L	Contrasting associations between habitat conditions and stream aquatic biodiversity in a forest reserve and its surrounding area in the Eastern Amazon	NA	HYDROBIOLOGIA	Sites are not in the bioclimatic region
3099	WOS	10.1080/02705060.2018.1520156	2018	Ma, YR; Chen, SH; Chen, FQ; Chen, GH; Xie, ZQ; Liu, YY	Effects of flooding on seed viability and nutrient composition in three riparian shrubs and implications for restoration	NA	JOURNAL OF FRESHWATER ECOLOGY	The study type is inappropriate (no data, simulation, recommendation)
3125	WOS	10.1016/j.ecolind.2018.08.039	2018	Lozanovska, I; Ferreira, MT; Aguiar, FC	Functional diversity assessment in riparian forests - Multiple approaches and trends: A review	NA	ECOLOGICAL INDICATORS	The document is a review
3132	WOS	10.7872/crym/v39.iss4.2018.483	2018	Niveiro, N; Michlig, A; Ramirez, NA; Salvador-Montoya, CA; Perez, ML; Alberto, EO; Antonin, V	Two new setose species of Marasmius from the Parana riparian forest in Argentina	NA	CRYPTOGAMIE MYCOLOGIE	The comparator is inappropriate
3166	WOS	10.1007/s10457-017-0099-0	2018	Saint-Laurent, D; Berthelot, JS; Gervais-Beaulac, V	Habitat fragmentation and structure and composition of tree populations in a agroforestry landscape (southern Quebec, Canada)	NA	AGROFORESTRY SYSTEMS	Sites are not in the bioclimatic region
317	WOS	10.1029/2020WR027786	2020	Jazayeri, A; Werner, AD; Wu, HQ; Lu, CH	Effects of River Partial Penetration on the Occurrence of Riparian Freshwater Lenses: Theoretical Development	NA	WATER RESOURCES RESEARCH	The study type is inappropriate (no data, simulation, recommendation)
3171	WOS	10.1139/cjb-2018-0085	2018	Wolfe, ER; Kautz, S; Singleton, SL; Ballhorn, DJ	Differences in foliar endophyte communities of red alder (Alnus rubra) exposed to varying air pollutant levels	NA	BOTANY	The document meets previous screening exclusion criteria (Population)
3203	WOS	10.1002/rra.3362	2018	VonBank, JA; Casper, AF; Pendleton, JE; Hagy, HM	Water hyacinth (Eichhornia crassipes) invasion and establishment in a temperate river system	NA	RIVER RESEARCH AND APPLICATIONS	Sites are not in the bioclimatic region
3207	WOS	10.1111/1752-1688.12692	2018	Sholtes, JS; Ubing, C; Randle, TJ; Fripp, J; Cenderelli, D; Baird, DC	Managing Infrastructure in the Stream Environment	NA	JOURNAL OF THE AMERICAN WATER RESOURCES ASSOCIATION	The document is a review
321	WOS	10.1016/j.jnc.2020.125889	2020	Hernandez-Lambrano, RE; Carbonell, R; Sanchez-Agudo, JA	Making the most of scarce data: Mapping distribution range and variation in population abundance of a threatened narrow-range endemic plant	NA	JOURNAL FOR NATURE CONSERVATION	The study type is inappropriate (no data, simulation, recommendation)
3216	WOS	10.1371/journal.pone.0207689	2018	Jian, ZJ; Ma, FQ; Guo, QS; Qin, AL; Xiao, WF	Long-term responses of riparian plants' composition to water level fluctuation in China's Three Gorges Reservoir	NA	PLOS ONE	The comparator is inappropriate
3247	WOS	10.1016/j.ecoleng.2018.08.024	2018	Diehl, RM; Wilcox, AC; Merritt, DM; Perkins, DW; Scott, JA	Development of an eco-geomorphic modeling framework to evaluate riparian ecosystem response to flow-regime changes	NA	ECOLOGICAL ENGINEERING	Sites are not in the bioclimatic region
3276	WOS	10.1016/j.scitotenv.2018.05.340	2018	Wierzcholska, S; Dyderski, MK; Pielech, R; Gazda, A; Smoczyk, M; Malicki, M; Horodecki, P; Kamczyc, J; Skorupski, M; Hachulka, M; Kalucka, I; Jagodzinski, AM	Natural forest remnants as refugia for bryophyte diversity in a transformed mountain river valley landscape	NA	SCIENCE OF THE TOTAL ENVIRONMENT	Sites are not in the bioclimatic region
3289	WOS	10.1016/j.rse.2018.08.035	2018	Milani, G; Volpi, M; Tonolla, D; Doering, M; Robinson, C; Kneubuhler, M; Schaepman, M	Robust quantification of riverine land cover dynamics by high-resolution remote sensing	NA	REMOTE SENSING OF ENVIRONMENT	The study type is inappropriate (no data, simulation, recommendation)
3302	WOS	10.1126/science.aau6020	2018	Kremen, C; Merenlender, AM	Landscapes that work for biodiversity and people	NA	SCIENCE	The document is a review
3303	WOS	10.1371/journal.pone.0204733	2018	Meragiaw, M; Woldu, Z; Martinsen, V; Singh, BR	Woody species composition and diversity of riparian vegetation along the Walga River, Southwestern Ethiopia	NA	PLOS ONE	Sites are not in the bioclimatic region
3309	WOS	10.1016/j.scitotenv.2018.05.249	2018	Rajbongshi, P; Das, T; Adhikari, D	Microenvironmental heterogeneity caused by anthropogenic LULC foster lower plant assemblages in the riparian habitats of lentic systems in tropical floodplains	NA	SCIENCE OF THE TOTAL ENVIRONMENT	Sites are not in the bioclimatic region
332	WOS	10.1016/j.ecoleng.2020.105974	2020	Nakamura, F; Watanabe, Y; Negishi, J; Akasaka, T; Yabuhara, Y; Terui, A; Yamanaka, S; Konno, M	Restoration of the shifting mosaic of floodplain forests under a flow regime altered by a dam	NA	ECOLOGICAL ENGINEERING	Sites are not in the bioclimatic region
3321	WOS	10.3159/TORREY-D-17-00036.1	2018	Hoosein, S; Robinson, GR	Dredge spoil deposits and distributions of invasive Celastrus orbiculatus Thunb. (Celastraceae, Oriental bittersweet) in a riparian ecosystem	NA	JOURNAL OF THE TORREY BOTANICAL SOCIETY	Sites are not in the bioclimatic region
3328	WOS	10.5902/1980509835102	2018	Ceconi, DE; Poletto, I; Salvador, SM; Piccilli, DGA	THE FLORISTIC COMPOSITION AND THE REGENERATION POTENTIAL OF THE REMAINING RIPARIAN FOREST OF A VACACAI-MIRIM RIVER TRIBUTARY	NA	CIENCIA FLORESTAL	Language is not English or French
3335	WOS	10.1016/j.ecolind.2018.05.030	2018	Li, K; Chi, GQ; Wang, L; Xie, YJ; Wang, XR; Fan, ZQ	Identifying the critical riparian buffer zone with the strongest linkage between landscape characteristics and surface water quality	NA	ECOLOGICAL INDICATORS	The study type is inappropriate (no data, simulation, recommendation)
3346	WOS	10.1002/eco.2008	2018	Ma, YR; Chen, FQ; Chen, SH; Guan, SP; Chen, C	Effects of reverse seasonal submersion on the germination and persistence of soil seed banks in hydro-fluctuation belts	NA	ECOHYDROLOGY	Sites are not in the bioclimatic region
3381	WOS	10.3390/ijgi7100397	2018	Woodward, BD; Evangelista, PH; Young, NE; Vorster, AG; West, AM; Carroll, SL; Girma, RK; Hatcher, EZ; Anderson, R; Vahsen, ML; Vashisht, A; Mayer, T; Carver, D; Jarnevich, C	CO-RIP: A Riparian Vegetation and Corridor Extent Dataset for Colorado River Basin Streams and Rivers	NA	ISPRS INTERNATIONAL JOURNAL OF GEO-INFORMATION	Sites are not in the bioclimatic region
3392	WOS	10.1007/s11273-018-9623-x	2018	Fernando, DR; Lynch, JP; Reichman, SM; Clark, GJ; Miller, RE; Doody, TM	Inundation of a floodplain lake woodlands system: nutritional profiling and benefit to mature Eucalyptus largiflorens (Black Box) trees	NA	WETLANDS ECOLOGY AND MANAGEMENT	Sites are not in the bioclimatic region
3398	WOS	10.1007/s00442-018-4226-z	2018	Hopley, T; Byrne, M	Connectivity in riparian plants: influence of vegetation type and habitat fragmentation overrides water flow	NA	OECOLOGIA	The comparator is inappropriate
340	WOS	10.3832/ifor3237-013	2020	Martin, H; Monnet, JM; De Boisvilliers, M; Chevalier, R; Villar, M	Remote sensing of american maple in alluvial forests: a case study in an island complex of the Loire valley (France)	NA	IFOREST-BIOGEOSCIENCES AND FORESTRY	The study type is inappropriate (no data, simulation, recommendation)
3415	WOS	10.1016/j.geomorph.2018.05.014	2018	Diaz-Redondo, M; Marchamalo, M; Egger, G; Magdaleno, F	Toward floodplain rejuvenation in the middle Ebro River (Spain): From history to action	NA	GEOMORPHOLOGY	The study type is inappropriate (no data, simulation, recommendation)
3424	WOS	10.21829/myb.2018.2431616	2018	Aguilar-Luna, JME; Loeza-Corte, JM; Garcia-Villanueva, E; Hernandez-Fernandez, LA	Arboreal vegetation structure and diversity in the gallery forest of the Xaltatempa river, Puebla, Mexico	NA	MADERA Y BOSQUES	The comparator is inappropriate
343	WOS	10.1016/j.jenvman.2020.110956	2020	Debanshi, S; Pal, S	Modelling water richness and habitat suitability of the wetlands and measuring their spatial linkages in mature Ganges delta of India	NA	JOURNAL OF ENVIRONMENTAL MANAGEMENT	Sites are not in the bioclimatic region
3446	WOS	10.1007/s12224-018-9323-6	2018	Kalnikova, V; Chytry, K; Chytry, M	Early vegetation succession on gravel bars of Czech Carpathian streams	NA	FOLIA GEOBOTANICA	Sites are not in the bioclimatic region
3449	WOS	10.1111/geb.12760	2018	Lopez, BE; Urban, D; White, PS	Nativity and seed dispersal mode influence species' responses to habitat connectivity and urban environments	NA	GLOBAL ECOLOGY AND BIOGEOGRAPHY	The comparator is inappropriate
3457	WOS	10.1017/S0024282918000361	2018	Gumboski, EL; Eliasaro, S; Scur, MC; Lorenz-Lemke, AP; Da Silveira, RMB	A new riparian species of Ramalina (Ramalinaceae) from Brazil, with a key to neotropical saxicolous species	NA	LICHENOLOGIST	The comparator is inappropriate
349	WOS	10.1016/j.jaridenv.2020.104220	2020	Morgan, BE; Bolger, DT; Chipman, JW; Dietrich, JT	Lateral and longitudinal distribution of riparian vegetation along an ephemeral river in Namibia using remote sensing techniques	NA	JOURNAL OF ARID ENVIRONMENTS	Sites are not in the bioclimatic region
3491	WOS	10.1002/rra.3287	2018	Diaz-Redondo, M; Egger, G; Marchamalo, M; Damm, C; de Oliveira, RP; Schmitt, L	Targeting lateral connectivity and morphodynamics in a large river-floodplain system: The upper Rhine River	NA	RIVER RESEARCH AND APPLICATIONS	The study type is inappropriate (no data, simulation, recommendation)
3496	WOS	10.1007/s11284-018-1619-8	2018	Xia, HJ; Kong, WJ; Li, XS; Zhang, YZ; Guo, F; Sun, OJ	Variations in herbaceous vegetation structures and vegetation-environment relationships from floodplain to terrace along a large semi-humid river	NA	ECOLOGICAL RESEARCH	Sites are not in the bioclimatic region
351	WOS	10.1016/j.foreco.2020.118296	2020	Griscom, HP	The long-term effects of active management and landscape characteristics on carbon accumulation and diversity within a seasonal dry tropical ecosystem	NA	FOREST ECOLOGY AND MANAGEMENT	The study type is inappropriate (no data, simulation, recommendation)
3513	WOS	10.1016/j.scitotenv.2018.03.367	2018	Vukov, D; Ilic, M; Cuk, M; Radulovic, S; Igic, R; Janauer, GA	Combined effects of physical environmental conditions and anthropogenic alterations are associated with macrophyte habitat fragmentation in rivers - Study of the Danube in Serbia	NA	SCIENCE OF THE TOTAL ENVIRONMENT	The comparator is inappropriate
3514	WOS	10.1186/s13717-018-0140-x	2018	Tsheboeng, G	Spatial variation of the influence of distance from surface water on riparian plant communities in the Okavango Delta, Botswana	NA	ECOLOGICAL PROCESSES	Sites are not in the bioclimatic region
3552	WOS	10.1016/j.watres.2018.04.014	2018	Feld, CK; Fernandes, MR; Ferreira, MT; Hering, D; Ormerod, SJ; Venohr, M; Gutierrez-Canovas, C	Evaluating riparian solutions to multiple stressor problems in river ecosystems - A conceptual study	NA	WATER RESEARCH	The document is a review
3605	WOS	10.3389/fpls.2018.00943	2018	Hatmaker, EA; Staton, ME; Dattilo, AJ; Hadziabdic, D; Rinehart, TA; Schilling, EE; Trigiano, RN; Wadl, PA	Population Structure and Genetic Diversity Within the Endangered Species Pityopsis ruthii (Asteraceae)	NA	FRONTIERS IN PLANT SCIENCE	The comparator is inappropriate
3612	WOS	10.1007/s00027-018-0576-1	2018	Lozanovska, I; Ferreira, MT; Segurado, P; Aguiar, FC	Limited resilience in hotspots of functional richness: the Mediterranean riparian shrublands	NA	AQUATIC SCIENCES	The comparator is inappropriate
3721	WOS	10.1007/s11252-017-0729-3	2018	Atasoy, M; Anderson, CJ; Atasoy, FG	Evaluating the distribution of invasive woody vegetation around riparian corridors in relation to land use	NA	URBAN ECOSYSTEMS	The comparator is inappropriate
373	WOS	10.1002/rra.3721	2020	Qin, JL; Sun, YY; Qiu, XT; Liu, HR; Zhang, EZ; Mao, XQ	Distribution pattern simulation of multiple emergent plants in river riparian zones	NA	RIVER RESEARCH AND APPLICATIONS	Sites are not in the bioclimatic region
3730	WOS	10.5004/dwt.2018.22202	2018	Parzych, A; Astel, A	Accumulation of N, P, K, Mg, and Ca in 20 species of herbaceous plants in headwater riparian forest	NA	DESALINATION AND WATER TREATMENT	Pdf cannot be obtained
3731	WOS	10.1002/ecs2.2223	2018	Douglas, CMS; Cowlishaw, G; Harrison, XA; Henschel, J; Pettorelli, N; Mulligan, M	Identifying the determinants of tree distributions along a large ephemeral river	NA	ECOSPHERE	Sites are not in the bioclimatic region
3814	WOS	10.1111/jvs.12629	2018	Shaw, JR; Cooper, DJ; Sutfin, NA	Applying a hydrogeomorphic channel classification to understand spatial patterns in riparian vegetation	NA	JOURNAL OF VEGETATION SCIENCE	Sites are not in the bioclimatic region
3825	WOS	10.3390/w10050636	2018	Tang, VT; Fu, DF; Binh, TN; Rene, ER; Sang, TTT; Singh, RP	An Investigation on Performance and Structure of Ecological Revetment in a Sub-Tropical Area: A Case Study on Cuatien River, Vinh City, Vietnam	NA	WATER	Sites are not in the bioclimatic region
387	WOS	10.1002/hyp.13901	2020	Hickey, JT; Shafroth, PB; Fields, WL	Flow-ecology modelling to inform reservoir releases for riparian restoration and management	NA	HYDROLOGICAL PROCESSES	Sites are not in the bioclimatic region
3910	WOS	NO DOI	2018	Diaz-Pascacio, E; Ortega-Argueta, A; Castillo-Uzcanga, MM; Ramirez-Marcial, N	Influence of land use on the riparian zone condition along an urban-rural gradient on the Sabinal River, Mexico	NA	BOTANICAL SCIENCES	Sites are not in the bioclimatic region
393	WOS	10.1002/rra.3725	2020	Colleran, B; Lacy, SN; Retamal, MR	Invasive Japanese knotweed (Reynoutria japonicaHoutt.) and related knotweeds as catalysts for streambank erosion	NA	RIVER RESEARCH AND APPLICATIONS	The study type is inappropriate (no data, simulation, recommendation)
397	WOS	10.1016/j.foreco.2020.118240	2020	Dudley, MP; Freeman, M; Wenger, S; Jackson, CR; Pringle, CM	Rethinking foundation species in a changing world: The case for Rhododendron maximum as an emerging foundation species in shifting ecosystems of the southern Appalachians	NA	FOREST ECOLOGY AND MANAGEMENT	The study type is inappropriate (no data, simulation, recommendation)
4013	WOS	10.3390/land7010013	2018	Cornejo-Denman, L; Romo-Leon, JR; Castellanos, AE; Diaz-Caravantes, RE; Moreno-Vazquez, JL; Mendez-Estrella, R	Assessing Riparian Vegetation Condition and Function in Disturbed Sites of the Arid Northwestern Mexico	NA	LAND	Sites are not in the bioclimatic region
408	WOS	10.1007/s10530-020-02352-z	2020	West, NM; Reinhold, AM; Poole, GC; Espeland, EK	Flood dynamics dictate distributions ofElaeagnus angustifoliaL. (Russian olive) on a riverine floodplain	NA	BIOLOGICAL INVASIONS	Sites are not in the bioclimatic region
417	WOS	10.1007/s13157-020-01355-9	2020	Schneider, B; Zilli, F; Facelli, F; Campana, M	Factors Driving Seed Bank Diversity in Wetlands of a Large River Floodplain	NA	WETLANDS	The comparator is inappropriate (waterway)
4235	WOS	10.1007/978-3-319-68738-4_15	2018	Cianfaglione, K; Bioret, F	Autoecological and Synecological Resilience of Angelica heterocarpa MJ Lloyd, Observed in the Loire Estuary (France)	NA	GEOGRAPHICAL CHANGES IN VEGETATION AND PLANT FUNCTIONAL TYPES	The study type is inappropriate (no data, simulation, recommendation)
4236	WOS	10.5039/agraria.v13i2a5533	2018	Jung, PH; Brun, FGK; Brun, EJ; Longhi, SJ; Pastorio, AP	Urban and agricultural impacts in the structure and diversity of tree vegetation in riparian forest	NA	REVISTA BRASILEIRA DE CIENCIAS AGRARIAS-AGRARIA	The document meets exclusion criteria for waterways
4251	WOS	10.4067/S0717-92002018000200239	2018	Gutierrez, I; Becerra, P	Composition, diversity and vegetation structure of riparian forests in south-central Chile	NA	BOSQUE	Language is not English or French
4287	WOS	10.1590/1806-90882018000400007	2018	Martins, RN; Abrahao, SA; Ribeiro, DP; Colares, APF; Zanella, MA	SPATIO-TEMPORAL ANALYSIS OF LANDSCAPE PATTERNS IN THE CATOLE WATERSHED, NORTHERN MINAS GERAIS	NA	REVISTA ARVORE	Sites are not in the bioclimatic region
430	WOS	10.17159/sajs.2020/8302	2020	Ruwanza, S; Mhlongo, ES	Lantana camara invasion along road-river interchanges and roadsides in Soutpansberg, Vhembe Biosphere Reserve in South Africa	NA	SOUTH AFRICAN JOURNAL OF SCIENCE	Sites are not in the bioclimatic region
4309	WOS	NO DOI	2018	Cojoaca, FD; Niculescu, M	DIVERSITY, DISTRIBUTION AND ECOLOGY OF THE FOREST NATURAL HABITATS IN THE BRATOVOESTI FOREST, DOLJ COUNTY	NA	SCIENTIFIC PAPERS-SERIES A-AGRONOMY	The comparator is inappropriate
433	WOS	NO DOI	2020	Moreno, BM; Gonzalez, MG; Escobar, JP; Mena, YM; Mitjans, FJD	Structural Characterizayion of the riparian of Cuyaguateje Forest, middle third of the "Vega la Manzanilla" Basin	NA	REVISTA CUBANA DE CIENCIAS FORESTALES	Sites are not in the bioclimatic region
4334	WOS	10.12854/erde-2018-378	2018	Stammel, B; Amtmann, M; Gelhaus, M; Cyffka, B	Change of regulating ecosystem services in the Danube floodplain over the past 150 years induced by land use change and human infrastructure	NA	ERDE	The study type is inappropriate (no data, simulation, recommendation)
4366	WOS	NO DOI	2018	Jesus, G; Judith, R	IMPORTANCE OF THE AN ANALYSIS OF THE ALTERNATIONS IN THE FLOODPLAIN OF THE PROPOSED LAS CRUCES DAM	NA	REVISTA INTERNACIONAL DE CONTAMINACION AMBIENTAL	Sites are not in the bioclimatic region
4371	WOS	10.1080/20442041.2018.1428423	2018	Wang, YK; Huang, CC; Fuh, CH; Jong, KJ; Tsai, ST	Effects of stream grade control structures on benthic algal communities in a subtropical stream	NA	INLAND WATERS	The document meets previous screening exclusion criteria (Population)
4380	WOS	10.1071/MF17256	2018	Bartolo, RE; Harford, AJ; Humphrey, CL; George, AK; van Dam, RA	Defining the importance of ecological processes for monitoring aquatic habitats for conservation and rehabilitation objectives at the Ranger uranium mine, Kakadu Region, Australia	NA	MARINE AND FRESHWATER RESEARCH	Sites are not in the bioclimatic region
4472	WOS	10.1051/e3sconf/20184002025	2018	Jourdain, C; Claude, N; Antoine, G; Tassi, P; Cordier, F	Influence of flood regime on riparian vegetation dynamics in rivers with alternate bars	NA	NINTH INTERNATIONAL CONFERENCE ON FLUVIAL HYDRAULICS (RIVER FLOW 2018)	The study type is inappropriate (no data, simulation, recommendation)
4513	WOS	10.3389/fevo.2020.544670	2020	Li, YY; Shen, ZH	Roles of Dispersal Limit and Environmental Filtering in Shaping the Spatiotemporal Patterns of Invasive Alien Plant Diversity in China	NA	FRONTIERS IN ECOLOGY AND EVOLUTION	The study type is inappropriate (no data, simulation, recommendation)
4532	WOS	10.1002/ps.6207	2020	Borowski, Z; Barton, K; Gil, W; Wojcicki, A; Pawlak, B	Factors affecting deer pressure on forest regeneration: The roles of forest roads, visibility and forage availability	NA	PEST MANAGEMENT SCIENCE	The document meets previous screening exclusion criteria (Population)
454	WOS	10.22438/jeb/41/5/MRN-1454	2020	Zaimes, GN	Mediterranean Riparian Areas-Climate change implications and recommendations	NA	JOURNAL OF ENVIRONMENTAL BIOLOGY	The document is a review
4543	WOS	10.1016/j.ecolmodel.2020.109309	2020	Meixler, MS; Kaunzinger, CMK; Epiphan, JN; Handel, SN	Identifying opportunities for local assisted expansion of coastal upland vegetation in an urban estuary	NA	ECOLOGICAL MODELLING	The study type is inappropriate (no data, simulation, recommendation)
4578	WOS	10.1016/j.jclepro.2020.124266	2020	Cui, L; Wang, J; Sun, L; Lv, CD	Construction and optimization of green space ecological networks in urban fringe areas: A case study with the urban fringe area of Tongzhou district in Beijing	NA	JOURNAL OF CLEANER PRODUCTION	Sites are not in the bioclimatic region
4599	WOS	10.1038/s41598-020-78090-y	2020	Daniel-Ferreira, J; Bommarco, R; Wissman, J; Ockinger, E	Linear infrastructure habitats increase landscape-scale diversity of plants but not of flower-visiting insects	NA	SCIENTIFIC REPORTS	Sites are not in the bioclimatic region
461	WOS	10.3390/land9090326	2020	Hartfield, K; van Leeuwen, WJD; Gillan, JK	Remotely Sensed Changes in Vegetation Cover Distribution and Groundwater along the Lower Gila River	NA	LAND	Sites are not in the bioclimatic region
4624	WOS	10.1007/s11270-020-04930-2	2020	Mills, SD; Mamo, M; Schacht, WH; Abagandura, GO; Blanco-Canqui, H	Soil Properties Affected Vegetation Establishment and Persistence on Roadsides	NA	WATER AIR AND SOIL POLLUTION	Sites are not in the bioclimatic region
464	WOS	10.3390/w12092401	2020	Penna, N; Coscarella, F; D'Ippolito, A; Gaudio, R	Bed Roughness Effects on the Turbulence Characteristics of Flows through Emergent Rigid Vegetation	NA	WATER	The study type is inappropriate (no data, simulation, recommendation)
4663	WOS	10.3897/natureconservation.42.59284	2020	Liu, J; Jiang, RY; Zhang, GF	Number and distribution of large old ginkgos in east China: Implications for regional conservation	NA	NATURE CONSERVATION-BULGARIA	The comparator is inappropriate
467	WOS	10.3390/agriculture10090395	2020	Setshedi, KTA; Newete, SW	The Impact of ExoticTamarixSpecies on Riparian Plant Biodiversity	NA	AGRICULTURE-BASEL	Sites are not in the bioclimatic region
4671	WOS	10.3724/SP.J.1226.2020.00503	2020	Sheng, Y; Wu, JC; Cao, W; Fang, JH; Xu, AH; Peng, EX	Characteristics and changes of permafrost along the engineering corridor of National Highway 214 in the eastern Qinghai-Tibet Plateau	NA	SCIENCES IN COLD AND ARID REGIONS	Sites are not in the bioclimatic region
4690	WOS	10.1016/j.landusepol.2020.104619	2020	Nayak, R; Karanth, KK; Dutta, T; Defries, R; Karanth, KU; Vaidyanathan, S	Bits and pieces: Forest fragmentation by linear intrusions in India	NA	LAND USE POLICY	Sites are not in the bioclimatic region
4731	WOS	10.3390/rs12244176	2020	Queiroz, GL; McDermid, GJ; Rahman, MM; Linke, J	The Forest Line Mapper: A Semi-Automated Tool for Mapping Linear Disturbances in Forests	NA	REMOTE SENSING	Sites are not in the bioclimatic region
4747	WOS	10.1016/j.ppees.2020.125575	2020	Dai, ZC; Wan, LY; Qi, SS; Rutherford, S; Ren, GQ; Wan, JSH; Du, DL	Synergy among hypotheses in the invasion process of alien plants: A road map within a timeline	NA	PERSPECTIVES IN PLANT ECOLOGY EVOLUTION AND SYSTEMATICS	The study type is inappropriate (no data, simulation, recommendation)
4763	WOS	10.1016/j.ecoleng.2020.106048	2020	Hoerbinger, S; Obriejetan, M; Rauch, HP; Immitzer, M	Assessment of safety-relevant woody vegetation structures along railway corridors	NA	ECOLOGICAL ENGINEERING	The comparator is inappropriate
4779	WOS	10.3390/land9120500	2020	Yang, CJ; Li, RR; Sha, ZY	Exploring the Dynamics of Urban Greenness Space and Their Driving Factors Using Geographically Weighted Regression: A Case Study in Wuhan Metropolis, China	NA	LAND	The study type is inappropriate (no data, simulation, recommendation)
4813	WOS	10.1016/j.biocon.2020.108828	2020	Kati, V; Kassara, C; Psaralexi, M; Tzortzakaki, O; Petridou, M; Galani, A; Hoffmann, MT	Conservation policy under a roadless perspective: Minimizing fragmentation in Greece	NA	BIOLOGICAL CONSERVATION	The comparator is inappropriate
483	WOS	10.1139/cjb-2019-0215	2020	Shaw, DC; Lee, CA	Expansion of the invasive European mistletoe in California, USA	NA	BOTANY	The comparator is inappropriate
4844	WOS	NO DOI	2020	Khanam, R; Khan, SA	ANGIOSPERMS IN NARSINGDI DISTRICT OF BANGLADESH: CLASS LILIOPSIDA	NA	BANGLADESH JOURNAL OF PLANT TAXONOMY	Sites are not in the bioclimatic region
486	WOS	10.3391/mbi.2020.11.3.16	2020	Brown, L; Vasseur, L	An analysis of aquatic invasive species management in the Niagara region of Ontario, Canada: establishment of a database to improve know ledge sharing	NA	MANAGEMENT OF BIOLOGICAL INVASIONS	Sites are not in the bioclimatic region
4881	WOS	10.1139/cjb-2020-0026	2020	Naeth, MA; Locky, DA; Wilkinson, SR; Bryks, CL; Low, CH; Nannt, MR	Influence of pipelines and environmental factors on the endangered plant, Halimolobos virgata (Nutt.) OE Schultz over a 10 year period	NA	BOTANY	Sites are not in the bioclimatic region
4921	WOS	10.1086/711666	2020	Valleau, RE; Paterson, AM; Smol, JP	Effects of road-salt application on Cladocera assemblages in shallow Precambrian Shield lakes in south-central Ontario, Canada	NA	FRESHWATER SCIENCE	Sites are not in the bioclimatic region
4980	WOS	10.1016/j.scitotenv.2020.141128	2020	Grima, N; Edwards, D; Edwards, F; Petley, D; Fisher, B	Landslides in the Andes: Forests can provide cost-effective landslide regulation services	NA	SCIENCE OF THE TOTAL ENVIRONMENT	The document is a review
5045	WOS	10.1007/s12524-020-01201-9	2020	Molla, MH; Chowdhury, MA; Islam, AZMZ	Spatiotemporal Change of Urban Water Bodies in Bangladesh: A Case Study of Chittagong Metropolitan City Using Remote Sensing (RS) and GIS Analytic Techniques, 1989-2015	NA	JOURNAL OF THE INDIAN SOCIETY OF REMOTE SENSING	Sites are not in the bioclimatic region
5074	WOS	10.1016/j.scitotenv.2020.140477	2020	Fendrich, AN; Barretto, A; de Faria, VG; de Bastiani, F; Tenneson, K; Pinto, LFG; Sparovek, G	Disclosing contrasting scenarios for future land cover in Brazil: Results from a high-resolution spatiotemporal model	NA	SCIENCE OF THE TOTAL ENVIRONMENT	Sites are not in the bioclimatic region
5080	WOS	10.1007/s11356-020-11131-1	2020	Watson, AS; Bai, RS	Phytoremediation for urban landscaping and air pollution control-a case study in Trivandrum city, Kerala, India	NA	ENVIRONMENTAL SCIENCE AND POLLUTION RESEARCH	Sites are not in the bioclimatic region
5140	WOS	NO DOI	2020	Castro, FF; Godoy, VM; Gonzalez, F	FLORISTIC STUDY OF THE FOREST FRAGMENTS OF THE TRANSISTMIC ROAD (BOYD-ROOSEVELT) PANAMA-COLON	NA	REVISTA UNIVERSIDAD Y SOCIEDAD	Language is not English or French
52	WOS	10.1016/j.sajb.2020.09.009	2020	Keet, JH; Robertson, MP; Richardson, DM	Alnus glutinosa (Betulaceae) in South Africa: invasive potential and management options	NA	SOUTH AFRICAN JOURNAL OF BOTANY	The document is a review
5205	WOS	10.3390/geosciences10110430	2020	Pasang, S; Kubicek, P	Landslide Susceptibility Mapping Using Statistical Methods along the Asian Highway, Bhutan	NA	GEOSCIENCES	Sites are not in the bioclimatic region
5215	WOS	10.1016/j.ufug.2020.126785	2020	Liu, Z; Lin, YL; De Meulder, B; Wang, SF	Heterogeneous landscapes of urban greenways in Shenzhen: Traffic impact, corridor width and land use	NA	URBAN FORESTRY & URBAN GREENING	Sites are not in the bioclimatic region
523	WOS	10.1007/s10201-020-00638-8	2020	de Moura, EG; Severi, W; Kamino, LHY; de Lemos, JP	To what degree do spatial and limnological predictors explain the occurrence of a submerged macrophyte species in lotic and semi-lotic/lentic environments of a dammed river?	NA	LIMNOLOGY	Sites are not in the bioclimatic region
5230	WOS	10.3390/d12110427	2020	Laskey, H; Crook, ED; Kimball, S	Analysis of Rare Plant Occurrence Data for Monitoring Prioritization	NA	DIVERSITY-BASEL	The comparator is inappropriate
5235	WOS	10.1016/j.ufug.2020.126817	2020	Grossmann, J; Pyttel, P; Bauhus, J; Lecigne, B; Messier, C	The benefits of tree wounds: Microhabitat development in urban trees as affected by intensive tree maintenance	NA	URBAN FORESTRY & URBAN GREENING	The document meets previous screening exclusion criteria (Population)
5253	WOS	10.3390/su12218960	2020	Zhang, YJ; Song, W	Identify Ecological Corridors and Build Potential Ecological Networks in Response to Recent Land Cover Changes in Xinjiang, China	NA	SUSTAINABILITY	Sites are not in the bioclimatic region
5281	WOS	10.1017/S0030605318000881	2020	Mahmoud, MI; Campbell, MJ; Sloan, S; Alamgir, M; Laurance, WF	Land-cover change threatens tropical forests and biodiversity in the Littoral Region, Cameroon	NA	ORYX	Sites are not in the bioclimatic region
529	WOS	10.1002/rra.3692	2020	Griffith, MB; McManus, MG	Consideration of spatial and temporal scales in stream restorations and biotic monitoring to assess restoration outcomes: A literature review, part 1	NA	RIVER RESEARCH AND APPLICATIONS	The document is a review
5406	WOS	10.1002/ece3.6902	2020	Dong, HG; Song, ZL; Liu, T; Liu, ZQ; Liu, Y; Chen, BX; Ma, QQ; Li, ZG	Causes of differences in the distribution of the invasive plantsAmbrosia artemisiifoliaandAmbrosia trifidain the Yili Valley, China	NA	ECOLOGY AND EVOLUTION	Sites are not in the bioclimatic region
541	WOS	10.1111/fwb.13590	2020	Heidbuchel, P; Sachs, M; Hamzehian, N; Hussner, A	Go with the flow: Fragment retention patterns shape the vegetative dispersal of aquatic plants in lowland streams	NA	FRESHWATER BIOLOGY	The comparator is inappropriate
542	WOS	10.1002/aqc.3424	2020	Latrubesse, EM; D'Horta, FM; Ribas, CC; Wittmann, F; Zuanon, J; Park, E; Dunne, T; Arima, EY; Baker, PA	Vulnerability of the biota in riverine and seasonally flooded habitats to damming of Amazonian rivers	NA	AQUATIC CONSERVATION-MARINE AND FRESHWATER ECOSYSTEMS	The study type is inappropriate (no data, simulation, recommendation)
5426	WOS	10.1016/j.agee.2020.107069	2020	Shi, FN; Liu, SL; Sun, YX; An, Y; Zhao, S; Liu, YX; Li, MQ	Ecological network construction of the heterogeneous agro-pastoral areas in the upper Yellow River basin	NA	AGRICULTURE ECOSYSTEMS & ENVIRONMENT	Sites are not in the bioclimatic region
5430	WOS	10.1108/MEQ-10-2019-0219	2020	Frigo, C; Magri, E; Barbosa, JZ; Sarteretto, LM; Araujo, EM; de Melo, V; Prior, SA; Motta, ACV	Influence of roadways on heavy metal content in soils and yerba mate tissue in southern Brazil	NA	MANAGEMENT OF ENVIRONMENTAL QUALITY	The document does not deal with our 6 specific questions
5493	WOS	10.2478/s11756-020-00592-x	2020	Majekova, J; Zaliberova, M; Andrik, EJ; Protopopova, VV; Shevera, MV; Ikhardt, P	A comparison of the flora of the Chop (Ukraine) and Cierna nad Tisou (Slovakia) border railway stations	NA	BIOLOGIA	The comparator is inappropriate
5520	WOS	10.5902/1980509834294	2020	Figueiroal, CFB; Salvio, GMM	Analysis of the fragility of the Environmental Protection Area Alto Rio Doce, MG, Brazil	NA	CIENCIA FLORESTAL	Sites are not in the bioclimatic region
5525	WOS	10.1016/j.envpol.2020.114884	2020	Abhijith, KV; Kumar, P	Quantifying particulate matter reduction and their deposition on the leaves of green infrastructure	NA	ENVIRONMENTAL POLLUTION	The document meets previous screening exclusion criteria (Outcome)
553	WOS	10.1007/s40808-020-00918-3	2020	Dissanayake, L	Stream corridor encroachment and its consequences: the case of Pinga Oya tributary in the upper Mahaweli River in Sri Lanka	NA	MODELING EARTH SYSTEMS AND ENVIRONMENT	Sites are not in the bioclimatic region
5549	WOS	10.1637/0003-0031-184.2.129	2020	Rowe, HI; Sprague, TA; Broatch, J; Gruber, D; Langenfeld, D; Rivera, L	Lessons Learned 5+Years After Transplanting and Seeding Restoration Sites in the Sonoran Desert, USA	NA	AMERICAN MIDLAND NATURALIST	Sites are not in the bioclimatic region
556	WOS	10.1007/s42974-020-00024-5	2020	Montanari, I; Buldrini, F; Bolpagni, R; Laini, A; Dalla Vecchia, A; De Bernardini, N; Campione, L; Castellari, I; Gizzi, G; Landi, S; Chiarucci, A	Role of irrigation canal morphology in driving riparian flora in over-exploited catchments	NA	COMMUNITY ECOLOGY	The comparator is inappropriate
5577	WOS	10.3390/d12100394	2020	Mikulyuk, A; Hein, CL; Van Egeren, S; Kujawa, ER; Vander Zanden, MJ	Prioritizing Management of Non-Native Eurasian Watermilfoil Using Species Occurrence and Abundance Predictions	NA	DIVERSITY-BASEL	Sites are not in the bioclimatic region
5594	WOS	10.3390/environments7100093	2020	Sillars-Powell, L; Tallis, MJ; Fowler, M	Road Verge Vegetation and the Capture of Particulate Matter Air Pollution	NA	ENVIRONMENTS	The document does not deal with our 6 specific questions
5605	WOS	10.23902/trkjnat.751851	2020	Keser, AM; Ayyildiz, G; Yildirim, M; Yaprak, AE; Tug, GN	CONSERVATION STATUS OF THREE RARE AND ENDEMIC SPECIES FROM TURKEY (Kalidium wagenitzii, Muscari adilii & Verbascum gypsicola)	NA	TRAKYA UNIVERSITY JOURNAL OF NATURAL SCIENCES	The study type is inappropriate (no data, simulation, recommendation)
566	WOS	10.1007/s11104-020-04632-y	2020	He, MR; Xin, CM; Baskin, CC; Li, JH; Zhao, YP; An, H; Sheng, XJ; Zhao, L; Zhao, Y; Ma, MJ	Different response of transient and persistent seed bank of alpine wetland to grazing disturbance on the Tibetan Plateau	NA	PLANT AND SOIL	Sites are not in the bioclimatic region
567	WOS	10.1007/s11258-020-01062-9	2020	White, JC; Smith, WK	Water source utilization under differing surface flow regimes in the riparian speciesLiquidambar styraciflua, in the southern Appalachian foothills, USA	NA	PLANT ECOLOGY	The document meets previous screening exclusion criteria (Population)
5682	WOS	10.1016/j.ufug.2020.126781	2020	Chimaimba, FB; Kafumbata, D; Chanyenga, T; Chiotha, S	Urban tree species composition and diversity in Zomba city, Malawi: Does land use type matter?	NA	URBAN FORESTRY & URBAN GREENING	Sites are not in the bioclimatic region
57	WOS	10.1016/j.gecco.2020.e01310	2020	Kou, X; Li, JQ; Liu, HM; Li, BQ; Yu, XW; Cao, XA; Liu, DW; Wen, L; Zhuo, Y; Wang, LX	Characteristics of bacterial biodiversity and community structure in non-rhizosphere soils along zonal distribution of plants within littoral wetlands in inner Mongolia, China	NA	GLOBAL ECOLOGY AND CONSERVATION	Sites are not in the bioclimatic region
5705	WOS	10.1016/j.scitotenv.2020.139596	2020	Alves, CA; Vicente, ED; Vicente, AMP; Rienda, IC; Tome, M; Querol, X; Amato, F	Loadings, chemical patterns and risks of inhalable road dust particles in an Atlantic city in the north of Portugal	NA	SCIENCE OF THE TOTAL ENVIRONMENT	The comparator is inappropriate
5706	WOS	10.1016/j.scitotenv.2020.140243	2020	Clutterbuck, B; Burton, W; Smith, C; Yarnell, RW	Vehicular tracks and the influence of land use and habitat protection in the British uplands	NA	SCIENCE OF THE TOTAL ENVIRONMENT	The study type is inappropriate (no data, simulation, recommendation)
5730	WOS	10.1111/1365-2435.13679	2020	Waddell, EH; Chapman, DS; Hill, JK; Hughes, M; Bin Sailim, A; Tangah, J; Banin, LF	Trait filtering during exotic plant invasion of tropical rainforest remnants along a disturbance gradient	NA	FUNCTIONAL ECOLOGY	Sites are not in the bioclimatic region
5743	WOS	10.1111/csp2.288	2020	Talty, MJ; Lacroix, KM; Aplet, GH; Belote, RT	Conservation value of national forest roadless areas	NA	CONSERVATION SCIENCE AND PRACTICE	The study type is inappropriate (no data, simulation, recommendation)
5748	WOS	10.1002/ece3.6735	2020	Bowen, AKM; Stevens, MHH	Temperature, topography, soil characteristics, and NDVI drive habitat preferences of a shade-tolerant invasive grass	NA	ECOLOGY AND EVOLUTION	The study type is inappropriate (no data, simulation, recommendation)
5764	WOS	10.1016/j.jclepro.2020.122360	2020	Zhang, YZ; Hu, YF; Zhuang, DF	A highly integrated, expansible, and comprehensive analytical framework for urban ecological land: A case study in Guangzhou, China	NA	JOURNAL OF CLEANER PRODUCTION	Sites are not in the bioclimatic region
5788	WOS	10.1007/s00285-020-01537-3	2020	Berestycki, H; Ducasse, R; Rossi, L	Influence of a road on a population in an ecological niche facing climate change	NA	JOURNAL OF MATHEMATICAL BIOLOGY	The study type is inappropriate (no data, simulation, recommendation)
5799	WOS	10.1111/conl.12768	2020	Crouzeilles, R; Maurenza, D; Prieto, PV; Barros, FSM; Jakovac, C; Ferreira, MS; Chazdon, RL; Lindenmayer, DB; Brancalion, PHS; Ceccon, E; Adams, C; Lazos-Chavero, E; Monteiro, L; Junqueira, AB; Strassburg, BBN; Guariguata, MR	Associations between socio-environmental factors and landscape-scale biodiversity recovery in naturally regenerating tropical and subtropical forests	NA	CONSERVATION LETTERS	Sites are not in the bioclimatic region
58	WOS	10.1016/j.gecco.2020.e01288	2020	Ma, B; Dong, F; Peng, WQ; Liu, XB; Huang, AP; Zhang, XH; Liu, JZ	Evaluation of impact of spur dike designs on enhancement of aquatic habitats in urban streams using 2D habitat numerical simulations	NA	GLOBAL ECOLOGY AND CONSERVATION	Sites are not in the bioclimatic region
5803	WOS	10.1016/j.agrformet.2020.108084	2020	Pinto, GASJ; Rousseu, F; Niklasson, M; Drobyshev, I	Effects of human-related and biotic landscape features on the occurrence and size of modern forest fires in Sweden	NA	AGRICULTURAL AND FOREST METEOROLOGY	Sites are not in the bioclimatic region
5817	WOS	10.1186/s13750-020-00202-y	2020	Sordello, R; Ratel, O; De Lachapelle, FF; Leger, C; Dambry, A; Vanpeene, S	Evidence of the impact of noise pollution on biodiversity: a systematic map	NA	ENVIRONMENTAL EVIDENCE	The document is a review
5822	WOS	10.1111/jvs.12932	2020	McCune, JL; Frendo, CJ; Ramadan, M; Baldwin, LK	Comparing the effect of landscape context on vascular plant and bryophyte communities in a human-dominated landscape	NA	JOURNAL OF VEGETATION SCIENCE	The document meets previous screening exclusion criteria (Population)
583	WOS	10.3390/land9080255	2020	Arnold, C; Wilson, E; Hurd, J; Civco, D	30 Years of Land Cover Change in Connecticut, USA: A Case Study of Long-Term Research, Dissemination of Results, and Their Use in Land Use Planning and Natural Resource Conservation	NA	LAND	The study type is inappropriate (no data, simulation, recommendation)
5836	WOS	10.4102/koedoe.v62i1.1605	2020	Witt, ABR; Nunda, W; Beale, T; Kriticos, DJ	A preliminary assessment of the presence and distribution of invasive and potentially invasive alien plant species in Laikipia County, Kenya, a biodiversity hotspot	NA	KOEDOE	The comparator is inappropriate
5869	WOS	10.1111/avsc.12520	2020	Heringer, G; Thiele, J; do Amaral, CH; Meira-Neto, JAA; Matos, FAR; Lehmann, JRK; Buttschardt, TK; Neri, AV	Acaciainvasion is facilitated by landscape permeability: The role of habitat degradation and road networks	NA	APPLIED VEGETATION SCIENCE	Sites are not in the bioclimatic region
5923	WOS	10.3390/rs12183072	2020	Furberg, D; Ban, YF; Mortberg, U	Monitoring Urban Green Infrastructure Changes and Impact on Habitat Connectivity Using High-Resolution Satellite Data	NA	REMOTE SENSING	Sites are not in the bioclimatic region
5929	WOS	10.3390/f11090932	2020	Czaja, M; Kolton, A; Muras, P	The Complex Issue of Urban Trees-Stress Factor Accumulation and Ecological Service Possibilities	NA	FORESTS	The document is a review
594	WOS	10.3390/f11080853	2020	Riolo, M; Aloi, F; La Spada, F; Sciandrello, S; Moricca, S; Santilli, E; Pane, A; Cacciola, SO	Diversity ofPhytophthoraCommunities across Different Types of Mediterranean Vegetation in a Nature Reserve Area	NA	FORESTS	The study type is inappropriate (no data, simulation, recommendation)
596	WOS	10.1016/j.ecocom.2020.100852	2020	da Silva, FL; Stefani, MS; Smith, W; Schiavone, DC; da Cunha-Santino, MB; Bianchini, I	An applied ecological approach for the assessment of anthropogenic disturbances in urban wetlands and the contributor river	NA	ECOLOGICAL COMPLEXITY	The comparator is inappropriate
597	WOS	10.1029/2020MS002094	2020	Latella, M; Bertagni, MB; Vezza, P; Camporeale, C	An Integrated Methodology to Study Riparian Vegetation Dynamics: From Field Data to Impact Modeling	NA	JOURNAL OF ADVANCES IN MODELING EARTH SYSTEMS	The study type is inappropriate (no data, simulation, recommendation)
6023	WOS	10.1016/j.rama.2020.06.003	2020	Naeth, MA; Locky, DA; Wilkinson, SR; Nannt, MR; Bryks, CL; Low, CH	Pipeline Impacts and Recovery of Dry Mixed-Grass Prairie Soil and Plant Communities	NA	RANGELAND ECOLOGY & MANAGEMENT	Sites are not in the bioclimatic region
604	WOS	10.3390/w12082237	2020	Annys, S; Ghebreyohannes, T; Nyssen, J	Impact of Hydropower Dam Operation and Management on Downstream Hydrogeomorphology in Semi-Arid Environments (Tekeze, Northern Ethiopia)	NA	WATER	Sites are not in the bioclimatic region
6040	WOS	10.3390/su12176710	2020	Park, JS; Choi, D; Kim, Y	Potential Distribution of Goldenrod (Solidago altissimaL.) during Climate Change in South Korea	NA	SUSTAINABILITY	The study type is inappropriate (no data, simulation, recommendation)
607	WOS	10.1177/1178622120946337	2020	Norman, LM	Ecosystem Services of Riparian Restoration: A Review of Rock Detention Structures in the Madrean Archipelago Ecoregion	NA	AIR SOIL AND WATER RESEARCH	The document is a review
6101	WOS	10.1017/S0376892920000223	2020	Bhatta, S; Joshi, LR; Shrestha, BB	Distribution and impact of invasive alien plant species in Bardia National Park, western Nepal	NA	ENVIRONMENTAL CONSERVATION	Sites are not in the bioclimatic region
6121	WOS	10.1007/s10694-019-00883-z	2020	Pastor, E; Munoz, JA; Caballero, D; Agueda, A; Dalmau, F; Planas, E	Wildland-Urban Interface Fires in Spain: Summary of the Policy Framework and Recommendations for Improvement	NA	FIRE TECHNOLOGY	The study type is inappropriate (no data, simulation, recommendation)
6146	WOS	10.1002/ece3.6627	2020	Gawryluk, A; Wylupek, T; Wolanski, P	Assessment of Cu, Pb and Zn content in selected species of grasses and in the soil of the roadside embankment	NA	ECOLOGY AND EVOLUTION	Sites are not in the bioclimatic region
621	WOS	10.1016/j.ecoser.2020.101134	2020	Heinze, A; Bongers, F; Marcial, NR; Barrios, LG; Kuyper, TW	The montane multifunctional landscape: How stakeholders in a biosphere reserve derive benefits and address trade-offs in ecosystem service supply	NA	ECOSYSTEM SERVICES	Sites are not in the bioclimatic region
6275	WOS	10.1080/09640568.2020.1785405	2020	Lampinen, J; Anttila, N	Reconciling road verge management with grassland conservation is met with positive attitudes among stakeholders, but faces implementation barriers related to resources and valuation	NA	JOURNAL OF ENVIRONMENTAL PLANNING AND MANAGEMENT	Sites are not in the bioclimatic region
6279	WOS	10.1080/23311843.2020.1801218	2020	Bhattarai, S; Dons, K; Pant, B	Assessing spatial patterns of forest degradation in dry Miombo woodland in Southern Tanzania	NA	COGENT ENVIRONMENTAL SCIENCE	Sites are not in the bioclimatic region
6285	WOS	10.1111/sum.12623	2020	Tekeste, MZ; Ebrahimi, E; Hanna, MH; Neideigh, ER; Horton, R	Effect of subsoil tillage during pipeline construction activities on near-term soil physical properties and crop yields in the right-of-way	NA	SOIL USE AND MANAGEMENT	Sites are not in the bioclimatic region
630	WOS	10.1016/j.scitotenv.2020.138441	2020	Eros, T; Banyai, Z	Sparing and sharing land for maintaining the multifunctionality of large floodplain rivers	NA	SCIENCE OF THE TOTAL ENVIRONMENT	The study type is inappropriate (no data, simulation, recommendation)
634	WOS	10.1016/j.jenvman.2020.110652	2020	Huylenbroeck, L; Laslier, M; Dufour, S; Georges, B; Lejeune, P; Michez, A	Using remote sensing to characterize riparian vegetation: A review of available tools and perspectives for managers	NA	JOURNAL OF ENVIRONMENTAL MANAGEMENT	The document is a review
6373	WOS	10.3390/w12082191	2020	Lohani, S; Dilts, TE; Weisberg, PJ; Null, SE; Hogan, ZS	Rapidly Accelerating Deforestation in Cambodia's Mekong River Basin: A Comparative Analysis of Spatial Patterns and Drivers	NA	WATER	Sites are not in the bioclimatic region
6435	WOS	10.1007/s40009-019-00869-z	2020	Rai, H; Khare, R; Gupta, S; Upreti, DK; Gupta, RK; Behera, BC; Sharma, PK	Lichen Colonization on Unusual Man-Made Substratum in Western Himalaya	NA	NATIONAL ACADEMY SCIENCE LETTERS-INDIA	Sites are not in the bioclimatic region
6440	WOS	10.1016/j.tree.2020.03.004	2020	Liu, JJ; Yong, DL; Choi, CY; Gibson, L	Transboundary Frontiers: An Emerging Priority for Biodiversity Conservation	NA	TRENDS IN ECOLOGY & EVOLUTION	The document is a review
6448	WOS	10.1007/s10668-019-00436-y	2020	Sharma, P; Thapa, RB; Matin, MA	Examining forest cover change and deforestation drivers in Taunggyi District, Shan State, Myanmar	NA	ENVIRONMENT DEVELOPMENT AND SUSTAINABILITY	Sites are not in the bioclimatic region
651	WOS	10.1002/rra.3672	2020	Fuller, IC; Death, RG; Garcia, JH; Trenc, N; Pratt, R; Pitiot, C; Matos, B; Ollero, A; Neverman, A; Death, A	An index to assess the extent and success of river and floodplain restoration: Recognising dynamic response trajectories and applying a process-based approach to managing river recovery	NA	RIVER RESEARCH AND APPLICATIONS	The study type is inappropriate (no data, simulation, recommendation)
6521	WOS	10.1007/s00040-020-00778-1	2020	Palfi, Z; Robinson, W; Spooner, PG	Cheaters and removalists: the influence of soil disturbance on ant-seed interactions in roadside vegetation	NA	INSECTES SOCIAUX	The document meets previous screening exclusion criteria (Population)
6534	WOS	10.1051/kmae/2020026	2020	Halabowski, D; Lewin, I	Impact of anthropogenic transformations on the vegetation of selected abiotic types of rivers in two ecoregions (Southern Poland)	NA	KNOWLEDGE AND MANAGEMENT OF AQUATIC ECOSYSTEMS	The document meets previous screening exclusion criteria (Population)
6553	WOS	10.1080/17583004.2020.1790243	2020	Ragula, A; Chandra, KK	Tree species suitable for roadside afforestation and carbon sequestration in Bilaspur, India	NA	CARBON MANAGEMENT	Sites are not in the bioclimatic region
656	WOS	10.1111/avsc.12508	2020	Zermeno-Hernandez, I; Benitez-Malvido, J; Suazo-Ortuno, I; Mendez-Toribio, M	Impact of adjacent land use on the ecological condition of riparian habitats: The relation between condition and vegetation properties	NA	APPLIED VEGETATION SCIENCE	Sites are not in the bioclimatic region
6585	WOS	10.1016/j.scitotenv.2020.138594	2020	Lin, LT; Chen, Y; Qu, LY; Zhang, YX; Ma, KM	Cd heavy metal and plants, rather than soil nutrient conditions, affect soil arbuscular mycorrhizal fungal diversity in green spaces during urbanization	NA	SCIENCE OF THE TOTAL ENVIRONMENT	Sites are not in the bioclimatic region
6587	WOS	10.1016/j.foreco.2020.118189	2020	MacDonald, A; Bartels, SF; Macdonald, SE; Pigeon, KE; MacNearney, D; Finnegan, L	Wildlife forage cover and composition on pipeline corridors in Alberta: Implications for wildlife conservation	NA	FOREST ECOLOGY AND MANAGEMENT	Sites are not in the bioclimatic region
6601	WOS	10.1080/02757540.2020.1791102	2020	Khalid, N; Noman, A; Masood, A; Tufail, A; Hadayat, N; Alnusairi, GSH; Alamri, S; Hashem, M; Aqeel, M	Air pollution on highways and motorways perturbs carbon and nitrogen levels in roadside ecosystems	NA	CHEMISTRY AND ECOLOGY	Sites are not in the bioclimatic region
6624	WOS	10.1007/s10530-020-02308-3	2020	Ward, SF; Taylor, BS; Hamil, KAD; Riitters, KH; Fei, SL	Effects of terrestrial transport corridors and associated landscape context on invasion by forest plants	NA	BIOLOGICAL INVASIONS	The document meets previous screening exclusion criteria (Exposure)
6637	WOS	10.1007/s10530-020-02307-4	2020	Silva, RG; Zenni, RD; Rosse, VP; Bastos, LS; van den Berg, E	Landscape-level determinants of the spread and impact of invasive grasses in protected areas	NA	BIOLOGICAL INVASIONS	Sites are not in the bioclimatic region
667	WOS	10.1093/conphys/coaa061	2020	Hultine, KR; Allan, GJ; Blasini, D; Bothwell, HM; Cadmus, A; Cooper, HF; Doughty, CE; Gehring, CA; Gitlin, AR; Grady, KC; Hull, JB; Keith, AR; Koepke, DF; Markovchick, L; Parker, JMC; Sankey, TT; Whitham, TG	Adaptive capacity in the foundation tree species Populus fremontii: implications for resilience to climate change and non-native species invasion in the American Southwest	NA	CONSERVATION PHYSIOLOGY	The document is a review
6679	WOS	10.1093/ej/ueaa013	2020	Asher, S; Garg, T; Novosad, P	THE ECOLOGICAL IMPACT OF TRANSPORTATION INFRASTRUCTURE	NA	ECONOMIC JOURNAL	The study type is inappropriate (no data, simulation, recommendation)
671	WOS	10.1177/0309133320938768	2020	Han, MQ; Brierley, G	Channel geomorphology and riparian vegetation interactions along four anabranching reaches of the Upper Yellow River	NA	PROGRESS IN PHYSICAL GEOGRAPHY-EARTH AND ENVIRONMENT	Sites are not in the bioclimatic region
674	WOS	10.1002/rra.3665	2020	Nallaperuma, B; Asaeda, T	The long-term legacy of riparian vegetation in a hydrogeomorphologically remodelled fluvial setting	NA	RIVER RESEARCH AND APPLICATIONS	Sites are not in the bioclimatic region
6743	WOS	10.3390/su12145500	2020	Song, Y; Song, XD; Shao, GF	Response of Water Quality to Landscape Patterns in an Urbanized Watershed in Hangzhou, China	NA	SUSTAINABILITY	The study type is inappropriate (no data, simulation, recommendation)
6763	WOS	10.1080/23311932.2020.1778434	2020	Tefera, N; Assefa, A; Tamiru, G	Distribution and abundance of invasive alien weed species in Wolayita Zone, Ethiopia	NA	COGENT FOOD & AGRICULTURE	The comparator is inappropriate
6784	WOS	10.5152/forestist.2020.19022	2020	Zamani, M; Nikooy, M; Tavankar, F	Effects of forest roads on species composition of trees regeneration in selection cutting management of high forests	NA	FORESTIST	Sites are not in the bioclimatic region
6809	WOS	10.1016/j.flora.2020.151613	2020	Schmidt, IB; Eloy, L	Fire regime in the Brazilian Savanna: Recent changes, policy and management	NA	FLORA	Sites are not in the bioclimatic region
6812	WOS	10.1016/j.atmosenv.2020.117584	2020	Yli-Pelkonen, V; Viippola, V; Kotze, DJ; Setala, H	Impacts of urban roadside forest patches on NO2 concentrations	NA	ATMOSPHERIC ENVIRONMENT	Sites are not in the bioclimatic region
683	WOS	10.1007/s10265-020-01212-0	2020	Najberek, K; Olejniczak, P; Berent, K; Gasienica-Staszeczek, M; Solarz, W	The ability of seeds to float with water currents contributes to the invasion success ofImpatiens balfouriiandI. glandulifera	NA	JOURNAL OF PLANT RESEARCH	The study type is inappropriate (no data, simulation, recommendation)
6832	WOS	10.1016/j.scitotenv.2020.138045	2020	Mitchell, TS; Agnew, L; Meyer, R; Sikkink, KL; Oberhauser, KS; Borer, ET; Snell-Rood, EC	Traffic influences nutritional quality of roadside plants for monarch caterpillars	NA	SCIENCE OF THE TOTAL ENVIRONMENT	Sites are not in the bioclimatic region
6844	WOS	10.1007/s12210-020-00923-9	2020	Riccardi, T; Malatesta, L; Van Damme, K; Suleiman, AS; Farcomeni, A; Rezende, M; Vahalik, P; Attorre, F	Environmental factors and human activity as drivers of tree cover and density on the Island of Socotra, Yemen	NA	RENDICONTI LINCEI-SCIENZE FISICHE E NATURALI	Sites are not in the bioclimatic region
6882	WOS	10.1007/s12229-020-09219-x	2020	Myster, RW	Disturbance and Response in the Andean Cloud Forest: a Conceptual Review	NA	BOTANICAL REVIEW	The document is a review
6919	WOS	10.1007/s10668-020-00817-8	2020	Kuchaksaraei, BS; Danehkar, A; Fatemi, SMR; Jozi, SA; Ramezani-Fard, E	An investigation on the human impact intensity on the selected ecoregions of coastal areas of Hormozgan Province, Persian Gulf, Strait of Hormuz, South of Iran	NA	ENVIRONMENT DEVELOPMENT AND SUSTAINABILITY	Sites are not in the bioclimatic region
695	WOS	10.1016/j.pecon.2020.09.001	2020	Suhs, RB; Dechoum, MD; Ziller, SR	Invasion by a non-native willow (Salix x rubens) in Brazilian subtropical highlands	NA	PERSPECTIVES IN ECOLOGY AND CONSERVATION	The comparator is inappropriate
6987	WOS	10.3389/fevo.2020.00156	2020	Elzein, T; Arseneault, D; Sirois, L; Boucher, Y	The Changing Disturbance Regime in Eastern Canadian Mixed Forests During the 20th Century	NA	FRONTIERS IN ECOLOGY AND EVOLUTION	Sites are not in the bioclimatic region
70	WOS	10.1016/j.biocon.2020.108862	2020	Maracahipes-Santos, L; Silverio, DV; Macedo, MN; Maracahipes, L; Jankowski, KJ; Paolucci, LN; Neill, C; Brando, PM	Agricultural land-use change alters the structure and diversity of Amazon riparian forests	NA	BIOLOGICAL CONSERVATION	Sites are not in the bioclimatic region
701	WOS	10.17129/botsci.2584	2020	Martinez-Orea, Y; Bonilla-Valencia, L; Vazquez-Santos, Y; Romero-Romero, MA; Solis-Oberg, S; Santibanez-Andrade, G; Castillo-Arguero, S	FUNCTIONAL GROUPS IN THE DYNAMICS OF THE SEED BANK IN A TEMPERATE FOREST OF MEXICO CITY, MEXICO	NA	BOTANICAL SCIENCES	Language is not English or French
702	WOS	10.1016/j.ecolind.2020.106300	2020	Pal, S; Talukdar, S; Ghosh, R	Damming effect on habitat quality of riparian corridor	NA	ECOLOGICAL INDICATORS	Sites are not in the bioclimatic region
707	WOS	10.1029/2019JF005441	2020	Duro, G; Crosato, A; Kleinhans, MG; Roelvink, D; Uijttewaal, WSJ	Bank Erosion Processes in Regulated Navigable Rivers	NA	JOURNAL OF GEOPHYSICAL RESEARCH-EARTH SURFACE	The document meets previous screening exclusion criteria (Population)
7077	WOS	10.1007/s42977-020-00018-4	2020	Moln?r, VA; Siffer, S; Molnar, HA; Fekete, R	Occurrence of the rare plantSternbergia colchiciflorain an urban environment	NA	BIOLOGIA FUTURA	The comparator is inappropriate
7133	WOS	10.3390/su12114433	2020	Martelletti, S; Meloni, F; Freppaz, M; Paone, A; Lonati, M; Pittarello, M; Ferrarato, M; Motta, R; Nosenzo, A	Soil and Plant Characteristics in a Restored Area under Mid-Term Site Management	NA	SUSTAINABILITY	The comparator is inappropriate
7149	WOS	10.1016/j.ancene.2020.100240	2020	Cottet, M; Riviere-Honegger, A; Vaudor, L; Colombain, L; Dommanget, F; Evette, A	The end of a myth: Solving the knotweeds invasion "problem"	NA	ANTHROPOCENE	The study type is inappropriate (no data, simulation, recommendation)
7154	WOS	10.1016/j.uclim.2020.100638	2020	Kasimov, NS; Vlasov, DV; Kosheleva, NE	Enrichment of road dust particles and adjacent environments with metals and metalloids in eastern Moscow	NA	URBAN CLIMATE	Sites are not in the bioclimatic region
7165	WOS	10.1016/j.gecco.2019.e00901	2020	van der Marel, RC; Holroyd, PC; Duinker, PN	Managing human footprint to achieve large-landscape conservation outcomes: Establishing density limits on motorized route-user networks in Alberta's Eastern Slopes	NA	GLOBAL ECOLOGY AND CONSERVATION	Sites are not in the bioclimatic region
7235	WOS	10.1007/s40808-019-00710-y	2020	Pokhriyal, P; Rehman, S; Areendran, G; Raj, K; Pandey, R; Kumar, M; Sahana, M; Sajjad, H	Assessing forest cover vulnerability in Uttarakhand, India using analytical hierarchy process	NA	MODELING EARTH SYSTEMS AND ENVIRONMENT	Sites are not in the bioclimatic region
724	WOS	10.1002/rra.3535	2020	Ravot, C; Laslier, M; Hubert-Moy, L; Dufour, S; Le Coeur, D; Bernez, I	Large dam removal and early spontaneous riparian vegetation recruitment on alluvium in a former reservoir: Lessons learned from the pre-removal phase of the Selune River project (France)	NA	RIVER RESEARCH AND APPLICATIONS	The comparator is inappropriate (waterway)
7244	WOS	10.1016/j.scitotenv.2020.137476	2020	Son, D; Alday, JG; Chu, Y; Lee, EJ; Park, S; Lee, H	Plant species colonization in newly created road habitats of South Korea: Insights for more effective restoration	NA	SCIENCE OF THE TOTAL ENVIRONMENT	Sites are not in the bioclimatic region
7258	WOS	10.1111/risa.13524	2020	Rodrigues, M; Alcasena, F; Gelabert, P; Vega-Garcia, C	Geospatial Modeling of Containment Probability for Escaped Wildfires in a Mediterranean Region	NA	RISK ANALYSIS	The study type is inappropriate (no data, simulation, recommendation)
7307	WOS	10.1007/s10530-020-02283-9	2020	Oshima, K; Takahashi, K	Forest disturbances promote invasion of alien herbaceous plants: a comparison of abundance and plant traits between alien and native species in thinned and unthinned stands	NA	BIOLOGICAL INVASIONS	Sites are not in the bioclimatic region
7321	WOS	10.1007/s11270-020-04625-8	2020	Hasairin, A; Pasaribu, N; Siregar, R	Accumulation of Lead (Pb) in the Lichen Thallus of Mahogany Trees in Medan City Road	NA	WATER AIR AND SOIL POLLUTION	Sites are not in the bioclimatic region
7340	WOS	10.1016/j.jenvman.2020.110322	2020	Ma, BR; Xie, YX; Zhang, TZ; Zeng, WH; Hu, GZ	Identification of conflict between wildlife living spaces and human activity spaces and adjustments in/around protected areas under climate change: A case study in the Three-River Source Region	NA	JOURNAL OF ENVIRONMENTAL MANAGEMENT	Sites are not in the bioclimatic region
7367	WOS	10.1007/s10113-020-01647-0	2020	Adhikari, A; Rew, LJ; Mainali, KP; Adhikari, S; Maxwell, BD	Future distribution of invasive weed species across the major road network in the state of Montana, USA	NA	REGIONAL ENVIRONMENTAL CHANGE	Sites are not in the bioclimatic region
739	WOS	10.1007/s10530-020-02259-9	2020	Gonzalez, E; Shafroth, PB; Lee, SR; Ostoja, SM; Brooks, ML	Combined effects of biological control of an invasive shrub and fluvial processes on riparian vegetation dynamics	NA	BIOLOGICAL INVASIONS	Sites are not in the bioclimatic region
741	WOS	10.1016/j.agee.2020.106891	2020	Cole, LJ; Stockan, J; Helliwell, R	Managing riparian buffer strips to optimise ecosystem services: A review	NA	AGRICULTURE ECOSYSTEMS & ENVIRONMENT	The document is a review
7414	WOS	10.1007/s12210-020-00907-9	2020	Caneva, G; Bartoli, F; Zappitelli, I; Savo, V	Street trees in italian cities: story, biodiversity and integration within the urban environment	NA	RENDICONTI LINCEI-SCIENZE FISICHE E NATURALI	The comparator is inappropriate
742	WOS	10.1016/j.catena.2020.104561	2020	Han, MQ; Brierley, G; Li, B; Li, ZW; Li, XL	Impacts of flow regulation on geomorphic adjustment and riparian vegetation succession along an anabranching reach of the Upper Yellow River	NA	CATENA	Sites are not in the bioclimatic region
75	WOS	10.1016/j.ecoleng.2020.106040	2020	Symmank, L; Natho, S; Scholz, M; Schroder, U; Raupach, K; Schulz-Zunkel, C	The impact of bioengineering techniques for riverbank protection on ecosystem services of riparian zones	NA	ECOLOGICAL ENGINEERING	The document meets previous screening exclusion criteria (Population)
751	WOS	10.3389/fpls.2020.00857	2020	Lozanovska, I; Bejarano, MD; Martins, MJ; Nilsson, C; Ferreira, MT; Aguiar, FC	Functional Diversity of Riparian Woody Vegetation Is Less Affected by River Regulation in the Mediterranean Than Boreal Region	NA	FRONTIERS IN PLANT SCIENCE	The comparator is inappropriate
7524	WOS	10.1007/s10980-020-01006-8	2020	Hui, LC; Jim, CY; Zhang, H	Allometry of urban trees in subtropical Hong Kong and effects of habitat types	NA	LANDSCAPE ECOLOGY	Sites are not in the bioclimatic region
7588	WOS	10.1007/s12649-018-00557-x	2020	Mason, PE; Higgins, L; Barba, FC; Cunliffe, A; Cheffins, N; Robinson, D; Jones, JM	An Assessment of Contaminants in UK Road-Verge Biomass and the Implications for Use as Anaerobic Digestion Feedstock	NA	WASTE AND BIOMASS VALORIZATION	The comparator is inappropriate
7594	WOS	10.1007/s10531-020-01958-y	2020	Landi, S; Tordoni, E; Amici, V; Bacaro, G; Carboni, M; Filibeck, G; Scoppola, A; Bagella, S	Contrasting patterns of native and non-native plants in a network of protected areas across spatial scales	NA	BIODIVERSITY AND CONSERVATION	The document meets previous screening exclusion criteria (Population)
7620	WOS	10.1080/17550874.2020.1735553	2020	Millner, HJ; Bachman, SP; Baldwin, TC	An assessment of the conservation status of Restrepia (Orchidaceae) reveals the threatened status of the genus	NA	PLANT ECOLOGY & DIVERSITY	The study type is inappropriate (no data, simulation, recommendation)
764	WOS	10.1007/s42965-020-00081-x	2020	Olivo-Neto, AM; Da Silva, CJ; Castrillon, SKI; Lazaro, WL; Damasceno, GA; Gris, D; Pereira, TDC; Sander, NL	Spatial distribution of single specie dominant forests ofErythrina fuscaLour. at the Taiama Ecological Station, Pantanal, Mato Grosso, Brazil	NA	TROPICAL ECOLOGY	Sites are not in the bioclimatic region
7649	WOS	10.1111/rec.13055	2020	Monteiro, J; Brilhante, M; Domingues, I; Amaro, R; Goncalves, D; Cavaco, T; Fonseca, G; Serrano, HC; Branquinho, C	A tale of two green walls: a functional trait approach to assess vegetation establishment on restored steep slopes	NA	RESTORATION ECOLOGY	The comparator is inappropriate
7664	WOS	10.1007/s11356-020-08718-z	2020	Kalugina, OV; Shergina, OV; Mikhailova, TA	Ecological condition of natural forests located within the territory of a large industrial center, Eastern Siberia, Russia	NA	ENVIRONMENTAL SCIENCE AND POLLUTION RESEARCH	The comparator is inappropriate
7671	WOS	10.1080/10934529.2020.1752589	2020	Kardel, F; Wuyts, K; De Wael, K; Samson, R	Assessing atmospheric dry deposition via water-soluble ionic composition of roadside leaves	NA	JOURNAL OF ENVIRONMENTAL SCIENCE AND HEALTH PART A-TOXIC/HAZARDOUS SUBSTANCES & ENVIRONMENTAL ENGINEERING	The document does not deal with our 6 specific questions
769	WOS	10.3897/neobiota.57.51131	2020	Bieberich, J; Feldhaar, H; Lauerer, M	Micro-habitat and season dependent impact of the invasive Impatiens glandulifera on native vegetation	NA	NEOBIOTA	The comparator is inappropriate
7692	WOS	10.1080/10106049.2020.1750064	2020	Mann, D; Rankavat, S; Joshi, PK	Road network drives urban ecosystems-a longitudinal analysis of impact of roads in the central Himalaya	NA	GEOCARTO INTERNATIONAL	Sites are not in the bioclimatic region
7744	WOS	10.1080/10106049.2018.1520924	2020	Banerjee, P; Ghose, MK; Pradhan, R	Analytic hierarchy process based spatial biodiversity impact assessment model of highway broadening in Sikkim Himalaya	NA	GEOCARTO INTERNATIONAL	Sites are not in the bioclimatic region
7762	WOS	10.12871/00021857202021	2020	Brykova, R; Ivashchenko, K; Gavrichkova, O; Romzaykina, O; Demina, S; Lepore, E; Dovletyarova, E	Effect of deicing salts on urban lawn components: a pot experiment	NA	AGROCHIMICA	Pdf cannot be obtained
7811	WOS	10.3161/15052249PJE2020.68.1.001	2020	Szczepkowski, A; Kowalczuk, W	Current conservation status of the fungus Spongipellis spumeus in Poland revised based on new data	NA	POLISH JOURNAL OF ECOLOGY	The document meets previous screening exclusion criteria (Population)
7823	WOS	10.3390/rs12081345	2020	Hack, J; Molewijk, D; Beissler, MR	A Conceptual Approach to Modeling the Geospatial Impact of Typical Urban Threats on the Habitat Quality of River Corridors	NA	REMOTE SENSING	Sites are not in the bioclimatic region
783	WOS	10.1007/s12224-020-09364-6	2020	Kalnikova, V; Chytry, K; Novak, P; Zukal, D; Chytry, M	Natural habitat and vegetation types of river gravel bars in the Caucasus Mountains, Georgia	NA	FOLIA GEOBOTANICA	Sites are not in the bioclimatic region
7838	WOS	10.3390/land9040107	2020	Lahoti, S; Lahoti, A; Joshi, RK; Saito, O	Vegetation Structure, Species Composition, and Carbon Sink Potential of Urban Green Spaces in Nagpur City, India	NA	LAND	Sites are not in the bioclimatic region
7853	WOS	10.1016/j.apgeog.2020.102182	2020	Storey, EA	Postfire evaluation of fuelwood loss and restoration priority in a mixed, community-managed conifer forest of central New Mexico, United States	NA	APPLIED GEOGRAPHY	The study type is inappropriate (no data, simulation, recommendation)
7856	WOS	10.1016/j.jtrangeo.2020.102696	2020	Kasraian, D; Raghav, S; Miller, EJ	A multi-decade longitudinal analysis of transportation and land use co-evolution in the Greater Toronto-Hamilton Area	NA	JOURNAL OF TRANSPORT GEOGRAPHY	Sites are not in the bioclimatic region
789	WOS	10.2478/s11756-020-00527-6	2020	Slezak, M; Jarolimek, I; Kochjarova, J; Hrivnak, R	Floodplain forest vegetation in the northern part of the Western Carpathians	NA	BIOLOGIA	Sites are not in the bioclimatic region
790	WOS	10.1111/aje.12751	2020	Mtengwana, B; Dube, T; Mkunyana, YP; Mazvimavi, D	Use of multispectral satellite datasets to improve ecological understanding of the distribution of Invasive Alien Plants in a water-limited catchment, South Africa	NA	AFRICAN JOURNAL OF ECOLOGY	Sites are not in the bioclimatic region
791	WOS	10.1002/eco.2217	2020	Sinnatamby, RN; Mayer, B; Kruk, MK; Rood, SB; Farineau, A; Post, JR	Considering multiple anthropogenic threats in the context of natural variability: Ecological processes in a regulated riverine ecosystem	NA	ECOHYDROLOGY	Sites are not in the bioclimatic region
7917	WOS	10.1007/s11355-019-00405-7	2020	Zeng, SL; Zhao, B; Zhang, TT; Ouyang, ZT	Effects of road ditches on the vegetation composition in a saline environment	NA	LANDSCAPE AND ECOLOGICAL ENGINEERING	Sites are not in the bioclimatic region
7930	WOS	10.21660/2020.68.5721	2020	Ito, H; Hayakawa, K; Ooba, M; Fujii, T	ANALYSIS OF HABITAT AREA FOR ENDANGERED SPECIES USING MAXENT BY URBANIZATION IN CHIBA, JAPAN	NA	INTERNATIONAL JOURNAL OF GEOMATE	The study type is inappropriate (no data, simulation, recommendation)
795	WOS	10.1186/s13750-020-00196-7	2020	Ouedraogo, DY; Villemey, A; Vanpeene, S; Coulon, A; Azambourg, V; Hulard, M; Guinard, E; Bertheau, Y; De Lachapelle, FF; Rauel, V; Le Mitouard, E; Jeusset, A; Vargac, M; Witte, I; Jactel, H; Touroult, J; Reyjol, Y; Sordello, R	Can linear transportation infrastructure verges constitute a habitat and/or a corridor for vertebrates in temperate ecosystems? A systematic review	NA	ENVIRONMENTAL EVIDENCE	The document is a review
7976	WOS	10.1038/s41612-020-0115-3	2020	Barwise, Y; Kumar, P	Designing vegetation barriers for urban air pollution abatement: a practical review for appropriate plant species selection	NA	NPJ CLIMATE AND ATMOSPHERIC SCIENCE	The document is a review
8	WOS	10.1080/02827581.2020.1858957	2020	Berrigan, A; Halme, P; Peura, M; Olden, A	Are wide but selectively logged buffer strips better than narrow ones?	NA	SCANDINAVIAN JOURNAL OF FOREST RESEARCH	Sites are not in the bioclimatic region
803	WOS	10.1002/rra.3643	2020	Batori, Z; Kiss, PJ; Tolgyesi, C; Deak, B; Valko, O; Torok, P; Erdos, L; Tothmeresz, B; Kelemen, A	River embankments mitigate the loss of grassland biodiversity in agricultural landscapes	NA	RIVER RESEARCH AND APPLICATIONS	The comparator is inappropriate (waterway)
8048	WOS	10.1002/ldr.3514	2020	Santos, DC; Souza, PWM; Nascimento, WR; Cardoso, GF; dos Santos, JF	Land cover change, landscape degradation, and restoration along a railway line in the Amazon biome, Brazil	NA	LAND DEGRADATION & DEVELOPMENT	Sites are not in the bioclimatic region
8049	WOS	10.1371/journal.pone.0230193	2020	Uribe, SV; Estades, CF; Radeloff, VC	Pine plantations and five decades of land use change in central Chile	NA	PLOS ONE	The study type is inappropriate (no data, simulation, recommendation)
8089	WOS	10.1080/02757540.2020.1735376	2020	McGuire, KM; Judd, KE	Road salt chloride retention in wetland soils and effects on dissolved organic carbon export	NA	CHEMISTRY AND ECOLOGY	Sites are not in the bioclimatic region
8097	WOS	10.1371/journal.pone.0229614	2020	Alamgir, M; Campbell, MJ; Sloan, S; Engert, J; Word, J; Laurance, WF	Emerging challenges for sustainable development and forest conservation in Sarawak, Borneo	NA	PLOS ONE	Sites are not in the bioclimatic region
8103	WOS	10.1080/11263504.2020.1727980	2019	Coban, S; Yener, SD; Bayraktar, S	Woody plant composition and diversity of urban green spaces in Istanbul, Turkey	NA	PLANT BIOSYSTEMS	The study type is inappropriate (no data, simulation, recommendation)
812	WOS	10.2179/0008-7475.85.2.244	2020	Nakahata, ES; DeBerry, DA; Thompson, JA	Floristic Inventory of the James River Park System, Richmond, Virginia	NA	CASTANEA	The comparator is inappropriate
8134	WOS	10.21829/myb.2020.2611802	2020	Hernandez-Moreno, JA; Velazquez-Martinez, A; Fierros-Gonzalez, AM; Gomez-Guerrero, A; Reyes-Hernandez, VJ; Vera-Castillo, JAG	Aboveground biomass and carbon estimation in stands with and without Forest management at the Monarch Butterfly Biosphere Reserve	NA	MADERA Y BOSQUES	Language is not English or French
8155	WOS	10.3390/agronomy10030335	2020	Beesley, L; Moreno-Jimenez, E; Jenn, P; Lepp, NW	Carbon and Metal(loid)s in Parkland and Road Verge Surface Soils in the City of Liverpool, UK	NA	AGRONOMY-BASEL	The document meets previous screening exclusion criteria (Population)
816	WOS	10.3390/app10124356	2020	Blentlinger, L; Herrero, HV	A Tale of Grass and Trees: Characterizing Vegetation Change in Payne's Creek National Park, Belize from 1975 to 2019	NA	APPLIED SCIENCES-BASEL	Sites are not in the bioclimatic region
8192	WOS	10.1016/j.ufug.2020.126645	2020	Hilbert, DR; North, EA; Hauer, RJ; Koeser, AK; McLean, DC; Northrop, RJ; Andreu, M; Parbs, S	Predicting trunk flare diameter to prevent tree damage to infrastructure	NA	URBAN FORESTRY & URBAN GREENING	Sites are not in the bioclimatic region
8212	WOS	10.1371/journal.pcbi.1007703	2020	Numminen, E; Laine, AL	The spread of a wild plant pathogen is driven by the road network	NA	PLOS COMPUTATIONAL BIOLOGY	Sites are not in the bioclimatic region
8292	WOS	10.1007/s10531-020-01935-5	2020	Lingner, DV; Rodrigues, AV; Oliveira, LZ; de Gasper, AL; Vibrans, AC	Modelling changes in forest attributes driven by human activities at different spatial scales in the subtropical Atlantic Forest	NA	BIODIVERSITY AND CONSERVATION	The comparator is inappropriate
8377	WOS	10.1007/s12517-020-5206-2	2020	Acar, RU; Ozkul, C	Investigation of heavy metal pollution in roadside soils and road dusts along the Kutahya-Eskisehir Highway	NA	ARABIAN JOURNAL OF GEOSCIENCES	The document meets previous screening exclusion criteria (Outcome)
8398	WOS	10.1080/02726351.2018.1527800	2020	Rai, PK	Particulate matter tolerance of plants (APTI and API) in a biodiversity hotspot located in a tropical region: Implications for eco-control	NA	PARTICULATE SCIENCE AND TECHNOLOGY	Sites are not in the bioclimatic region
8428	WOS	10.1002/ldr.3530	2020	Shirvani, Z; Abdi, O; Buchroithner, MF	A new analysis approach for long-term variations of forest loss, fragmentation, and degradation resulting from road-network expansion using Landsat time-series and object-based image analysis	NA	LAND DEGRADATION & DEVELOPMENT	Sites are not in the bioclimatic region
8472	WOS	10.1007/s10113-020-01603-y	2020	Sanchez-Cuervo, AM; de Lima, LS; Dallmeier, F; Garate, P; Bravo, A; Vanthomme, H	Twenty years of land cover change in the southeastern Peruvian Amazon: implications for biodiversity conservation	NA	REGIONAL ENVIRONMENTAL CHANGE	Sites are not in the bioclimatic region
8522	WOS	10.3390/su12031099	2020	Fayiah, M; Dong, SK; Khomera, SW; Rehman, SAU; Yang, MY; Xiao, JN	Status and Challenges of Qinghai-Tibet Plateau's Grasslands: An Analysis of Causes, Mitigation Measures, and Way Forward	NA	SUSTAINABILITY	Sites are not in the bioclimatic region
8589	WOS	10.1016/j.ufug.2019.126510	2020	He, C; Qiu, KY; Alahmad, A; Pott, R	Particulate matter capturing capacity of roadside evergreen vegetation during the winter season	NA	URBAN FORESTRY & URBAN GREENING	The comparator is inappropriate
8591	WOS	10.1016/j.ufug.2019.126516	2020	Lowry, BJ; Lowry, JH; Jarvis, KJ; Keppel, G; Thaman, RR; Boehmer, HJ	Spatial patterns of presence, abundance, and richness of invasive woody plants in relation to urbanization in a tropical island setting	NA	URBAN FORESTRY & URBAN GREENING	Sites are not in the bioclimatic region
8592	WOS	10.1016/j.ufug.2019.126506	2020	Wang, Q; Zhang, D; Zhou, W; He, XY; Wang, WJ	Urbanization led to a decline in glomalin-soil-carbon sequestration and responsible factors examination in Changchun, Northeastern China	NA	URBAN FORESTRY & URBAN GREENING	Sites are not in the bioclimatic region
8602	WOS	10.1016/j.envpol.2019.113595	2020	Sharma, G; Rahul; Guleria, R; Mathur, V	Differences in plant metabolites and microbes associated with Azadirachta indica with variation in air pollution	NA	ENVIRONMENTAL POLLUTION	Sites are not in the bioclimatic region
8639	WOS	10.1016/j.landusepol.2019.104388	2020	Guerra, A; Roque, FDO; Garcia, LC; Ochoa-Quintero, JM; de Oliveira, PTS; Guariento, RD; Rosa, IMD	Drivers and projections of vegetation loss in the Pantanal and surrounding ecosystems	NA	LAND USE POLICY	The study type is inappropriate (no data, simulation, recommendation)
8647	WOS	NO DOI	2020	Kemeny, R	Electricity pylons offer refuge for wildlife	NA	FRONTIERS IN ECOLOGY AND THE ENVIRONMENT	The document meets previous screening exclusion criteria (Population)
8653	WOS	10.1016/j.ecoleng.2019.105708	2020	Nakamura, T; Hirano, H; Jin, H; Zenpou, R; Ohtani, R; Kiyokawa, T; Kakuda, H	Transplantation of native species to existing vegetated slopes: Importance of optimal habitat and initial nutrient reserves	NA	ECOLOGICAL ENGINEERING	Sites are not in the bioclimatic region
8734	WOS	10.1186/s13677-020-0151-x	2020	Hou, QH; Xing, YT; Wang, D; Liu, JC; Fan, XY; Duan, YQ	Study on coupling degree of rail transit capacity and land use based on multivariate data from cloud platform	NA	JOURNAL OF CLOUD COMPUTING-ADVANCES SYSTEMS AND APPLICATIONS	Sites are not in the bioclimatic region
8749	WOS	10.1002/ece3.6020	2020	Johnson, MKA; Johnson, OPJ; Johnson, RA; Johnson, MTJ	The role of spines in anthropogenic seed dispersal on the Galapagos Islands	NA	ECOLOGY AND EVOLUTION	Sites are not in the bioclimatic region
8768	WOS	10.1111/1365-2664.13556	2020	Phillips, BB; Bullock, JM; Osborne, JL; Gaston, KJ	Ecosystem service provision by road verges	NA	JOURNAL OF APPLIED ECOLOGY	The document is a review
8789	WOS	10.3897/phytokeys.138.49861	2020	Aung, MH; Li, DZ; Tan, YH; Xia, NH; Quan, RC; Jin, XH	Documentation of plant diversity of Southeast Asia: the new role of Belt and Road Initiative	NA	PHYTOKEYS	Sites are not in the bioclimatic region
880	WOS	10.1111/1365-2664.13657	2020	Dala-Corte, RB; Melo, AS; Siqueira, T; Bini, LM; Martins, RT; Cunico, AM; Pes, AM; Magalhaes, ALB; Godoy, BS; Leal, CG; Monteiro-Junior, CS; Stenert, C; Castro, DMP; Macedo, DR; Lima-Junior, DP; Gubiani, EA; Massariol, FC; Teresa, FB; Becker, FG; Souza, FN; Valente-Neto, F; Souza, FL; Salles, FF; Brejao, GL; Brito, JG; Vitule, JRS; Simiao-Ferreira, J; Dias-Silva, K; Albuquerque, L; Juen, L; Maltc…	Thresholds of freshwater biodiversity in response to riparian vegetation loss in the Neotropical region	NA	JOURNAL OF APPLIED ECOLOGY	The document meets previous screening exclusion criteria (Population)
8861	WOS	10.19182/bft2020.345.a31808	2020	Osseni, AA; Gbesso, GHF; Nansi, KM; Tente, ABH	Phytodiversity and ecosystem services associated with avenue trees planted along managed roadways in the city of Grand-Popo in Benin	NA	BOIS ET FORETS DES TROPIQUES	Sites are not in the bioclimatic region
8901	WOS	10.1051/e3sconf/202016901009	2020	Baeva, Y; Chernykh, N; Shmerko, S; Stepnova, V	Risk assessment of ice-melter reagents for urban plants	NA	ACTUAL PROBLEMS OF ECOLOGY AND ENVIRONMENTAL MANAGEMENT: COOPERATION FOR SUSTAINABLE DEVELOPMENT AND ENVIRONMENTAL SAFETY (APEEM 2020)	Sites are not in the bioclimatic region
8927	WOS	10.15372/CSD2020247	2020	Sedel'nikova, LL; Tsandekova, OL	Ash Content of Ornamental Plants in Urban Environment (Through the Example of the Cities of the Novosibirsk Region)	NA	CHEMISTRY FOR SUSTAINABLE DEVELOPMENT	Sites are not in the bioclimatic region
8942	WOS	10.14258/turczaninowia.23.4.11	2020	Kozhin, MN; Borovichev, EA; Kravchenko, AV; Popova, KB; Razumovskaya, AV	Addition to the non-native flora of Murmansk Region	NA	TURCZANINOWIA	Language is not English or French
8989	WOS	10.37482/0536-1036-2020-6-120-131	2020	Selyanina, SB; Tatarintseva, VG; Zubov, IN; Kutakova, NA; Ponomareva, TI	PIGMENT COMPOSITION OF Sphagnum fuscum OF WETLANDS UNDER ANTHROPOGENIC IMPACT	NA	LESNOY ZHURNAL-FORESTRY JOURNAL	Language is not English or French
9031	WOS	10.1080/19475705.2020.1853251	2020	Parajuli, A; Gautam, AP; Sharma, SP; Bhujel, KB; Sharma, G; Thapa, PB; Bist, BS; Poudel, S	Forest fire risk mapping using GIS and remote sensing in two major landscapes of Nepal	NA	GEOMATICS NATURAL HAZARDS & RISK	Sites are not in the bioclimatic region
909	WOS	10.1016/j.ecoleng.2020.105865	2020	Huang, F; Ochoa, CG; Chen, X; Cheng, QB; Zhang, DR	An entropy-based investigation into the impact of ecological water diversion on land cover complexity of restored oasis in arid inland river basins	NA	ECOLOGICAL ENGINEERING	Sites are not in the bioclimatic region
917	WOS	10.1371/journal.pone.0232907	2020	Zeng, Y; Zhao, CY; Kundzewicz, ZW; Lv, GH	Distribution pattern of Tugai forests species diversity and their relationship to environmental factors in an arid area of China	NA	PLOS ONE	Sites are not in the bioclimatic region
9171	WOS	10.24189/ncr.2020.047	2020	Popovich, AV; Averyanova, EA; Shagarov, LM	ORCHIDS OF THE BLACK SEA COAST OF KRASNODARSKY KRAI (RUSSIA): CURRENT STATE, NEW RECORDS, CONSERVATION	NA	NATURE CONSERVATION RESEARCH	The study type is inappropriate (no data, simulation, recommendation)
9195	WOS	NO DOI	2020	Khalil, N; Dawd, S; Masuti, MF; Mhanna, M	Horizontal Corridor Optimization of Highway Using GIS Considering Retaining Wall Costs in Mountainous Areas	NA	JORDAN JOURNAL OF CIVIL ENGINEERING	The document meets previous screening exclusion criteria (Population)
9225	WOS	10.1109/ACCESS.2020.3023024	2020	Liang, Y; Zhou, LW; Chen, J; Huang, Y; Wei, RZ; Zhou, EZ	Monitoring and Risk Assessment of Wildfires in the Corridors of High-Voltage Transmission Lines	NA	IEEE ACCESS	Sites are not in the bioclimatic region
9226	WOS	10.15666/aeer/1804_51095121	2020	Duarte, SW; Macaneiro, JP; Fenilli, TAB; Schorn, LA; Blunk, L; Medeiros, DS	DISTRIBUTION AND MAINTENANCE OF VEGETATION ADJACENT TO HIGH VOLTAGE TRANSMISSION LINES, SOUTHERN BRAZIL	NA	APPLIED ECOLOGY AND ENVIRONMENTAL RESEARCH	The comparator is inappropriate
928	WOS	10.11646/phytotaxa.441.2.9	2020	Penneckamp, DN	Valeriana nahuelbutae sp. nov. (Caprifoliaceae), a new endemic plant from Nahuelbuta mountain range in central-south Chile	NA	PHYTOTAXA	Pdf cannot be obtained
9288	WOS	10.1127/phyto/2020/0355	2020	da Silva, EF; de Souza, FR; Martins, LC; Machado, MS; Borella, J; Machado, AFL	Phytosociological characterization of weed communities along a railway crossing the Atlantic Forest biome (Brazil)	NA	PHYTOCOENOLOGIA	Pdf cannot be obtained
9304	WOS	10.18470/1992-1098-2020-2-61-77	2020	Asadulaev, ZM; Sadykova, GA; Mallaliev, MM; Ramazanova, ZR; Mishchenko, NV; Desinov, SL; Asadulaev, SL	Pioneer vegetation groupings and some approaches to the artificial overgrowth of highway slopes of piedmont Dagestan, Russia	NA	SOUTH OF RUSSIA-ECOLOGY DEVELOPMENT	Language is not English or French
931	WOS	NO DOI	2020	Beraldi, ALPG; Vazquez, GH	DIAGNOSIS OF URBAN RIPARIAN FORESTS IN VOTUPORANGA/SP: INVASIVE EXOTIC VEGETATION SURVEY	NA	GEOAMBIENTE ON-LINE	Language is not English or French
9367	WOS	10.1117/12.2565756	2020	Sikorska-Lukasiewicz, K	Methods of automatic vegetation encroachment detection for high voltage power lines	NA	RADIOELECTRONIC SYSTEMS CONFERENCE 2019	The study type is inappropriate (no data, simulation, recommendation)
9371	WOS	10.46490/BF425	2020	Poikolainen, T; Malinen, J	Management of border zone forests in transmission line corridors	NA	BALTIC FORESTRY	Sites are not in the bioclimatic region
9380	WOS	10.1071/BT20016	2020	Fensham, RJ; Laffineur, B; McVeigh, M	Assessing the conservation status of tree species declining in productive landscapes: the case of Eucalyptus argophloia	NA	AUSTRALIAN JOURNAL OF BOTANY	Pdf cannot be obtained
940	WOS	10.3390/w12051501	2020	Stevens, LE; Jenness, J; Ledbetter, JD	Springs and Springs-Dependent Taxa of the Colorado River Basin, Southwestern North America: Geography, Ecology and Human Impacts	NA	WATER	Sites are not in the bioclimatic region
9421	WOS	10.15666/aeer/1802_36933711	2020	Lin, YY; Hu, XS; Lin, MS; Qiu, RZ; Lin, JG; Li, BY	IS FOREST LANDSCAPE PATTERN MORE AFFECTED IN ROAD OVERLAP ZONE: EVIDENCE FROM AN UPSTREAM AREA OF THE MINJIANG RIVER OF FUJIAN PROVINCE IN THE SUB-TROPICAL REGION OF CHINA	NA	APPLIED ECOLOGY AND ENVIRONMENTAL RESEARCH	The comparator is inappropriate
9448	WOS	10.1109/JSTARS.2019.2962830	2020	Wei, HS; Wang, JL; Han, BM	Desertification Information Extraction Along the China-Mongolia Railway Supported by Multisource Feature Space and Geographical Zoning Modeling	NA	IEEE JOURNAL OF SELECTED TOPICS IN APPLIED EARTH OBSERVATIONS AND REMOTE SENSING	Sites are not in the bioclimatic region
945	WOS	10.5004/dwt.2020.25462	2020	Parzych, A; Jonczak, J; Sobisz, Z; Woziwoda, B	The influence of plants on water quality in stream flowing through of mid-forest spring niche	NA	DESALINATION AND WATER TREATMENT	The comparator is inappropriate
9451	WOS	10.1016/j.biocon.2019.108254	2020	Deak, B; Valko, O; Nagy, DD; Torok, P; Torma, A; Lorinczi, G; Kelemen, A; Nagy, A; Bede, A; Mizser, S; Csatho, AI; Tothmeresz, B	Habitat islands outside nature reserves - Threatened biodiversity hotspots of grassland specialist plant and arthropod species	NA	BIOLOGICAL CONSERVATION	The comparator is inappropriate
9452	WOS	10.1016/j.biocon.2019.108299	2020	Leberger, R; Rosa, IMD; Guerra, CA; Wolf, F; Pereira, HM	Global patterns of forest loss across IUCN categories of protected areas	NA	BIOLOGICAL CONSERVATION	The study type is inappropriate (no data, simulation, recommendation)
946	WOS	10.3390/f11050518	2020	Bejarano, MD; Sarneel, J; Su, XL; Sordo-Ward, A	Shifts in Riparian Plant Life Forms Following Flow Regulation	NA	FORESTS	Sites are not in the bioclimatic region
9479	WOS	10.1134/S2075111720010038	2020	Fedina, LA; Kuprin, AV; Ogorodnikov, EM	Tussilago farfara (Asteraceae) in the South of the Far East of Russia	NA	RUSSIAN JOURNAL OF BIOLOGICAL INVASIONS	Sites are not in the bioclimatic region
9480	WOS	10.25750/1995-4301-2020-1-058-063	2020	Tikusheva, LN	Cyanoprokaryota and algae complexes in the impact zone of the main gas pipeline (the Kara River basin)	NA	THEORETICAL AND APPLIED ECOLOGY	Language is not English or French
9481	WOS	10.25750/1995-4301-2020-1-097-103	2020	Elsakov, VV; Zakhozhiy, IG; Shuyskiy, AS	Accumulation of heavy metals and arsenic in Cladonia rangiferina in the European north of Russia	NA	THEORETICAL AND APPLIED ECOLOGY	Language is not English or French
9488	WOS	NO DOI	2020	Abdi, E; Samdaliry, H; Ghalandarayeshi, S; Khoramizadeh, A; Sohrabi, H; Deljouei, A; Johannsen, VK; Etemad, V	Modeling wind-driven tree mortality: the effects of forest roads	NA	AUSTRIAN JOURNAL OF FOREST SCIENCE	The document meets previous screening exclusion criteria (Exposure)
952	WOS	10.17129/botsci.2497	2020	Hernandez-Davila, O; Laborde, J; Sosa, VJ; Gallardo-Hernandez, C; Diaz-Castelazo, C	FORESTED RIPARIAN BELTS AS RESERVOIRS OF PLANT SPECIES IN FRAGMENTED LANDSCAPES OF TROPICAL MOUNTAIN CLOUD FOREST	NA	BOTANICAL SCIENCES	The comparator is inappropriate
9530	WOS	10.1016/j.ufug.2019.126473	2020	Shams, ZI; Shahid, M; Nadeem, Z; Naz, S; Raheel, D; Aftab, D; Fraz, TR; Roomi, MS	Town socio-economic status and road width determine street tree density and diversity in Karachi, Pakistan	NA	URBAN FORESTRY & URBAN GREENING	Sites are not in the bioclimatic region
9536	WOS	10.3390/rs12010026	2020	Hacker, PW; Coops, NC; Townsend, PA; Wang, ZH	Retrieving Foliar Traits of Quercus garryana var. garryana across a Modified Landscape Using Leaf Spectroscopy and LiDAR	NA	REMOTE SENSING	The comparator is inappropriate
9537	WOS	10.3390/rs12010116	2020	Andrade-Nunez, MJ; Aide, TM	The Socio-Economic and Environmental Variables Associated with Hotspots of Infrastructure Expansion in South America	NA	REMOTE SENSING	The study type is inappropriate (no data, simulation, recommendation)
9563	WOS	10.3390/plants9010021	2020	Samuel-Nakamura, C; Hodge, FS	Occurrence and Risk of Metal(loid)s in Thelesperma megapotamicum Tea Plant	NA	PLANTS-BASEL	Sites are not in the bioclimatic region
9581	WOS	10.1016/j.ecoinf.2019.101032	2020	Carlan, I; Mihai, BA; Nistor, C; Grosse-Stoltenberg, A	Identifying urban vegetation stress factors based on open access remote sensing imagery and field observations	NA	ECOLOGICAL INFORMATICS	The comparator is inappropriate
960	WOS	10.1111/1440-1703.12100	2020	Guan, SP; Chen, FQ; Lv, K; Zhou, JM; Huang, YW	Effects of soil water conditions on seedling regeneration in Myricaria laxiflora remnant populations	NA	ECOLOGICAL RESEARCH	The study type is inappropriate (no data, simulation, recommendation)
9604	WOS	10.15244/pjoes/109244	2020	Aricak, B; Cetin, M; Erdem, R; Sevik, H; Cometen, H	The Usability of Scotch Pine (Pinus sylvestris) as a Biomonitor for Traffic-Originated Heavy Metal Concentrations in Turkey	NA	POLISH JOURNAL OF ENVIRONMENTAL STUDIES	The document does not deal with our 6 specific questions
97	WOS	10.1139/cjfr-2020-0176	2020	Ramey, TL; Prescott, CE; Richardson, JS	Influence of moisture, nutrients, and distance from stream on early-stage mass loss of western red cedar leaf litter in headwater riparian forests	NA	CANADIAN JOURNAL OF FOREST RESEARCH	The document meets previous screening exclusion criteria (Population)
9716	WOS	10.1007/978-3-030-16091-3_17	2020	Koptseva, E; Zaytsev, A	Noise Reduction Properties of Urban Green Spaces in Saint-Petersburg	NA	GREEN TECHNOLOGIES AND INFRASTRUCTURE TO ENHANCE URBAN ECOSYSTEM SERVICES	Pdf cannot be obtained
974	WOS	10.1007/s11629-019-5558-9	2020	Hosseinzadeh, MM; Beyranvand, SM; Esmaili, R	Analysis of channel bank erosion rate using exposed roots of trees: a case study of lavij stream, northern Alborz Mountains, Iran	NA	JOURNAL OF MOUNTAIN SCIENCE	The comparator is inappropriate
975	WOS	10.1007/s10980-020-01003-x	2020	Kramer, RD; Sillett, SC; Kane, V; Franklin, JF	Disturbance and species composition drive canopy structure and distribution of large trees in Olympic rainforests, USA	NA	LANDSCAPE ECOLOGY	The study type is inappropriate (no data, simulation, recommendation)
9758	WOS	10.1038/s41598-019-56049-y	2019	Izuddin, M; Srivathsan, A; Lee, AL; Yam, TW; Webb, EL	Availability of orchid mycorrhizal fungi on roadside trees in a tropical urban landscape	NA	SCIENTIFIC REPORTS	Sites are not in the bioclimatic region
9769	WOS	10.1016/j.scitotenv.2019.134206	2019	Phiri, D; Morgenroth, J; Xu, C	Long-term land cover change in Zambia: An assessment of driving factors	NA	SCIENCE OF THE TOTAL ENVIRONMENT	Sites are not in the bioclimatic region
979	WOS	10.1016/j.jher.2020.01.005	2020	Ochs, K; Egger, G; Weber, A; Ferreira, T; Householder, JE; Schneider, M	The potential natural vegetation of large river floodplains - From dynamic to static equilibrium	NA	JOURNAL OF HYDRO-ENVIRONMENT RESEARCH	The study type is inappropriate (no data, simulation, recommendation)
9821	WOS	10.1111/conl.12694	2020	Simmonds, JS; Reside, AE; Stone, Z; Walsh, JC; Ward, MS; Maron, M	Vulnerable species and ecosystems are falling through the cracks of environmental impact assessments	NA	CONSERVATION LETTERS	The study type is inappropriate (no data, simulation, recommendation)
9827	WOS	10.1371/journal.pone.0226100	2019	Wang, Y; Zhou, TT; Li, DH; Zhang, XH; Yu, WW; Cai, JF; Wang, GB; Guo, QR; Yang, XM; Cao, FL	The genetic diversity and population structure of Sophora alopecuroides (Faboideae) as determined by microsatellite markers developed from transcriptome	NA	PLOS ONE	Sites are not in the bioclimatic region
9838	WOS	10.1007/s10530-019-02165-9	2020	Liedtke, R; Barros, A; Essl, F; Lembrechts, JJ; Wedegartner, REM; Pauchard, A; Dullinger, S	Hiking trails as conduits for the spread of non-native species in mountain areas	NA	BIOLOGICAL INVASIONS	The document meets previous screening exclusion criteria (Exposure)
9862	WOS	10.1111/wre.12395	2020	Rosef, L; Ingebrigtsen, HH; Heegaard, E	Vegetative propagation of Solidago canadensis - do fragment size and burial depth matter?	NA	WEED RESEARCH	Sites are not in the bioclimatic region
9900	WOS	10.1088/1748-9326/ab5eb1	2019	Piponiot, C; Rutishauser, E; Derroire, G; Putz, FE; Sist, P; West, TAP; Descroix, L; Guedes, MC; Coronado, ENH; Kanashiro, M; Mazzei, L; d'Oliveira, MVN; Pena-Claros, M; Rodney, K; Ruschel, AR; de Souza, CR; Vidal, E; Wortel, V; Herault, B	Optimal strategies for ecosystem services provision in Amazonian production forests	NA	ENVIRONMENTAL RESEARCH LETTERS	The study type is inappropriate (no data, simulation, recommendation)
9901	WOS	10.1088/1748-9326/ab55aa	2019	Sun, CZ; Xu, S; Qi, W; Chen, C; Deng, Y; Pei, NC; Konig, HJ	Biodiversity constraint indicator establishment and its optimization for urban growth: framework and application	NA	ENVIRONMENTAL RESEARCH LETTERS	Sites are not in the bioclimatic region
9902	WOS	10.1007/s10661-019-7682-y	2019	Kumar, M; Padalia, H; Nandy, S; Singh, H; Khaiter, P; Kalra, N	Does spatial heterogeneity of landscape explain the process of plant invasion? A case study of Hyptis suaveolens from Indian Western Himalaya	NA	ENVIRONMENTAL MONITORING AND ASSESSMENT	Sites are not in the bioclimatic region
9921	WOS	10.1007/s13595-019-0901-4	2019	Ziccardi, LG; Graca, PMLD; Figueiredo, EO; Fearnside, PM	Decline of large-diameter trees in a bamboo-dominated forest following anthropogenic disturbances in southwestern Amazonia	NA	ANNALS OF FOREST SCIENCE	Sites are not in the bioclimatic region
9941	WOS	10.1016/j.trgeo.2019.100285	2019	Ma, W; Mu, Y; Zhang, J; Yu, W; Zhou, Z; Chen, T	Lateral thermal influences of roadway and railway embankments in permafrost zones along the Qinghai-Tibet Engineering Corridor	NA	TRANSPORTATION GEOTECHNICS	Sites are not in the bioclimatic region
9969	WOS	10.3390/environments6120125	2019	Ngoy, KI; Shebitz, D	Characterizing the Spatial Distribution of Eragrostis Curvula (Weeping Lovegrass) in New Jersey (United States of America) Using Logistic Regression	NA	ENVIRONMENTS	The study type is inappropriate (no data, simulation, recommendation)
9975	WOS	10.13158/heia.32.2.2019.398	2019	Kubiak, D; Osyczka, P	Tree avenues as reservoir for epiphytic lichens in deforested landscapes	NA	HERZOGIA	The comparator is inappropriate
ACTU_GREY_LITT_56	GREY_LITT_FrontiersIn	10.3389/fevo.2017.00104	2017	Pascher, Kathrin; Hainz-Renetzeder, Christa; Gollmann, Günter; Schneeweiss, Gerald M.	Spillage of Viable Seeds of Oilseed Rape along Transportation Routes: Ecological Risk Assessment and Perspectives on Management Efforts	NA	FRONTIERS IN ECOLOGY AND EVOLUTION	The study type is inappropriate (no data, simulation, recommendation)
ACTU_GREY_LITT_71	GREY_LITT_ITTECOP	NA	2018	Evette, André; et al.	Dynarp : Dynamique paysagère des renouées sur les infrastructures de transport	NA	NA	The type of document is not appropriate
ACTU_GREY_LITT_74	GREY_LITT_ITTECOP	NA	2015	Di Pietro, Francesca; Chaudron, C.	Interfaces routes-champs cultivés : la gestion différenciée des bords de route induit-elle des problèmes particuliers d'adventices dans les champs cultivés ?	NA	NA	The type of document is not appropriate
ACTU_GREY_LITT_78	GREY_LITT_ITTECOP	NA	2018	François, Denis; et al.	Potentiel des dépendances vertes d’infrastructures linéaires de transport pour la préservation et la dispersion des pollinisateurs sauvages - Etude des communautés d’abeilles et de papillons dans des emprises routières et de réseau électrique et dans leur environnement proche - Annexe du rapport final	NA	NA	The type of document is not appropriate
ACTU_GREY_LITT_79	GREY_LITT_ITTECOP	NA	2018	Tabacchi, E.; Planty-Tabacchi, A.M.	Trames Grises et Bleue. Structuration des communautés d’espèces végétales au sein des corridors routiers, haute tension et fluviaux	NA	NA	The type of document is not appropriate
ACTU_GREY_LITT_85	GREY_LITT_CEREMA/DTRF	NA	2017	REALITE, SCE Aménagement et environnement	Diagnostic faune, flore et habitats. Projet Yellow Park	NA	NA	The document meets previous screening exclusion criteria (Exposure)
ACTU_LITTGRISE_202	GREY_LITT_IENE2016	NA	2017	Palfi, Zsofia	The influence of soil disturbance on seed dispersal by ants in roadside environments - southern NSW, Australia	NA	NA	The document meets previous screening exclusion criteria (Exposure)
ACTU_WOS_F_1001	WOS	10.1016/j.rama.2017.02.001	2017	Boyd, CS; Davies, KW; Collins, GH	Impacts of Feral Horse Use on Herbaceous Riparian Vegetation Within a Sagebrush Steppe Ecosystem	NA	NA	Sites are not in the bioclimatic region
ACTU_WOS_F_104	WOS	10.1080/02705060.2018.1458660	2018	Fogelman, KJ; Bilger, MD; Holt, JR; Matlaga, DP	Decomposition and benthic macroinvertebrate communities of exotic Japanese knotweed (Fallopia japonica) and American sycamore (Platanus occidentalus) detritus within the Susquehanna River	NA	NA	Sites are not in the bioclimatic region
ACTU_WOS_F_1048	WOS	10.1002/eco.1837	2017	Datri, L; Faggi, A; Gallo, L	Crack willow changing riverine landscapes in Patagonia	NA	NA	The comparator is inappropriate
ACTU_WOS_F_1067	WOS	NA	2017	Abbas, Z; Khan, SU; Alam, J; Ullah, Z; Khan, SW; Alam, N	SPECIES DIVERSITY AND PHYTO-CLIMATIC GRADIENT OF A MONTANE ECOSYSTEM IN THE KARAKORUM RANGE	NA	NA	Sites are not in the bioclimatic region
ACTU_WOS_F_1080	WOS	10.1016/j.ecoleng.2016.06.099	2017	Angelstam, P; Lazdinis, M	Tall herb sites as a guide for planning, maintenance and engineering of riparian continuous forest cover	NA	NA	Sites are not in the bioclimatic region
ACTU_WOS_F_1081	WOS	10.1002/ece3.2975	2017	McCoy-Sulentic, ME; Kolb, TE; Merritt, DM; Palmquist, EC; Ralston, BE; Sarr, DA	Variation in species-level plant functional traits over wetland indicator status categories	NA	NA	Sites are not in the bioclimatic region
ACTU_WOS_F_1087	WOS	10.1016/j.ecoleng.2017.04.012	2017	Londe, V; de Sousa, HC; Kozovits, AR	Key plant indicators for monitoring areas undergoing restoration: A case study at the Das Velhas River, southeast Brazil	NA	NA	Sites are not in the bioclimatic region
ACTU_WOS_F_1088	WOS	10.1016/j.ecoleng.2017.03.005	2017	Ye, C; Chen, CR; Du, M; Liu, WZ; Zhang, QF	Revegetation affects soil denitrifying communities in a riparian ecotone	NA	NA	Sites are not in the bioclimatic region
ACTU_WOS_F_1093	WOS	10.1002/eap.1528	2017	Lytle, DA; Merritt, DM; Tonkin, JD; Olden, JD; Reynolds, LV	Linking river flow regimes to riparian plant guilds: a community-wide modeling approach	NA	NA	The study type is inappropriate (no data, simulation, recommendation)
ACTU_WOS_F_1094	WOS	10.1007/s00468-017-1531-9	2017	Rood, SB; Goater, LA; McCaffrey, D; Montgomery, JS; Hopkinson, C; Pearce, DW	Growth of riparian cottonwoods: heterosis in some intersectional Populus hybrids and clonal expansion of females	NA	NA	Sites are not in the bioclimatic region
ACTU_WOS_F_1098	WOS	10.1007/s10530-017-1408-2	2017	Mahoney, SM; Theimer, TC; Johnson, MJ; Foster, JT	Similar dietary but different numerical responses to nonnative tamarisk (Tamarix spp.) by two native warblers	NA	NA	Sites are not in the bioclimatic region
ACTU_WOS_F_1114	WOS	10.1111/fwb.12922	2017	Vojtko, AE; Mesterhazy, A; Suveges, K; Valko, O; Lukacs, BA	Changes in sediment seed-bank composition of invaded macrophyte communities in a thermal river	NA	NA	The comparator is inappropriate
ACTU_WOS_F_1137	WOS	10.1016/j.ufug.2017.04.006	2017	Radovanovic, N; Kuzmanovic, N; Vukojicic, S; Lakusic, D; Jovanovic, S	Floristic diversity, composition and invasibility of riparian habitats with Amorpha fruticosa: A case study from Belgrade (Southeast Europe)	NA	NA	The comparator is inappropriate
ACTU_WOS_F_1145	WOS	10.1002/iroh.201601856	2017	Marquez, JA; Principe, RE; Martina, LC; Albarino, RJ	Pine needle litter acts as habitat but not as food source for stream invertebrates	NA	NA	Sites are not in the bioclimatic region
ACTU_WOS_F_1159	WOS	10.1657/AAAR0016-058	2017	Zhou, JK; Prugh, L; Tape, KD; Kofinas, G; Kielland, K	The role of vegetation structure in controlling distributions of vertebrate herbivores in Arctic Alaska	NA	NA	Sites are not in the bioclimatic region
ACTU_WOS_F_1162	WOS	10.1134/S1067413617030031	2017	Adel, MN; Pourbabaei, H; Alavi, SJ; Salehi, A	Response curves of seventeen woody species to soil factors along a riparian forest in northern Iran	NA	NA	The comparator is inappropriate (waterway)
ACTU_WOS_F_1176	WOS	10.1007/s11284-017-1455-2	2017	Cibils-Martina, L; Principe, RE; Marquez, JA; Gari, EN; Albarino, RJ	Succession of algal communities in headwaters: a comparison of pine afforested and natural grassland streams	NA	NA	Sites are not in the bioclimatic region
ACTU_WOS_F_1196	WOS	10.1371/journal.pone.0176338	2017	Gornish, ES; Lennox, MS; Lewis, D; Tate, KW; Jackson, RD	Comparing herbaceous plant communities in active and passive riparian restoration	NA	NA	The document meets exclusion criteria for waterways
ACTU_WOS_F_1208	WOS	10.5902/1980509827733	2017	da Fonseca, DA; Backes, AR; Rosenfield, MF; Overbeck, GE; Muller, SC	EVALUATION OF THE NATURAL REGENERATION IN A RESTORATION PLANTING AREA AND IN A REFERENCE RIPARIAN FOREST	NA	NA	Language is not English or French
ACTU_WOS_F_1209	WOS	10.5902/1980509827757	2017	Dias, DD; Pagotto, MA; Pereira, TC; Ribeiro, AD	TREE STRUCTURE AND SEASONALITY OF THE CANOPY COVER IN FORESTED AND OPEN VEGETATION IN 'SERRA DE ITABAIANA' NATIONAL PARK, SERGIPE STATE, BRAZIL	NA	NA	Language is not English or French
ACTU_WOS_F_1210	WOS	10.1590/01047760201723022297	2017	Felker, RM; Rovedder, APM; Longhi, SJ; Araujo, EF; Stefanello, MD; Peccatti, A	IMPACT OF Bambusa tuldoides MUNRO (POACEAE) ON FOREST REGENERATION	NA	NA	The comparator is inappropriate
ACTU_WOS_F_1219	WOS	10.1093/jpe/rtw021	2017	Mligo, C	Diversity and distribution pattern of riparian plant species in the Wami River system, Tanzania	NA	NA	Sites are not in the bioclimatic region
ACTU_WOS_F_1225	WOS	10.1002/ecs2.1779	2017	Kuglerova, L; Garcia, L; Pardo, I; Mottiar, Y; Richardson, JS	Does leaf litter from invasive plants contribute the same support of a stream ecosystem function as native vegetation	NA	NA	The study type is inappropriate (no data, simulation, recommendation)
ACTU_WOS_F_124	WOS	NA	2018	Hounkpevi, A; Kouassi, EK; Kakai, RG	Effects of climatic variability and local environment patterns on the ecology and population structure of the multipurpose plant species, Vitex doniana Sweet (Lamiaceae) in Benin	NA	NA	Sites are not in the bioclimatic region
ACTU_WOS_F_1243	WOS	10.1139/cjfr-2016-0327	2017	Keeton, WS; Copeland, EM; Sullivan, SMP; Watzin, MC	Riparian forest structure and stream geomorphic condition: implications for flood resilience	NA	NA	Sites are not in the bioclimatic region
ACTU_WOS_F_1247	WOS	10.1016/j.foreco.2017.01.004	2017	Ferreira, V; Faustino, H; Raposeiro, PM; Goncalves, V	Replacement of native forests by conifer plantations affects fungal decomposer community structure but not litter decomposition in Atlantic island streams	NA	NA	The document meets exclusion criteria for waterways
ACTU_WOS_F_1258	WOS	10.1111/ddi.12524	2017	Cuda, J; Rumlerova, Z; Bruna, J; Skalova, H; Pysek, P	Floods affect the abundance of invasive Impatiens glandulifera and its spread from river corridors	NA	NA	The comparator is inappropriate
ACTU_WOS_F_1259	WOS	10.1016/j.ecoleng.2017.01.017	2017	Cooper, DJ; Kaczynski, KM; Sueltenfuss, J; Gaucherand, S; Hazen, C	Mountain wetland restoration: The role of hydrologic regime and plant introductions after 15 years in the Colorado Rocky Mountains, USA	NA	NA	Sites are not in the bioclimatic region
ACTU_WOS_F_1264	WOS	10.1111/1365-2664.12791	2017	Evangelista, HB; Michelan, TS; Gomes, LC; Thomaz, SM	Shade provided by riparian plants and biotic resistance by macrophytes reduce the establishment of an invasive Poaceae	NA	NA	The study type is inappropriate (no data, simulation, recommendation)
ACTU_WOS_F_128	WOS	10.1002/ece3.3973	2018	Baattrup-Pedersen, A; Garssen, A; Gothe, E; Hoffmann, CC; Oddershede, A; Riis, T; van Bodegom, PM; Larsen, SE; Soons, M	Structural and functional responses of plant communities to climate change-mediated alterations in the hydrology of riparian areas in temperate Europe	NA	NA	Sampling points are not on verges (Exposure)
ACTU_WOS_F_129	WOS	NA	2018	Yang, D; Liu, WZ; Liu, H; Li, W	SOIL SEED BANK AND ITS RELATIONSHIP TO THE ABOVE-GROUND VEGETATION IN GRAZED AND UNGRAZED OXBOW WETLANDS OF THE YANGTZE RIVER, CHINA	NA	NA	Pdf cannot be obtained
ACTU_WOS_F_1298	WOS	10.21829/myb.2017.231510	2017	Moreno-Jimenez, V; Castillo-Acosta, O; Gama-Campillo, L; Zavala-Cruz, J; Ortiz-Perez, MA	Relationship between riparian vegetation and soil properties in a tributary of the river Tacotalpa, Tabasco, Mexico	NA	NA	Language is not English or French
ACTU_WOS_F_1300	WOS	10.3398/064.077.0104	2017	Palmquist, EC; Ralston, BE; Sarr, D; Merritt, DM; Shafroth, PB; Scott, JA	FUNCTIONAL TRAITS AND ECOLOGICAL AFFINITIES OF RIPARIAN PLANTS ALONG THE COLORADO RIVER IN GRAND CANYON	NA	NA	Sites are not in the bioclimatic region
ACTU_WOS_F_1302	WOS	10.1016/j.limno.2016.12.002	2017	Krzewicka, B; Smykla, J; Galas, J; Sliwa, L	Freshwater lichens and habitat zonation of mountain streams	NA	NA	Sites are not in the bioclimatic region
ACTU_WOS_F_131	WOS	10.1016/j.ecolind.2017.12.032	2018	Alemu, T; Bahrndorff, S; Pertoldi, C; Hundera, K; Alemayehu, E; Ambelu, A	Development of a plant based riparian index of biotic integrity (RIBI) for assessing the ecological condition of highland streams in East Africa	NA	NA	The document meets exclusion criteria for waterways
ACTU_WOS_F_1320	WOS	10.1016/j.ecolind.2016.11.007	2017	Bao, AM; Huang, Y; Ma, YG; Guo, H; Wang, YQ	Assessing the effect of EWDP on vegetation restoration by remote sensing in the lower reaches of Tarim River	NA	NA	Sites are not in the bioclimatic region
ACTU_WOS_F_1329	WOS	10.1016/j.crvi.2017.01.004	2017	Cantos, M; Arroyo-Garcia, R; Garcia, JL; Lara, M; Morales, R; Lopez, MA; Gallardo, A; Ocete, CA; Rodriguez, A; Valle, JM; Vaca, R; Gonzalez-Maestro, M; Banati, H; Ocete, R	Current distribution and characterization of the wild grapevine populations in Andalusia (Spain)	NA	NA	The study type is inappropriate (no data, simulation, recommendation)
ACTU_WOS_F_134	WOS	10.1016/j.biocon.2018.01.018	2018	Saeki, I; Hirao, AS; Kenta, T; Nagamitsu, T; Hiura, T	Landscape genetics of a threatened maple, Acer miyabei: Implications for restoring riparian forest connectivity	NA	NA	Sites are not in the bioclimatic region
ACTU_WOS_F_1351	WOS	10.1016/j.scitotenv.2016.12.177	2017	Wu, H; Carrillo, J; Ding, JQ	Species diversity and environmental determinants of aquatic and terrestrial communities invaded by Alternanthera philoxeroides	NA	NA	The document meets previous screening exclusion criteria (Exposure)
ACTU_WOS_F_1353	WOS	10.1016/j.ecoleng.2016.11.068	2017	Schwab, A; Kiehl, K	Analysis of soil seed bank patterns in an oxbow system of a disconnected floodplain	NA	NA	The document meets previous screening exclusion criteria (Exposure)
ACTU_WOS_F_1356	WOS	10.1007/s00334-016-0585-8	2017	Li, H; An, CB; Dong, WM; Wang, W; Hu, ZY; Wang, SZ; Zhao, XY; Yang, YS	Woodland vegetation composition and prehistoric human fuel collection strategy at the Shannashuzha site, Gansu Province, northwest China, during the middle Holocene	NA	NA	Sites are not in the bioclimatic region
ACTU_WOS_F_1363	WOS	10.1007/s10750-016-3003-4	2017	Wang, T; Hu, JT; Liu, CH; Yu, D	Soil type can determine invasion success of Eichhornia crassipes	NA	NA	The study type is inappropriate (no data, simulation, recommendation)
ACTU_WOS_F_1365	WOS	10.1371/journal.pone.0172464	2017	Garcia-Martinez, MA; Valenzuela-Gonzalez, JE; Escobar-Sarria, F; Lopez-Barrera, F; Castano-Meneses, G	The surrounding landscape influences the diversity of leaf-litter ants in riparian cloud forest remnants	NA	NA	Sites are not in the bioclimatic region
ACTU_WOS_F_1376	WOS	10.1016/j.geomorph.2016.08.002	2017	Holloway, JV; Rillig, MC; Gurnell, AM	Underground riparian wood: Buried stem and coarse root structures of Black Poplar (Populus nigra L.)	NA	NA	The comparator is inappropriate
ACTU_WOS_F_1381	WOS	10.1007/s10841-017-9959-1	2017	Cunha, EJ; Juen, L	Impacts of oil palm plantations on changes in environmental heterogeneity and Heteroptera (Gerromorpha and Nepomorpha) diversity	NA	NA	Sites are not in the bioclimatic region
ACTU_WOS_F_1420	WOS	10.1111/1365-2435.12771	2017	Soons, MB; de Groot, GA; Ramirez, MTC; Fraaije, RGA; Verhoeven, JTA; de Jager, M	Directed dispersal by an abiotic vector: wetland plants disperse their seeds selectively to suitable sites along the hydrological gradient via water	NA	NA	The document meets exclusion criteria for waterways
ACTU_WOS_F_1484	WOS	10.1080/15715124.2017.1300159	2017	Singh, H; Singh, D; Singh, SK; Shukla, DN	Assessment of river water quality and ecological diversity through multivariate statistical techniques, and earth observation dataset of rivers Ghaghara and Gandak, India	NA	NA	Sites are not in the bioclimatic region
ACTU_WOS_F_1510	WOS	10.15421/201712	2017	Bondar, OB; Tkach, LI; Lisina, IS; Kolienkina, MS; Musiyenko, SI	Silvicultural analysis of riverside White-Black poplar mixed forests in Ukrainian Forest-Steppe	NA	NA	Language is not English or French
ACTU_WOS_F_1513	WOS	NA	2017	Giaccio, GCM; Laterra, P; Cabria, F	Floristic associations and filtering ability of riparian vegetation strips	NA	NA	The document meets exclusion criteria for waterways
ACTU_WOS_F_1515	WOS	10.3906/bot-1704-1	2017	Ozdeniz, E; Kurt, L; Bergmeier, E	Syntaxonomical analysis of the riparian vegetation of the Porsuk River (Eskisehir-Kutahya/Turkey)	NA	NA	The comparator is inappropriate
ACTU_WOS_F_1544	WOS	10.1016/j.pedobi.2017.07.004	2017	Sterzynska, M; Shrubovych, J; Nicia, P	Impact of plant invasion (Solidago gigantea L.) on soil mesofauna in a riparian wet meadows	NA	NA	The study type is inappropriate (no data, simulation, recommendation)
ACTU_WOS_F_1552	WOS	10.12657/denbio.078.015	2017	Cortan, D; Tubic, B	Viability and genetic diversity of Populus nigra population from riparian forest in SNR Gornje Podunavlje	NA	NA	The comparator is inappropriate
ACTU_WOS_F_1560	WOS	10.1080/10549811.2017.1330212	2017	Londe, V; de Sousa, HC	Structure and floristic composition as indicators of restoration success in an urban riparian forest along the Das Velhas river in Southeastern Brazil	NA	NA	Sites are not in the bioclimatic region
ACTU_WOS_F_1568	WOS	NA	2017	Ustuner, T; Arslan, F	DETERMINATION OF WEED SPECIES AND DENSITY SEEN ON THE BANK OF IRRIGATION CANALS IN KAHRAMANMARAS PROVINCE OF THE MEDITERRANEAN REGION	NA	NA	The document meets exclusion criteria for waterways
ACTU_WOS_F_157	WOS	10.1007/s00484-017-1461-7	2018	Cebrino, J; Garcia-Castano, JL; Dominguez-Vilches, E; Galan, C	Spatio-temporal flowering patterns in Mediterranean Poaceae. A community study in SW Spain	NA	NA	The comparator is inappropriate (waterway)
ACTU_WOS_F_1651	WOS	NA	2017	Ahan, J; Han, DY; Zhao, Y; Zhang, W; Cui, D; Yang, YF	Plant species richness and composition along edaphic gradients in Caragana aurantiaca community in Riparian zone of Yili valley in Xinjiang, China	NA	NA	Sites are not in the bioclimatic region
ACTU_WOS_F_167	WOS	10.1093/jpe/rtw135	2018	Rodrigues, PMS; Goncalves, CE; Schaefer, R; Silva, JD; Ferreira, WG; dos Santos, RM; Neri, AV	The influence of soil on vegetation structure and plant diversity in different tropical savannic and forest habitats	NA	NA	Sites are not in the bioclimatic region
ACTU_WOS_F_1671	WOS	10.1080/23818107.2016.1263238	2017	Gecheva, G; Pall, K; Hristeva, Y	Bryophyte communities' responses to environmental factors in highly seasonal rivers	NA	NA	The document meets previous screening exclusion criteria (Population)
ACTU_WOS_F_1679	WOS	10.5586/asbp.3524	2017	Lewandowski, A; Litkowiec, M	Genetic structure of the old black poplar population along the bank of the Vistula River in Poland	NA	NA	Sites are not in the bioclimatic region
ACTU_WOS_F_168	WOS	10.1007/s11258-018-0807-5	2018	Michaelis, J; Diekmann, M	Effects of soil types and bacteria inoculum on the cultivation and reintroduction success of rare plant species	NA	NA	The study type is inappropriate (no data, simulation, recommendation)
ACTU_WOS_F_1693	WOS	10.1071/MF15391	2017	Paice, RL; Chambers, JM; Robson, BJ	Potential of submerged macrophytes to support food webs in lowland agricultural streams	NA	NA	The document meets previous screening exclusion criteria (Outcome)
ACTU_WOS_F_1699	WOS	10.1016/j.rbe.2016.12.003	2017	Saulino, HHL; Trivinho-Strixino, S	The invasive white ginger lily (Hedichium coronarium) simplifies the trait composition of an insect assemblage in the littoral zone of a Savanna reservoir	NA	NA	The document meets previous screening exclusion criteria (Population)
ACTU_WOS_F_17	WOS	10.1002/eco.1972	2018	Allen, DC; Wynn-Thompson, TM; Kopp, DA; Cardinale, BJ	Riparian plant biodiversity reduces stream channel migration rates in three rivers in Michigan, USA	NA	NA	Sites are not in the bioclimatic region
ACTU_WOS_F_1707	WOS	10.1002/eco.1798	2017	Kuglerova, L; Botkova, K; Jansson, R	Responses of riparian plants to habitat changes following restoration of channelized streams	NA	NA	Sites are not in the bioclimatic region
ACTU_WOS_F_1708	WOS	10.1002/eco.1768	2017	Rose, JR; Cooper, DJ	The influence of floods and herbivory on cottonwood establishment and growth in Yellowstone National Park	NA	NA	Sites are not in the bioclimatic region
ACTU_WOS_F_1757	WOS	10.1016/j.landurbplan.2016.06.003	2017	Chen, CD; Wu, SJ; Douglas, MC; Ma, MH; Zhao, JJ; Lv, MQ; Tong, XX	Effects of local and landscape factors on exotic vegetation in the riparian zone of a regulated river: Implications for reservoir conservation	NA	NA	Sites are not in the bioclimatic region
ACTU_WOS_F_1763	WOS	10.1016/j.aquabot.2016.09.008	2017	Ter Heerdt, GNJ; Veen, CGF; Van der Putten, WH; Bakker, JP	Effects of temperature, moisture and soil type on seedling emergence and mortality of riparian plant species	NA	NA	The study type is inappropriate (no data, simulation, recommendation)
ACTU_WOS_F_177	WOS	10.1016/j.landurbplan.2017.12.005	2018	Solins, JP; Thorne, JH; Cadenasso, ML	Riparian canopy expansion in an urban landscape: Multiple drivers of vegetation change along headwater streams near Sacramento, California	NA	NA	The study type is inappropriate (no data, simulation, recommendation)
ACTU_WOS_F_1791	WOS	10.1515/sg-2016-0002	2016	Cortan, D; Schroeder, H; Sijacic-Nikolic, M; Wehenkel, C; Fladung, M	Genetic structure of remnant black poplar (Populus nigra L.) populations along biggest rivers in Serbia assessed by SSR markers	NA	NA	The comparator is inappropriate
ACTU_WOS_F_1837	WOS	10.1002/rra.3050	2016	Juen, L; Cunha, EJ; Carvalho, FG; Ferreira, MC; Begot, TO; Andrade, AL; Shimano, Y; Leao, H; Pompeu, PS; Montag, LFA	Effects of Oil Palm Plantations on the Habitat Structure and Biota of Streams in Eastern Amazon	NA	NA	Sites are not in the bioclimatic region
ACTU_WOS_F_1861	WOS	10.1111/1365-2664.12675	2016	Bourgeois, B; Vanasse, A; Gonzalez, E; Andersen, R; Poulin, M	Threshold dynamics in plant succession after tree planting in agricultural riparian zones	NA	NA	Sites are not in the bioclimatic region
ACTU_WOS_F_1869	WOS	10.1016/j.jaridenv.2016.08.016	2016	Smith, DM; Finch, DM	Riparian trees and aridland streams of the southwestern United States: An assessment of the past, present, and future	NA	NA	The comparator is inappropriate
ACTU_WOS_F_1901	WOS	10.14583/2318-7670.v04n06a08	2016	Fonseca, NC; Albuquerque, AS; Leite, MJD; de Lira, CS	Similarity floristic and biological colonization of Prosopis juliflora [(Sw) DC] along the Paraiba River	NA	NA	Language is not English or French
ACTU_WOS_F_1906	WOS	10.5091/plecevo.2016.1234	2016	Rocha-Uriartt, L; Becker, DFP; Graeff, V; Koch, NM; Schmitt, JL	Functional patterns and species diversity of epiphytic vascular spore-producing plants in riparian forests with different vegetation structure from southern Brazil	NA	NA	The comparator is inappropriate
ACTU_WOS_F_1934	WOS	10.1002/ecy.1556	2016	Johnson, SE; Amatangelo, KL; Townsend, PA; Waller, DM	Large, connected floodplain forests prone to flooding best sustain plant diversity	NA	NA	Sites are not in the bioclimatic region
ACTU_WOS_F_1944	WOS	10.1016/j.ecoleng.2016.05.075	2016	Wang, M; Wang, GD; Lu, XG; Jiang, M; Wang, SZ	Soil seed banks and their implications for wetland restoration along the Nongjiang River, Northeastern China	NA	NA	Sites are not in the bioclimatic region
ACTU_WOS_F_1946	WOS	10.1016/j.ecoleng.2016.03.003	2016	Meng, H; Wang, XH; Tong, SZ; Lu, XG; Hao, MX; An, Y; Zhang, ZS	Seed germination environments of Typha latifolia and Phragmites australis in wetland restoration	NA	NA	Sites are not in the bioclimatic region
ACTU_WOS_F_1959	WOS	10.1007/s10750-015-2349-3	2016	Muller, I; Delisle, M; Ollitrault, M; Bernez, I	Responses of riparian plant communities and water quality after 8 years of passive ecological restoration using a BACI design	NA	NA	The document meets exclusion criteria for waterways
ACTU_WOS_F_1986	WOS	10.3159/TORREY-D-15-00020.1	2016	Masters, JA; Emery, SM	Do multiple mechanisms drive the dominance of an invasive plant (Ranunculus ficaria, Ranunculaceae) along an urban stream?	NA	NA	The document meets exclusion criteria for waterways
ACTU_WOS_F_199	WOS	10.1038/s41598-018-22864-y	2018	Wu, GL; Jiang, SW; Liu, H; Zhu, SD; Zhou, DD; Zhang, Y; Luo, Q; Li, J	Early direct competition does not determine the community structure in a desert riparian forest	NA	NA	Sites are not in the bioclimatic region
ACTU_WOS_F_2002	WOS	10.1111/avsc.12246	2016	Bourgeois, B; Vanasse, A; Poulin, M	Effects of competition, shade and soil conditions on the recolonization of three forest herbs in tree-planted riparian zones	NA	NA	Sites are not in the bioclimatic region
ACTU_WOS_F_2011	WOS	10.1890/15-1368.1	2016	Bourgeois, B; Gonzalez, E; Vanasse, A; Aubin, I; Poulin, M	Spatial processes structuring riparian plant communities in agroecosystems: implications for restoration	NA	NA	Sites are not in the bioclimatic region
ACTU_WOS_F_2015	WOS	10.1016/j.ecoleng.2016.06.066	2016	Sitzia, T; Michielon, B; Iacopino, S; Kotze, DJ	Population dynamics of the endangered shrub Myricaria germanica in a regulated Alpine river is influenced by active channel width and distance to check dams	NA	NA	Sites are not in the bioclimatic region
ACTU_WOS_F_2019	WOS	10.1002/rra.3018	2016	Hillman, EJ; Bigelow, SG; Samuelson, GM; Herzog, PW; Hurly, TA; Rood, SB	Increasing River Flow Expands Riparian Habitat: Influences of Flow Augmentation on Channel Form, Riparian Vegetation and Birds Along the Little Bow River, Alberta	NA	NA	Sites are not in the bioclimatic region
ACTU_WOS_F_2022	WOS	10.1002/rra.3024	2016	Liendo, D; Garcia-Mijangos, I; Campos, JA; Lopez-Muniain, U; Biurrun, I	Drivers of Plant Invasion at Broad and Fine Scale in Short Temperate Streams	NA	NA	The document meets exclusion criteria for waterways
ACTU_WOS_F_2052	WOS	10.1016/j.agee.2016.08.003	2016	Bernardi, RE; de Jonge, IK; Holmgren, M	Trees improve forage quality and abundance in South American subtropical grasslands	NA	NA	The document meets exclusion criteria for waterways
ACTU_WOS_F_2056	WOS	10.1016/j.foreco.2016.05.046	2016	Elliott, KJ; Vose, JM	Effects of riparian zone buffer widths on vegetation diversity in southern Appalachian headwater catchments	NA	NA	The document meets exclusion criteria for waterways
ACTU_WOS_F_2068	WOS	10.1016/j.flora.2016.07.004	2016	Wiehle, M; Vornam, B; Wesche, K; Goenster, S; Buerkert, A	Population structure and genetic diversity of Populus laurifolia in fragmented riparian gallery forests of the Mongolian Altai Mountains	NA	NA	Sites are not in the bioclimatic region
ACTU_WOS_F_2087	WOS	10.1002/eco.1691	2016	Maxwell, A; Capon, SJ; James, CS	Effects of flooding on seedling establishment in two Australian riparian trees with contrasting distributions; Acacia stenophylla A. Cunn. ex Benth. and Casuarina cunninghamiana Miq.	NA	NA	The study type is inappropriate (no data, simulation, recommendation)
ACTU_WOS_F_2143	WOS	10.1086/687837	2016	Johnson, RK; Almlof, K	Adapting boreal streams to climate change: effects of riparian vegetation on water temperature and biological assemblages	NA	NA	Sites are not in the bioclimatic region
ACTU_WOS_F_2152	WOS	10.1016/j.ecoleng.2016.05.080	2016	Zheng, YQ; Jiao, PP; Zhao, ZS; Li, ZJ	Clonal growth of Populus Pruinosa Schrenk and its role in the regeneration of riparian forests	NA	NA	Sites are not in the bioclimatic region
ACTU_WOS_F_2174	WOS	10.1371/journal.pone.0160831	2016	Cabra-Rivas, I; Castro-Diez, P	Comparing the Sexual Reproductive Success of Two Exotic Trees Invading Spanish Riparian Forests vs. a Native Reference	NA	NA	The comparator is inappropriate
ACTU_WOS_F_218	WOS	10.1590/0001-3765201720150370	2018	Bao, F; Leandro, TD; Da Rocha, M; Dos Santos, VS; Stefanello, TH; Arruda, R; Pott, A; Damasceno, GA	Plant species diversity in a Neotropical wetland: patterns of similarity, effects of distance, and altitude	NA	NA	Sites are not in the bioclimatic region
ACTU_WOS_F_2187	WOS	10.1002/ece3.2249	2016	James, CS; Mackay, SJ; Arthington, AH; Capon, SJ; Barnes, A; Pearson, B	Does stream flow structure woody riparian vegetation in subtropical catchments?	NA	NA	The document meets exclusion criteria for waterways
ACTU_WOS_F_2198	WOS	10.3390/rs8080664	2016	Mendez-Estrella, R; Romo-Leon, JR; Castellanos, AE; Gandarilla-Aizpuro, FJ; Hartfield, K	Analyzing Landscape Trends on Agriculture, Introduced Exotic Grasslands and Riparian Ecosystems in Arid Regions of Mexico	NA	NA	Sites are not in the bioclimatic region
ACTU_WOS_F_2205	WOS	10.1016/j.aquabot.2016.05.003	2016	Zhao, XF; Yuan, SH; Song, HC; Su, XL; Mao, HQ; Shen, WY; Qu, XL; Dong, JY	Arbuscular mycorrhizal and dark septate fungal associations in riparian plants of the Three Gorges Reservoir Region, Southwest China	NA	NA	The document meets previous screening exclusion criteria (Population)
ACTU_WOS_F_2209	WOS	10.1111/fwb.12686	2016	Stromberg, JC; Merritt, DM	Riparian plant guilds of ephemeral, intermittent and perennial rivers	NA	NA	Sites are not in the bioclimatic region
ACTU_WOS_F_2215	WOS	10.1111/afe.12157	2016	Della Rocca, F; Stefanelli, S; Bogliani, G	Robinia pseudoacacia as a surrogate for native tree species for saproxylic beetles inhabiting the riparian mixed forests of northern Italy	NA	NA	The comparator is inappropriate
ACTU_WOS_F_2216	WOS	10.1128/AEM.01162-16	2016	Stamler, RA; Sanogo, S; Goldberg, NP; Randall, JJ	Phytophthora Species in Rivers and Streams of the Southwestern United States	NA	NA	The study type is inappropriate (no data, simulation, recommendation)
ACTU_WOS_F_2224	WOS	10.1016/j.foreco.2016.04.030	2016	van Galen, LG; Baker, SC; Dalton, PJ; Jordan, GJ	The effectiveness of streamside versus upslope reserves in conserving log-associated bryophytes of native production forests	NA	NA	The document meets previous screening exclusion criteria (Population)
ACTU_WOS_F_2242	WOS	NA	2016	Guerra, SJ; Lizarraga-Mendiola, L; Navar, J	Riparian Communities along Longitudinal Gradients in Mexico's Northeastern San Juan River	NA	NA	Sites are not in the bioclimatic region
ACTU_WOS_F_2244	WOS	10.1590/0100-67622016000400001	2016	Siqueira, MN; Morais, AR; Faria, KMD; Castro, SS	ECOLOGICAL ASPECTS RELATED TO LIGNEOUS VEGETATION IN THE PERMANENT PRESERVATION AREAS OF MINEIROS, GOIAS, IN LIGHT OF THE NEW NATIVE VEGETATION PROTECTION POLICY - LAW 12.651/2012	NA	NA	Sites are not in the bioclimatic region
ACTU_WOS_F_225	WOS	10.1007/s12224-016-9272-x	2018	Adel, MN; Pourbabaei, H; Salehi, A; Alavi, SJ; Dey, DC	Structure, composition and regeneration of riparian forest along an altitudinal gradient in northern Iran	NA	NA	The document meets exclusion criteria for waterways
ACTU_WOS_F_2267	WOS	10.1002/rra.2981	2016	Perkins, DW; Scott, ML; Naumann, T	Abundance of Invasive, Non-Native Riparian Herbs in Relation to River Regulation	NA	NA	Sites are not in the bioclimatic region
ACTU_WOS_F_2268	WOS	10.1002/rra.2983	2016	Fernandez-Santamarina, A; Magdaleno, F; Udias, A	Spatial Variation of Woody Riparian Vegetation across the Riverbank Topographic Gradient in Mediterranean Rivers: Species and Growth Categories	NA	NA	The comparator is inappropriate
ACTU_WOS_F_2274	WOS	10.1111/ddi.12448	2016	Brummer, TJ; Byrom, AE; Sullivan, JJ; Hulme, PE	Alien and native plant richness and abundance respond to different environmental drivers across multiple gravel floodplain ecosystems	NA	NA	The comparator is inappropriate (waterway)
ACTU_WOS_F_2285	WOS	10.1007/s11284-016-1363-x	2016	Kong, WJ; Xia, HJ; Zhang, Y	Minimum sampling area for the monitoring of herb diversity in riparian zone of temperate rivers, China	NA	NA	Sites are not in the bioclimatic region
ACTU_WOS_F_2301	WOS	10.1007/s00027-015-0445-0	2016	Strayer, DL; Kiviat, E; Findlay, SEG; Slowik, N	Vegetation of riprapped revetments along the freshwater tidal Hudson River, New York	NA	NA	Sites are not in the bioclimatic region
ACTU_WOS_F_2351	WOS	10.18671/scifor.v44n110.19	2016	Durigan, G; Suganuma, MS; de Melo, ACG	Expected values for attributes of riparian forests undergoing restoration at different ages	NA	NA	Language is not English or French
ACTU_WOS_F_2368	WOS	10.1002/eco.1663	2016	Dietrich, AL; Nilsson, C; Jansson, R	A phytometer study evaluating the effects of stream restoration on riparian vegetation	NA	NA	Sites are not in the bioclimatic region
ACTU_WOS_F_2382	WOS	10.1016/j.biocon.2016.03.031	2016	Beschta, RL; Ripple, WJ	Riparian vegetation recovery in Yellowstone: The first two decades after wolf reintroduction	NA	NA	Sites are not in the bioclimatic region
ACTU_WOS_F_2384	WOS	10.1016/j.landurbplan.2016.03.004	2016	Santos, OD; Couceiro, SRM; Rezende, ACC; Silva, MDD	Composition and richness of woody species in riparian forests in urban areas of Manaus, Amazonas, Brazil	NA	NA	Sites are not in the bioclimatic region
ACTU_WOS_F_2396	WOS	10.1016/j.agee.2016.04.015	2016	Juarez-Escario, A; Conesa, JA; Sole-Senan, XO	Identifying alien plants linkages between irrigated orchards and adjacent riparian habitats from a trait-based approach	NA	NA	The comparator is inappropriate (waterway)
ACTU_WOS_F_2424	WOS	10.4039/tce.2015.63	2016	Collette, LKD; Pither, J	Insect assemblages associated with the exotic riparian shrub Russian olive (Elaeagnaceae), and co-occurring native shrubs in British Columbia, Canada	NA	NA	Sites are not in the bioclimatic region
ACTU_WOS_F_2446	WOS	10.1111/rec.12324	2016	Martins, R; Antonini, Y	Can pollination syndromes indicate ecological restoration success in tropical forests?	NA	NA	Sites are not in the bioclimatic region
ACTU_WOS_F_2448	WOS	NA	2016	Nahdi, MS; Sasongko, H; Hirman	THE DIVERSITY AND ABUNDANCE OF SPECIES FAMILY OF POACEA IN THE FLOOD PLAIN OF GAJAHWONG RIVER, YOGYAKARTA, INDONESIA	NA	NA	Sites are not in the bioclimatic region
ACTU_WOS_F_2469	WOS	10.2489/jswc.71.3.194	2016	Chase, JW; Benoy, GA; Hann, SWR; Culp, JM	Small differences in riparian vegetation significantly reduce land use impacts on stream flow and water quality in small agricultural watersheds	NA	NA	Sites are not in the bioclimatic region
ACTU_WOS_F_2474	WOS	10.1007/s11284-016-1356-9	2016	Luo, X; Su, XL; Cui, JM; Lou, Y; Li, R; Luo, XM; Zeng, YQ; Xu, YB; Dong, JY	Biodiversity of arbuscular mycorrhizal fungi in the drawdown zone of the Three Gorges Reservoir under different fertilization histories	NA	NA	The document meets previous screening exclusion criteria (Population)
ACTU_WOS_F_2495	WOS	10.1002/rra.2899	2016	Gonzalez, E; Bourgeois, B; Masip, A; Sher, AA	Trade-Offs in Seed Dispersal Strategies Across Riparian Trees: The How Matters as Much as the When	NA	NA	Sites are not in the bioclimatic region
ACTU_WOS_F_2512	WOS	NA	2016	Sunil, C; Somashekar, RK; Nagaraja, BC	Diversity and composition of riparian vegetation across forest and agro-ecosystem landscapes of river Cauvery, southern India	NA	NA	Sites are not in the bioclimatic region
ACTU_WOS_F_2518	WOS	10.1186/s40064-016-2121-9	2016	Zhang, M; Chen, FQ; Chen, SH; Wang, YJ; Wang, JZ	Effects of the seasonal flooding on riparian soil seed bank in the Three Gorges Reservoir Region: a case study in Shanmu River	NA	NA	The comparator is inappropriate
ACTU_WOS_F_2519	WOS	10.1371/journal.pone.0153972	2016	Lou, YJ; Pan, YW; Gao, CY; Jiang, M; Lu, XG; Xu, YJ	Response of Plant Height, Species Richness and Aboveground Biomass to Flooding Gradient along Vegetation Zones in Floodplain Wetlands, Northeast China	NA	NA	Sites are not in the bioclimatic region
ACTU_WOS_F_2521	WOS	10.1016/j.agee.2016.01.013	2016	Bourgeois, B; Vanasse, A; Rivest, D; Poulin, M	Establishment success of trees planted in riparian buffer zones along an agricultural intensification gradient	NA	NA	Sites are not in the bioclimatic region
ACTU_WOS_F_2530	WOS	10.3159/TORREY-D-15-00006.1	2016	Moore, PA; Wadl, PA; Skinner, JA; Trigiano, RN; Bernard, EC; Klingeman, WE; Dattilo, AJ	Current knowledge, threats, and future efforts to sustain populations of Pityopsis ruthii (Asteraceae), an endangered southern Appalachian species	NA	NA	The study type is inappropriate (no data, simulation, recommendation)
ACTU_WOS_F_2542	WOS	10.1111/avsc.12219	2016	Biurrun, I; Campos, JA; Garcia-Mijangos, I; Herrera, M; Loidi, J	Floodplain forests of the Iberian Peninsula: Vegetation classification and climatic features	NA	NA	The document meets previous screening exclusion criteria (Exposure)
ACTU_WOS_F_2545	WOS	10.1111/ens.12173	2016	Yamazaki, K; Sugiura, S	Stem-galling moths provide cetoniine beetles with feeding sites via sap exudation of invasive alien plants	NA	NA	The study type is inappropriate (no data, simulation, recommendation)
ACTU_WOS_F_2560	WOS	10.1016/j.agee.2016.01.043	2016	Connolly, NM; Pearson, RG; Pearson, BA	Riparian vegetation and sediment gradients determine invertebrate diversity in streams draining an agricultural landscape	NA	NA	The document meets previous screening exclusion criteria (Population)
ACTU_WOS_F_26	WOS	10.1016/j.baae.2018.04.002	2018	Garzia, ACM; Yu, M; Zimmerman, JK	Effects of vegetation structure and landscape complexity on insect parasitism across an agricultural frontier in Argentina	NA	NA	Sites are not in the bioclimatic region
ACTU_WOS_F_2607	WOS	10.1016/j.foreco.2016.01.002	2016	Ferreira, V; Koricheva, J; Pozo, J; Graca, MAS	A meta-analysis on the effects of changes in the composition of native forests on litter decomposition in streams	NA	NA	The document is a review
ACTU_WOS_F_2622	WOS	10.1590/0100-67622016000200001	2016	Campos, WH; Martins, SV	NATURAL REGENERATION STRATUM AS AN INDICATOR OF RESTORATION IN AREA OF ENVIRONMENTAL COMPENSATION FOR MINING LIMESTONE, MUNICIPALITY OF BARROSO, MG, BRAZIL	NA	NA	Sites are not in the bioclimatic region
ACTU_WOS_F_2635	WOS	10.3390/f7030050	2016	Martin-Garcia, J; Jactel, H; Oria-de-Rueda, JA; Diez, JJ	The Effects of Poplar Plantations on Vascular Plant Diversity in Riparian Landscapes	NA	NA	The comparator is inappropriate (waterway)
ACTU_WOS_F_2641	WOS	10.1007/s11252-015-0482-4	2016	Stromberg, JC; Makings, E; Eyden, A; Madera, R; Samsky, J; Coburn, FS; Scott, BD	Provincial and cosmopolitan: floristic composition of a dryland urban river	NA	NA	Sites are not in the bioclimatic region
ACTU_WOS_F_2666	WOS	10.1016/j.advwatres.2015.12.019	2016	la Cecilia, D; Toffolon, M; Woodcock, CE; Fagherazzi, S	Interactions between river stage and wetland vegetation detected with a Seasonality Index derived from LANDSAT images in the Apalachicola delta, Florida	NA	NA	The comparator is inappropriate
ACTU_WOS_F_2667	WOS	10.1007/s10530-015-1044-7	2016	Maceda-Veiga, A; Basas, H; Lanzaco, G; Sala, M; de Sostoa, A; Serra, A	Impacts of the invader giant reed (Arundo donax) on riparian habitats and ground arthropod communities	NA	NA	The comparator is inappropriate
ACTU_WOS_F_2669	WOS	10.1007/s10530-015-1049-2	2016	Matsubara, Y; Sakai, S	The role of flood regime on invasive success of exotic species growing in riparian environments	NA	NA	The comparator is inappropriate
ACTU_WOS_F_2680	WOS	10.1111/aje.12256	2016	Fonge, AB; Tabot, PT; Mumbang, C; Mange, CA	Water quality and phytoplankton community structure in mangrove streams under different logging regimes in Cameroon	NA	NA	Sites are not in the bioclimatic region
ACTU_WOS_F_2684	WOS	10.1016/j.foreco.2015.12.011	2016	Oliveira, JM; Fernandes, F; Ferreira, MT	Effects of forest management on physical habitats and fish assemblages in Iberian eucalypt streams	NA	NA	The document meets previous screening exclusion criteria (Population)
ACTU_WOS_F_2701	WOS	10.1515/geochr-2015-0027	2016	Piraino, S; Roig, FA	ASSESSING THE SENSITIVITY OF RIPARIAN ALGARROBO DULCE (Prosopis flexuosa DC) RADIAL GROWTH TO HYDROLOGICAL CHANGES	NA	NA	Sites are not in the bioclimatic region
ACTU_WOS_F_2709	WOS	10.1007/s13157-015-0716-5	2016	Gebauer, AD; Brown, R; Schwab, S; Nezat, C; McNeely, C	Effects of an Invasive Grass (Phalaris Arundinacea) on Water Availability in Semi-Arid Riparian Zones	NA	NA	The document meets exclusion criteria for waterways
ACTU_WOS_F_2740	WOS	10.1111/gcb.13093	2016	Schirmel, J; Bundschuh, M; Entling, MH; Kowarik, I; Buchholz, S	Impacts of invasive plants on resident animals across ecosystems, taxa, and feeding types: a global assessment	NA	NA	The document is a review
ACTU_WOS_F_2756	WOS	10.1111/jbi.12633	2016	Davies, AB; Baldeck, CA; Asner, GP	Termite mounds alter the spatial distribution of African savanna tree species	NA	NA	Sites are not in the bioclimatic region
ACTU_WOS_F_2793	WOS	10.1080/11263504.2014.941032	2016	Papastergiadou, E; Stefanidis, K; Dorflinger, G; Giannouris, E; Kostara, K; Manolaki, P	Exploring biodiversity in riparian corridors of a Mediterranean island: Plant communities and environmental parameters in Cyprus rivers	NA	NA	The document meets previous screening exclusion criteria (Population)
ACTU_WOS_F_2819	WOS	NA	2016	Rodriguez, FC; Gonzalez, AJ; Armenteros, PS; Pilay, MMP; Toala, TOM	Effects of the expansion of farming on riparian vegetation of the Santa Cruz River, Cuba	NA	NA	Language is not English or French
ACTU_WOS_F_2885	WOS	10.1051/e3sconf/20160713015	2016	Zanetti, C; Macia, J; Liency, N; Vennetier, M; Meriaux, P; Provansal, M	Roles of the riparian vegetation: the antagonism between flooding risk and the protection of environments	NA	NA	The study type is inappropriate (no data, simulation, recommendation)
ACTU_WOS_F_2952	WOS	10.15446/caldasia.v38n1.57829	2016	Cabrera-Amaya, DM; Rivera-Diaz, O	Floristic composition and structure of riparian forests of the lower basin of Pauto River, Casanare, Colombia	NA	NA	Language is not English or French
ACTU_WOS_F_2954	WOS	10.1016/j.ufug.2016.02.001	2016	Tsai, CW; Young, T; Warren, PH; Maltby, L	Phenological responses of ash (Fraxinus excelsior) and sycamore (Acer pseudoplatanus) to riparian thermal conditions	NA	NA	The comparator is inappropriate
ACTU_WOS_F_2991	WOS	10.1590/S1984-4689zool-20150102	2016	Rodrigues, ENL; Rodrigues, PES; Mendonca, MDS	Spider species composition in the tree-shrub strata of riparian forests and its microhabitats in southern Brazil	NA	NA	The document meets previous screening exclusion criteria (Population)
ACTU_WOS_F_303	WOS	NA	2018	Tashev, AN; Vitkova, AA; Alexandrova, AV	Floristic composition and current state of forest natural habitats in Natura 2000 protected site "Kamchia" (BG0000116)	NA	NA	The comparator is inappropriate
ACTU_WOS_F_3041	WOS	NA	2016	Akatov, VV; Akatova, TV; Eskina, TG; Zagurnaya, YS; Sazonets, NM; Chefranov, SG	Density compensation effect in species-poor plant communities of mainland areas (with the Western Caucasus as example)	NA	NA	Results are in an unexploitable format
ACTU_WOS_F_3044	WOS	10.1007/s10021-015-9927-0	2016	Kuglerova, L; Dynesius, M; Laudon, H; Jansson, R	Relationships Between Plant Assemblages and Water Flow Across a Boreal Forest Landscape: A Comparison of Liverworts, Mosses, and Vascular Plants	NA	NA	Sites are not in the bioclimatic region
ACTU_WOS_F_3045	WOS	NA	2016	Petrovic, J; Curcic, S; Stavretovic, N	INVASIVE PLANT SPECIES AND ECOLOGICAL FACTORS INFLUENCING THE SPREADING IN THE AREA OF THE OBRENOVACKI ZABRAN NATURE MONUMENT (CENTRAL SERBIA)	NA	NA	Language is not English or French
ACTU_WOS_F_3056	WOS	10.3852/15-038	2016	Brazee, NJ; Wick, RL; Hulvey, JP	Phytophthora species recovered from the Connecticut River Valley in Massachusetts, USA	NA	NA	Sites are not in the bioclimatic region
ACTU_WOS_F_3058	WOS	10.5091/plecevo.2016.1117	2016	Kaffer, MI; Dantas, RV; Martins, SMD	Characterization of the epiphytic lichen vegetation in a riparian forest in southern Brazil	NA	NA	The document meets previous screening exclusion criteria (Population)
ACTU_WOS_F_3071	WOS	10.1890/15-0800.1	2016	Allen, DC; Cardinale, BJ; Wynn-Thompson, T	Plant biodiversity effects in reducing fluvial erosion are limited to low species richness	NA	NA	Sites are not in the bioclimatic region
ACTU_WOS_F_3086	WOS	10.1111/rec.12273	2016	Mosher, KR; Bateman, HL	The effects of riparian restoration following saltcedar (Tamarix spp.) biocontrol on habitat and herpetofauna along a desert stream	NA	NA	Sites are not in the bioclimatic region
ACTU_WOS_F_3089	WOS	10.1111/avsc.12189	2016	De Jager, NR; Rohweder, JJ; Yin, Y; Hoy, E	The Upper Mississippi River floodscape: spatial patterns of flood inundation and associated plant community distributions	NA	NA	Sites are not in the bioclimatic region
ACTU_WOS_F_3092	WOS	10.1007/s00027-015-0414-7	2016	Reid, MA; Reid, MC; Thoms, MC	Ecological significance of hydrological connectivity for wetland plant communities on a dryland floodplain river, MacIntyre River, Australia	NA	NA	The document meets previous screening exclusion criteria (Exposure)
ACTU_WOS_F_3132	WOS	NA	2015	de Oliveira, MDAA; Grings, M; Richter, FS; Backes, AR	Composition, structure and edaphic factors on tree species distribution of the riverine forest from the APA do rio Ibirapuita, Pampa Biome	NA	NA	Language is not English or French
ACTU_WOS_F_3133	WOS	NA	2015	Lucheta, F; Teixeira, M; Koch, NM; de Freitas, EM	Tree community structure of a riparian forest fragment along the Taquari River in Lajeado, Rio Grande do Sul, Brazil	NA	NA	Language is not English or French
ACTU_WOS_F_3137	WOS	10.1016/j.ecolmodel.2015.07.002	2015	You, XG; Liu, JL; Zhang, LL	Ecological modeling of riparian vegetation under disturbances: A review	NA	NA	The document is a review
ACTU_WOS_F_3144	WOS	10.1016/j.foreco.2015.08.030	2015	Nisbet, D; Kreutzweiser, D; Sibley, P; Scarr, T	Ecological risks posed by emerald ash borer to riparian forest habitats: A review and problem formulation with management implications	NA	NA	The document is a review
ACTU_WOS_F_3171	WOS	10.1111/ecog.01285	2015	McShane, RR; Auerbach, DA; Friedman, JM; Auble, GT; Shafroth, PB; Merigliano, MF; Scott, ML; Poff, NL	Distribution of invasive and native riparian woody plants across the western USA in relation to climate, river flow, floodplain geometry and patterns of introduction	NA	NA	The study type is inappropriate (no data, simulation, recommendation)
ACTU_WOS_F_32	WOS	10.1111/fwb.13088	2018	McKernan, C; Cooper, DJ; Schweiger, EW	Glacial loss and its effect on riparian vegetation of alpine streams	NA	NA	Sites are not in the bioclimatic region
ACTU_WOS_F_3200	WOS	10.3732/ajb.1500314	2015	Elsey-Quirk, T; Leck, MA	Patterns of seed bank and vegetation diversity along a tidal freshwater river	NA	NA	The document meets exclusion criteria for waterways
ACTU_WOS_F_3207	WOS	10.1093/jpe/rtv002	2015	Engelhardt, BM; Chambers, JC; Weisberg, PJ	Geomorphic predictors of riparian vegetation in small mountain watersheds	NA	NA	Sites are not in the bioclimatic region
ACTU_WOS_F_3221	WOS	10.1007/s11829-015-9396-6	2015	Watts, C; Ranson, H; Thorpe, S; Cave, V; Clarkson, B; Thornburrow, D; Bartlam, S; Bodmin, K	Invertebrate community turnover following control of an invasive weed	NA	NA	The document meets previous screening exclusion criteria (Exposure)
ACTU_WOS_F_3228	WOS	10.1086/684074	2015	Douglas, MM; Setterfield, SA; McGuinness, K; Lake, PS	The impact of fire on riparian vegetation in Australia's tropical savanna	NA	NA	Sites are not in the bioclimatic region
ACTU_WOS_F_3244	WOS	10.1007/s10750-015-2353-7	2015	Fonseca, DG; Tanaka, MO	Influence of an exotic grass on benthic macroinvertebrate communities in a tropical rural landscape	NA	NA	Sites are not in the bioclimatic region
ACTU_WOS_F_3246	WOS	10.5209/rev_LAZA.2015.v36.51335	2015	Nieolau, EL; Sanchez-Mata, D	A hazel tree relict community (Corylus avellana L., Betulaceae) from the Guadiana River Middle Basin (Ciudad Real, Spain)	NA	NA	The study type is inappropriate (no data, simulation, recommendation)
ACTU_WOS_F_3250	WOS	10.1007/s10452-015-9538-z	2015	Cibils, L; Principe, R; Marquez, J; Gari, N; Albarino, R	Functional diversity of algal communities from headwater grassland streams: How does it change following afforestation?	NA	NA	Sites are not in the bioclimatic region
ACTU_WOS_F_3257	WOS	10.1007/s10980-015-0236-y	2015	Calcada, EA; Lenoir, J; Plue, J; Broeckx, LS; Closset-Kopp, D; Hermy, M; Decocq, G	Spatial patterns of water-deposited seeds control plant species richness and composition in riparian forest landscapes	NA	NA	The comparator is inappropriate
ACTU_WOS_F_3272	WOS	10.1371/journal.pone.0142362	2015	Jackrel, SL; Wootton, JT	Diversity of Riparian Plants among and within Species Shapes River Communities	NA	NA	The study type is inappropriate (no data, simulation, recommendation)
ACTU_WOS_F_3288	WOS	NA	2015	John, V; Stapper, NJ	Black walnut (Juglans nigra) in riparian forests along the Rhine valley as an important phorophyte for lichens and bryophytes in Rheinland-Pfalz.	NA	NA	Language is not English or French
ACTU_WOS_F_3300	WOS	10.1007/s11629-014-3420-7	2015	Sieben, EJJ	Influence of flow regime on the vegetation zonation along mountain streams in the Western Cape, South Africa	NA	NA	The comparator is inappropriate
ACTU_WOS_F_3312	WOS	10.1002/rra.2815	2015	Hough-Snee, N; Roper, BB; Wheaton, JM; Lokteff, RL	Riparian Vegetation Communities of the American Pacific Northwest are Tied to Multi-Scale Environmental Filters	NA	NA	The document meets exclusion criteria for waterways
ACTU_WOS_F_3317	WOS	10.1007/s11284-015-1300-4	2015	Rocha, J; Hughes, SJ; Almeida, P; Garcia-Cabral, I; Amich, F; Crespi, AL	Contemporary and future distribution patterns of fluvial vegetation under different climate change scenarios and implications for integrated water resource management	NA	NA	The comparator is inappropriate
ACTU_WOS_F_3318	WOS	10.1007/s11284-015-1303-1	2015	Miura, A; Urabe, J	Riparian land cover and land use effects on riverine epilithic fungal communities	NA	NA	The document meets previous screening exclusion criteria (Population)
ACTU_WOS_F_3328	WOS	10.1111/1365-2745.12460	2015	Fraaije, RGA; ter Braak, CJF; Verduyn, B; Verhoeven, JTA; Soons, MB	Dispersal versus environmental filtering in a dynamic system: drivers of vegetation patterns and diversity along stream riparian gradients	NA	NA	The document meets exclusion criteria for waterways
ACTU_WOS_F_3332	WOS	10.1111/fwb.12649	2015	Lawson, JR; Fryirs, KA; Lenz, T; Leishman, MR	Heterogeneous flows foster heterogeneous assemblages: relationships between functional diversity and hydrological heterogeneity in riparian plant communities	NA	NA	The comparator is inappropriate
ACTU_WOS_F_3395	WOS	10.1890/ES15-00064.1	2015	Hough-Snee, N; Laub, BG; Merritt, DM; Long, AL; Nackley, LL; Roper, BB; Wheaton, JM	Multi-scale environmental filters and niche partitioning govern the distributions of riparian vegetation guilds	NA	NA	The document meets exclusion criteria for waterways
ACTU_WOS_F_3410	WOS	10.1093/icb/icv019	2015	Hultine, KR; Bean, DW; Dudley, TL; Gehring, CA	Species Introductions and Their Cascading Impacts on Biotic Interactions in desert riparian ecosystems	NA	NA	The document is a review
ACTU_WOS_F_3412	WOS	10.1007/s11295-015-0915-5	2015	Jelic, M; Patenkovic, A; Skoric, M; Misic, D; Novicic, ZK; Bordacs, S; Varhidi, F; Vasic, I; Benke, A; Frank, G; Siler, B	Indigenous forests of European black poplar along the Danube River: genetic structure and reliable detection of introgression	NA	NA	The comparator is inappropriate
ACTU_WOS_F_3417	WOS	NA	2015	Turner, IP; Brantley, EF; Shaw, JN; Anderson, CJ; Helms, BS	Floristic Composition of Alabama Piedmont Floodplains across a Gradient of Stream Channel Incision	NA	NA	The document meets exclusion criteria for waterways
ACTU_WOS_F_3430	WOS	10.1016/j.ecoleng.2015.06.009	2015	Nowak, A; Maslak, M; Nobis, M; Nowak, S; Kojs, P; Smieja, A	Is the riparian habitat creation an effective measure of plant conservation within the urbanized area?	NA	NA	The document meets exclusion criteria for waterways
ACTU_WOS_F_346	WOS	10.1111/brv.12362	2018	Bejarano, MD; Jansson, R; Nilsson, C	The effects of hydropeaking on riverine plants: a review	NA	NA	The document is a review
ACTU_WOS_F_3473	WOS	10.3852/14-255	2015	Sims, LL; Sutton, W; Reeser, P; Hansen, EM	The Phytophthora species assemblage and diversity in riparian alder ecosystems of western Oregon, USA	NA	NA	The document meets previous screening exclusion criteria (Population)
ACTU_WOS_F_3474	WOS	10.3852/13-380	2015	Nagel, JH; Slippers, B; Wingfield, MJ; Gryzenhout, M	Multiple Phytophthora species associated with a single riparian ecosystem in South Africa	NA	NA	Sites are not in the bioclimatic region
ACTU_WOS_F_349	WOS	10.1016/j.ecoleng.2017.11.018	2018	Sher, AA; El Waer, H; Gonzalez, E; Anderson, R; Henry, AL; Biedron, R; Yue, PP	Native species recovery after reduction of an invasive tree by biological control with and without active removal	NA	NA	Sites are not in the bioclimatic region
ACTU_WOS_F_3490	WOS	10.1016/j.cretres.2015.06.004	2015	Marmi, J; Martin-Closas, C; Fernandez-Marron, MT; Fondevilla, V; Gomez, B	A riparian plant community from the upper Maastrichtian of the Pyrenees (Catalonia, NE Spain)	NA	NA	The study type is inappropriate (no data, simulation, recommendation)
ACTU_WOS_F_3495	WOS	10.1016/j.baae.2015.04.013	2015	Audet, J; Baattrup-Pedersen, A; Andersen, HE; Andersen, PM; Hoffmann, CC; Kjaergaard, C; Kronvang, B	Environmental controls of plant species richness in riparian wetlands: Implications for restoration	NA	NA	The document meets previous screening exclusion criteria (Exposure)
ACTU_WOS_F_3506	WOS	10.1002/rra.2783	2015	Jackson, CR; Leigh, DS; Scarbrough, SL; Chamblee, JF	Herbaceous Versus Forested Riparian Vegetation: Narrow and Simpale Versus Wide, Woody and Diverse Stream Habitat	NA	NA	The document meets exclusion criteria for waterways
ACTU_WOS_F_3525	WOS	10.1017/S0376892914000356	2015	Nunes, SS; Barlow, J; Gardner, TA; Siqueira, JV; Sales, MR; Souza, CM	A 22 year assessment of deforestation and restoration in riparian forests in the eastern Brazilian Amazon	NA	NA	Sites are not in the bioclimatic region
ACTU_WOS_F_3547	WOS	NA	2015	Brousil, M; Humann, C; Fischer, D	Plant-Pollinator Interactions in a Northwest Arum Related to Plant Traits but Not Riparian Forest Management	NA	NA	The document meets exclusion criteria for waterways
ACTU_WOS_F_3549	WOS	NA	2015	Urooj, R; Ahmad, SS; Ahmad, MN; Khan, S	ORDINAL CLASSIFICATION OF VEGETATION ALONG MANGLA DAM, MIRPUR, AJK	NA	NA	Sites are not in the bioclimatic region
ACTU_WOS_F_3556	WOS	10.1515/biolog-2015-0115	2015	Lastrucci, L; Lazzaro, L; Guidi, T; Gonnelli, V; Giordani, P; Benesperi, R	Different components of plant diversity suggest the protection of a large area for the conservation of a riparian ecosystem	NA	NA	The comparator is inappropriate (waterway)
ACTU_WOS_F_3573	WOS	10.1007/s11295-015-0886-6	2015	Wei, XZ; Meng, HJ; Bao, DC; Jiang, MX	Gene flow and genetic structure of a mountain riparian tree species, Euptelea pleiospermum (Eupteleaceae): how important is the stream dendritic network?	NA	NA	The document meets exclusion criteria for waterways
ACTU_WOS_F_3579	WOS	10.1111/gcb.12921	2015	Garssen, AG; Baattrup-Pedersen, A; Voesenek, LACJ; Verhoeven, JTA; Soons, MB	Riparian plant community responses to increased flooding: a meta-analysis	NA	NA	The document is a review
ACTU_WOS_F_3583	WOS	10.1111/aec.12223	2015	Dillon, S; McEvoy, R; Baldwin, DS; Southerton, S; Campbell, C; Parsons, Y; Rees, GN	Genetic diversity of Eucalyptus camaldulensisDehnh. following population decline in response to drought and altered hydrological regime	NA	NA	Sites are not in the bioclimatic region
ACTU_WOS_F_3598	WOS	10.1016/j.jenvman.2015.04.033	2015	Gonzalez, E; Sher, AA; Tabacchi, E; Masip, A; Poulin, M	Restoration of riparian vegetation: A global review of implementation and evaluation approaches in the international, peer-reviewed literature	NA	NA	The document is a review
ACTU_WOS_F_3624	WOS	10.1080/00288330.2015.1013475	2015	Renouf, K; Harding, JS	Characterising riparian buffer zones of an agriculturally modified landscape	NA	NA	The document meets exclusion criteria for waterways
ACTU_WOS_F_3626	WOS	10.1590/1676-06032015008313	2015	Faxina, C; Fischer, E; Pott, A	Flora of inland Atlantic riparian forests in southwestern Brazil	NA	NA	Sites are not in the bioclimatic region
ACTU_WOS_F_3628	WOS	10.1016/j.ncon.2015.11.011	2015	Casotti, CG; Kiffer, WP; Costa, LC; Rangel, JV; Casagrande, LC; Moretti, MS	Assessing the importance of riparian zones conservation for leaf decomposition in streams	NA	NA	Sites are not in the bioclimatic region
ACTU_WOS_F_3629	WOS	10.1016/j.ncon.2015.10.002	2015	Bornschein, MR	Some trees do not necessarily mean a forest: a criticism to Ramos and Anjos (2014)	NA	NA	The study type is inappropriate (no data, simulation, recommendation)
ACTU_WOS_F_3638	WOS	10.1515/biolog-2015-0110	2015	Zelnik, I; Haler, M; Gaberscik, A	Vulnerability of a riparian zone towards invasion by alien plants depends on its structure	NA	NA	The comparator is inappropriate
ACTU_WOS_F_3650	WOS	10.1002/eco.1546	2015	Dufour, S; Hayden, M; Stella, J; Battles, J; Piegay, H	Maintaining channel abandonment processes increases riparian plant diversity within fluvial corridors	NA	NA	The comparator is inappropriate (waterway)
ACTU_WOS_F_3652	WOS	10.1002/eco.1613	2015	Dixon, MD; Boever, CJ; Danzeisen, VL; Merkord, CL; Munes, EC; Scott, ML; Johnson, WC; Cowman, TC	Effects of a "natural' flood event on the riparian ecosystem of a regulated large-river system: the 2011 flood on the Missouri River, USA	NA	NA	Sites are not in the bioclimatic region
ACTU_WOS_F_3653	WOS	10.1002/eco.1619	2015	Tiedemann, RB; Rood, SB	Flood flow attenuation diminishes cottonwood colonization sites: an experimental test along the Boise River, USA	NA	NA	Sites are not in the bioclimatic region
ACTU_WOS_F_3661	WOS	10.1016/j.jnc.2015.03.008	2015	Hardion, L; Barthelemy, C; Consales, JN; Gauthier, P; Thompson, JD; Verlaque, R; Vila, B	An endangered reed, Arundo donaciformis, in a dynamic urban environment: The need for interdisciplinary conservation proposals	NA	NA	The comparator is inappropriate
ACTU_WOS_F_3670	WOS	10.1093/forestry/cpv008	2015	Mlambo, MC; Paavola, R; Louhi, P; Soininen, J; Virtanen, R; Muotka, T	Bioenergy vs biodiversity: effects of intensive forest biomass removal on stream and riparian communities	NA	NA	Sites are not in the bioclimatic region
ACTU_WOS_F_3671	WOS	10.1111/1365-2435.12441	2015	Fraaije, RGA; ter Braak, CJF; Verduyn, B; Breeman, LBS; Verhoeven, JTA; Soons, MB	Early plant recruitment stages set the template for the development of vegetation patterns along a hydrological gradient	NA	NA	The comparator is inappropriate
ACTU_WOS_F_3679	WOS	10.1890/14-1102.1	2015	Hasselquist, EM; Nilsson, C; Hjalten, J; Jorgensen, D; Lind, L; Polvi, LE	Time for recovery of riparian plants in restored northern Swedish streams: a chronosequence study	NA	NA	Sites are not in the bioclimatic region
ACTU_WOS_F_3681	WOS	10.1111/1365-2745.12408	2015	Lawson, JR; Fryirs, KA; Leishman, MR	Hydrological conditions explain variation in wood density in riparian plants of south-eastern Australia	NA	NA	The comparator is inappropriate
ACTU_WOS_F_3685	WOS	10.1111/fwb.12563	2015	Dalton, RL; Boutin, C; Pick, FR	Nutrients override atrazine effects on riparian and aquatic plant community structure in a North American agricultural catchment	NA	NA	Sites are not in the bioclimatic region
ACTU_WOS_F_3697	WOS	10.1007/s11056-015-9479-3	2015	Meli, P; Benayas, JMR; Ramos, MM; Carabias, J	Effects of grass clearing and soil tilling on establishment of planted tree seedlings in tropical riparian pastures	NA	NA	Sites are not in the bioclimatic region
ACTU_WOS_F_3699	WOS	10.14583/2318-7670.v03n03a02	2015	da Silva, LS; Alves, AR; Nunes, AKA; Macedo, WD; Martins, AD	FLORISTIC, STRUCTURE AND ECOLOGICAL SUCCESSION IN RIPARIAN FOREST OF THE GURGUEIA RIVER, PIAUI-BRAZIL	NA	NA	Language is not English or French
ACTU_WOS_F_3704	WOS	10.1016/j.foreco.2015.03.038	2015	Pielech, R; Aniol-Kwiatkowska, J; Szczesniak, E	Landscape-scale factors driving plant species composition in mountain streamside and spring riparian forests	NA	NA	The comparator is inappropriate
ACTU_WOS_F_3710	WOS	10.1371/journal.pone.0129549	2015	Zhang, HJ; Wang, RQ; Wang, X; Du, N; Ge, XL; Du, YD; Liu, J	Recurrent Water Level Fluctuation Alleviates the Effects of Submergence Stress on the Invasive Riparian Plant Alternanthera philoxeroides	NA	NA	Sites are not in the bioclimatic region
ACTU_WOS_F_3712	WOS	10.1186/s40693-015-0043-5	2015	Vale, VS; Schiavini, I; Prado, JA; Oliveira, AP; Gusson, AE	Rapid changes in tree composition and biodiversity: consequences of dams on dry seasonal forests	NA	NA	Sites are not in the bioclimatic region
ACTU_WOS_F_3720	WOS	10.1007/s40415-015-0146-x	2015	Rodrigues-Souza, J; do Prado, JA; do Vale, VS; Schiavini, I; de Oliveira, AP; Arantes, CD	Secondary forest expansion over a savanna domain at an ecological reserve in the Southeastern Brazil after 15 years of monitoring	NA	NA	Sites are not in the bioclimatic region
ACTU_WOS_F_3724	WOS	NA	2015	de Melo, ACG; Daronco, C; Re, DS; Durigan, G	Tree species attributes and facilitation of natural regeneration in heterogeneous planting of riparian vegetation	NA	NA	Language is not English or French
ACTU_WOS_F_3755	WOS	10.1007/s11273-014-9390-2	2015	Andrew, SM; Totland, O; Moe, SR	Spatial variation in plant species richness and diversity along human disturbance and environmental gradients in a tropical wetland	NA	NA	Sites are not in the bioclimatic region
ACTU_WOS_F_3768	WOS	10.1007/s13157-015-0634-6	2015	Reinecke, MK; Brown, CA; Esler, KJ; King, JM; Kleynhans, MT; Kidd, M	Links Between Lateral Vegetation Zones and River Flow	NA	NA	The comparator is inappropriate
ACTU_WOS_F_3771	WOS	10.1007/s10530-014-0829-4	2015	Hultine, KR; Dudley, TL; Koepke, DF; Bean, DW; Glenn, EP; Lambert, AM	Patterns of herbivory-induced mortality of a dominant non-native tree/shrub (Tamarix spp.) in a southwestern US watershed	NA	NA	Sites are not in the bioclimatic region
ACTU_WOS_F_3797	WOS	10.1007/s00468-015-1163-x	2015	Li, M; Lopez, R; Venturas, M; Pita, P; Gordaliza, GG; Gil, L; Rodriguez-Calcerrada, J	Greater resistance to flooding of seedlings of Ulmus laevis than Ulmus minor is related to the maintenance of a more positive carbon balance	NA	NA	The study type is inappropriate (no data, simulation, recommendation)
ACTU_WOS_F_381	WOS	10.1371/journal.pone.0190832	2018	Tzeng, HY; Wang, W; Tseng, YH; Chiu, CA; Kuo, CC; Tsai, ST	Tree mortality in response to typhooninduced floods and mudslides is determined by tree species, size, and position in a riparian Formosan gum forest in subtropical Taiwan	NA	NA	The comparator is inappropriate
ACTU_WOS_F_3861	WOS	10.1007/s11104-015-2394-8	2015	Bottollier-Curtet, M; Charcosset, JY; Planty-Tabacchi, AM; Tabacchi, E	Chemical composition rather than plant geographic origin drives the breakdown of riparian plant litter with changes in associated invertebrate diversity	NA	NA	The document meets previous screening exclusion criteria (Exposure)
ACTU_WOS_F_39	WOS	10.1016/j.ecolind.2018.02.036	2018	Santos, A; Fernandes, MR; Aguiar, FC; Branco, MR; Ferreira, MT	Effects of riverine landscape changes on pollination services: A case study on the River Minho, Portugal	NA	NA	The document meets previous screening exclusion criteria (Population)
ACTU_WOS_F_3901	WOS	10.3390/f6040929	2015	Berthelot, JS; Saint-Laurent, D; Gervais-Beaulac, V; Present, A	A Comparison of the Composition and Diversity of Tree Populations along a Hydrological Gradient in Floodplains (Southern Quebec, Canada)	NA	NA	Sites are not in the bioclimatic region
ACTU_WOS_F_3903	WOS	10.1016/j.bse.2014.12.025	2015	Mashayekhi, S; Columbus, JT	Genetic diversity of Allium munzii (Amaryllidaceae), a rare southern California species and implication for its conservation	NA	NA	The study type is inappropriate (no data, simulation, recommendation)
ACTU_WOS_F_3906	WOS	10.1016/j.biocon.2015.02.014	2015	Catelotti, K; Kingsford, RT; Bino, G; Bacon, P	Inundation requirements for persistence and recovery of river red gums (Eucalyptus camaldulensis) in semi-arid Australia	NA	NA	Sites are not in the bioclimatic region
ACTU_WOS_F_3914	WOS	10.1002/esp.3651	2015	Caskey, ST; Blaschak, TS; Wohl, E; Schnackenberg, E; Merritt, DM; Dwire, KA	Downstream effects of stream flow diversion on channel characteristics and riparian vegetation in the Colorado Rocky Mountains, USA	NA	NA	Sites are not in the bioclimatic region
ACTU_WOS_F_392	WOS	10.15421/011805	2018	Krylova, EG; Tikhonov, AV; Ivanova, ES	The zone of temporary flooding of small rivers as an area of increased floristic diversity	NA	NA	Language is not English or French
ACTU_WOS_F_3922	WOS	10.1007/s11273-014-9366-2	2015	Wall, CB; Stevens, KJ	Assessing wetland mitigation efforts using standing vegetation and seed bank community structure in neighboring natural and compensatory wetlands in north-central Texas	NA	NA	The comparator is inappropriate
ACTU_WOS_F_3969	WOS	10.1007/s40415-014-0068-z	2015	Vincy, MV; Brilliant, R; Paul, J; Pradeepkumar, AP	Comparison of riparian species diversity between the main river channel and subwatersheds of Meenachil river basin, Kerala, Southern India	NA	NA	Sites are not in the bioclimatic region
ACTU_WOS_F_3974	WOS	NA	2015	Kawalko, D; Halarewicz, A; Pruchniewicz, D	Vegetation condition in the Odra river riparian forests in the area of Wolow	NA	NA	Language is not English or French
ACTU_WOS_F_4018	WOS	10.1894/MCG-06.1	2015	Fischer, RA; Valente, JJ; Guilfoyle, MP	SPRING MIGRANT USE OF NATIVE AND SALTCEDAR-DOMINATED RIPARIAN AREAS ALONG THE LOWER COLORADO RIVER IN ARIZONA	NA	NA	Sites are not in the bioclimatic region
ACTU_WOS_F_402	WOS	10.1080/11956860.2018.1435064	2018	Keeling, EG	Plant community composition, tree physiology, and bark-beetle mortality in relation to open and enclosed irrigation channels: a case study within a wildland-urban interface forest in western Montana	NA	NA	Sites are not in the bioclimatic region
ACTU_WOS_F_4138	WOS	10.3318/BIOE.2015.19	2015	Madden, D; Harrison, S; Finn, JA; Huallachain, DO	RIPARIAN BUFFER ZONES IN INTENSIVE GRASSLAND AGRI-SYSTEMS ARE NOT NECESSARILY A REFUGE FOR HIGH CONSERVATION VALUE SPECIES	NA	NA	The document meets exclusion criteria for waterways
ACTU_WOS_F_4158	WOS	NA	2015	Vijayan, V; Rahees, N; Vidyasagaran, K	PLANT DIVERSITY AND STRUCTURAL DYNAMICS OF MANGROVES IN THE SOUTHWEST COAST OF KERALA, INDIA	NA	NA	Sites are not in the bioclimatic region
ACTU_WOS_F_4198	WOS	10.1007/978-3-662-44034-6_11	2015	Karadzic, B; Jaric, S; Pavlovic, P; Mitrovic, M	Aquatic and Wetland Vegetation Along the Sava River	NA	NA	The study type is inappropriate (no data, simulation, recommendation)
ACTU_WOS_F_4201	WOS	10.4081/jae.2015.465	2015	Boscaro, D; Pezzuolo, A; Grigolato, S; Cavalli, R; Marinello, F; Sartori, L	Preliminary analysis on mowing and harvesting grass along riverbanks for the supply of anaerobic digestion plants in north-eastern Italy	NA	NA	The study type is inappropriate (no data, simulation, recommendation)
ACTU_WOS_F_4204	WOS	NA	2015	Papastergiadou, E; Manolaki, P; Dorflinger, G; Giannouris, E; Kostara, K; Stefanidis, K	INVENTORY OF AQUATIC AND RIPARIAN FLORA IN FLUVIAL CORRIDORS OF A MEDITERRANEAN ISLAND	NA	NA	The comparator is inappropriate (waterway)
ACTU_WOS_F_4211	WOS	10.4238/2015.September.9.23	2015	Tian, W; Bi, YH; Zeng, W; Jiang, W; Xue, YH; Wang, GX; Liu, SP	Diversity of endophytic fungi of Myricaria laxiflora grown under pre- and post-flooding conditions	NA	NA	Sites are not in the bioclimatic region
ACTU_WOS_F_4219	WOS	NA	2015	Pielech, R	Formalised classification and environmental controls of riparian forest communities in the Sudetes (SW Poland)	NA	NA	The comparator is inappropriate (waterway)
ACTU_WOS_F_4235	WOS	10.1016/j.ncon.2015.03.005	2015	Viani, RAG; Vidas, NB; Pardi, MM; Castro, DCV; Gusson, E; Brancalion, PHS	Animal-dispersed pioneer trees enhance the early regeneration in Atlantic Forest restoration plantations	NA	NA	The document meets previous screening exclusion criteria (Exposure)
ACTU_WOS_F_425	WOS	10.1038/s41559-017-0379-0	2018	Tonkin, JD; Merritt, DM; Olden, JD; Reynolds, LV; Lytle, DA	Flow regime alteration degrades ecological networks in riparian ecosystems	NA	NA	The study type is inappropriate (no data, simulation, recommendation)
ACTU_WOS_F_4261	WOS	10.7751/telopea8470	2015	Rai, ID; Singh, G; Rawat, GS	Rediscovery, distribution and conservation status of Leptodermis riparia R. Parker (Rubiaceae) in Western Himalaya, India	NA	NA	Sites are not in the bioclimatic region
ACTU_WOS_F_428	WOS	10.1111/avsc.12341	2018	Suganuma, MS; Torezan, JMD; Durigan, G	Environment and landscape rather than planting design are the drivers of success in long-term restoration of riparian Atlantic forest	NA	NA	The comparator is inappropriate
ACTU_WOS_F_4285	WOS	NA	2015	Singh, M; Malhi, Y; Bhagwat, SA	ABOVEGROUND BIOMASS AND TREE DIVERSITY OF RIPARIAN ZONES IN AN OIL PALM-DOMINATED MIXED LANDSCAPE IN BORNEO	NA	NA	Sites are not in the bioclimatic region
ACTU_WOS_F_4291	WOS	10.5586/asbp.2015.008	2015	Chmura, D; Tokarska-Guzik, B; Nowak, T; Wozniak, G; Bzdega, K; Koszela, K; Gancarek, M	The influence of invasive Fallopia taxa on resident plant species in two river valleys (southern Poland)	NA	NA	Sites are not in the bioclimatic region
ACTU_WOS_F_434	WOS	10.1080/02827581.2017.1338750	2018	Ring, E; Widenfalk, O; Jansson, G; Holmstrom, H; Hogbom, L; Sonesson, J	Riparian forests along small streams on managed forest land in Sweden	NA	NA	Sites are not in the bioclimatic region
ACTU_WOS_F_435	WOS	10.1111/jvs.12595	2018	Esper-Reyes, KA; Mariano, NA; Alcala, RE; Bonilla-Barbosa, JR; Flores-Franco, G; Wehncke, EV	Seed dispersal by rivers in tropical dry forests: An overlooked process in tropical central Mexico	NA	NA	Sites are not in the bioclimatic region
ACTU_WOS_F_4396	WOS	NA	2015	Sadek, MAL	Impact of the Invasive Ipomoea carnea Jacq. on Plant Diversity Along the Canal and Drain Banks of Nile Delta, Egypt	NA	NA	Sites are not in the bioclimatic region
ACTU_WOS_F_4402	WOS	10.18502/kls.v2i1.217	2015	Erif, LOM; Djohan, TS	THE ABUNDANCE OF KARST-RIPARIAN FOREST IN THE CATCHMENT AREA OF SAMPOLAWA RIVER BAUBAU, SOUTHEAST SULAWESI	NA	NA	Sites are not in the bioclimatic region
ACTU_WOS_F_4428	WOS	NA	2015	Dommanget, F; Breton, V; Forestier, O; Poupart, P; Daumergue, N; Evette, A	Control of invasive Asian Knotweeds with ecological engineering methods: feedbacks from experimental restoration of invaded riverbanks	NA	NA	The document meets previous screening exclusion criteria (Outcome)
ACTU_WOS_F_4429	WOS	NA	2015	Onete, M; Ion, R; Florescu, L; Manu, M; Bodescu, FP; Neagoe, A	ARIES RIVER VALLEY AS MIGRATION CORRIDOR FOR ALIEN PLANT SPECIES AND CONTAMINATION SOURCE FOR THE SURROUNDING GRASSLANDS AND AGRICULTURAL FIELDS	NA	NA	Sites are not in the bioclimatic region
ACTU_WOS_F_445	WOS	10.1016/j.earscirev.2017.07.018	2018	Politti, E; Bertoldi, W; Gurnell, A; Henshaw, A	Feedbacks between the riparian Salicaceae and hydrogeomorphic processes: A quantitative review	NA	NA	The document is a review
ACTU_WOS_F_448	WOS	10.1080/14772000.2017.1333540	2018	Maharramova, E; Huseynova, I; Kolbaia, S; Gruenstaeudl, M; Borsch, T; Muller, LAH	Phylogeography and population genetics of the riparian relict tree Pterocarya fraxinifolia (Juglandaceae) in the South Caucasus	NA	NA	The study type is inappropriate (no data, simulation, recommendation)
ACTU_WOS_F_45	WOS	10.1093/jpe/rtx007	2018	Nunes, MH; Terra, MDNS; de Oliveira, IRC; van den Berg, E	The influence of disturbance on driving carbon stocks and tree dynamics of riparian forests in Cerrado	NA	NA	Sites are not in the bioclimatic region
ACTU_WOS_F_451	WOS	10.3159/TORREY-D-14-00010.1	2018	Kelly, JF	Status surveys for the endangered plant species Narthecium americanum (bog asphodel, Liliaceae) in the New Jersey Pine Barrens, using remote sensing and geographic information systems	NA	NA	The study type is inappropriate (no data, simulation, recommendation)
ACTU_WOS_F_470	WOS	10.1002/eco.1915	2018	Alemu, T; Weyuma, T; Alemayehu, E; Ambelu, A	Identifying riparian vegetation as indicator of stream water quality in the Gilgel Gibe catchment, southwestern Ethiopia	NA	NA	The document meets exclusion criteria for waterways
ACTU_WOS_F_483	WOS	10.1111/1365-2664.12949	2018	Bejarano, MD; Nilsson, C; Aguiar, FC	Riparian plant guilds become simpler and most likely fewer following flow regulation	NA	NA	Sites are not in the bioclimatic region
ACTU_WOS_F_484	WOS	10.1016/j.jaridenv.2017.10.001	2018	Palmquist, EC; Ralston, BE; Merrit, DM; Shafroth, PB	Landscape-scale processes influence riparian plant composition along a regulated river	NA	NA	Sites are not in the bioclimatic region
ACTU_WOS_F_495	WOS	10.1016/j.scitotenv.2017.07.197	2017	Fierro, P; Bertran, C; Tapia, J; Hauenstein, E; Pena-Cortes, F; Vergara, C; Cerna, C; Vargas-Chacoff, L	Effects of local land-use on riparian vegetation, water quality, and the functional organization of macroinvertebrate assemblages	NA	NA	The document meets previous screening exclusion criteria (Population)
ACTU_WOS_F_510	WOS	10.1525/elementa.253	2017	Peralta, AL; Muscarella, ME; Matthews, JW	Wetland management strategies lead to tradeoffs in ecological structure and function	NA	NA	Sites are not in the bioclimatic region
ACTU_WOS_F_515	WOS	10.18054/pb.v119i4.4933	2017	Marinsek, A; Kutnar, L	Occurrence of invasive alien plant species in the floodplain forests along the Mura River in Slovenia	NA	NA	The comparator is inappropriate
ACTU_WOS_F_525	WOS	10.1007/s12228-017-9505-1	2017	Perigolo, NA; de Medeiros, MB; Simon, MF	Vegetation types of the upper Madeira River in Rondnia, Brazil	NA	NA	Sites are not in the bioclimatic region
ACTU_WOS_F_530	WOS	NA	2017	Ketcham, SL; Koprowski, JL; Falk, DA	Differential response of native Arizona gray squirrels and introduced Abert's squirrels to a mosaic of burn severities	NA	NA	Sites are not in the bioclimatic region
ACTU_WOS_F_536	WOS	NA	2017	Andrade-Castaneda, HJ; Segura-Madrigal, MA; Canal-Daza, DS; Huertas-Gonzales, A; Mosos-Torres, CA	Floristic composition and carbon stocks of riparian forests in agricultural landscapes in the dry zone of Tolima, Colombia	NA	NA	Language is not English or French
ACTU_WOS_F_544	WOS	10.1016/j.ufug.2017.10.013	2017	Asanok, L; Kamyo, T; Norsaengsri, M; Salinla-Um, P; Rodrungruang, K; Karnasuta, N; Navakam, S; Pattanakiat, S; Marod, D; Duengkae, P; Kutintara, U	Vegetation community and factors that affect the woody species composition of riparian forests growing in an urbanizing landscape along the Chao Phraya River, central Thailand	NA	NA	Sites are not in the bioclimatic region
ACTU_WOS_F_550	WOS	10.1016/j.advwatres.2017.09.028	2017	Vesipa, R; Camporeale, C; Ridolfi, L	Effect of river flow fluctuations on riparian vegetation dynamics: Processes and models	NA	NA	The document is a review
ACTU_WOS_F_562	WOS	10.1111/aje.12364	2017	Tsheboeng, G; Murray-Hudson, M; Kashe, K	Response of riparian plant communities to distance from surface water in the Okavango Delta, Botswana	NA	NA	Sites are not in the bioclimatic region
ACTU_WOS_F_576	WOS	10.1007/s10530-017-1583-1	2017	Aronson, MFJ; Patel, MV; O'Neill, KM; Ehrenfeld, JG	Urban riparian systems function as corridors for both native and invasive plant species	NA	NA	The document meets exclusion criteria for waterways
ACTU_WOS_F_581	WOS	10.1111/1365-2664.12922	2017	Dawson, SK; Warton, DI; Kingsford, RT; Berney, P; Keith, DA; Catford, JA	Plant traits of propagule banks and standing vegetation reveal flooding alleviates impacts of agriculture on wetland restoration	NA	NA	Sites are not in the bioclimatic region
ACTU_WOS_F_582	WOS	10.1007/s40333-017-0028-0	2017	Moradi Behbahani, S; Moradi, M; Basiri, R; Mirzaei, J	Sand mining disturbances and their effects on the diversity of arbuscular mycorrhizal fungi in a riparian forest of Iran	NA	NA	Sites are not in the bioclimatic region
ACTU_WOS_F_588	WOS	10.1007/s10750-016-2893-5	2017	Hine, CS; Hagy, HM; Horath, MM; Yetter, AP; Smith, RV; Stafford, JD	Response of aquatic vegetation communities and other wetland cover types to floodplain restoration at Emiquon Preserve	NA	NA	Sites are not in the bioclimatic region
ACTU_WOS_F_597	WOS	10.1016/j.scitotenv.2017.03.290	2017	Whigham, DF; Walker, CM; Maurer, J; King, RS; Hauser, W; Baird, S; Keuskamp, JA; Neale, P	Watershed influences on the structure and function of riparian wetlands associated with headwater streams - Kenai Peninsula, Alaska	NA	NA	Sites are not in the bioclimatic region
ACTU_WOS_F_618	WOS	10.1002/ece3.3466	2017	Fahrenkrog, AM; Neves, LG; Resende, MFR; Dervinis, C; Davenport, R; Barbazuk, WB; Kirst, M	Population genomics of the eastern cottonwood (Populus deltoides)	NA	NA	The study type is inappropriate (no data, simulation, recommendation)
ACTU_WOS_F_635	WOS	10.1016/j.apm.2017.07.006	2017	Kang, Y; Bai, DY; Tapia, L; Bateman, H	Dynamical effects of biocontrol on the ecosystem: Benefits or harm?	NA	NA	The study type is inappropriate (no data, simulation, recommendation)
ACTU_WOS_F_658	WOS	10.1016/j.jenvman.2016.11.019	2017	Van Looy, K; Piffady, J	Metapopulation modelling of riparian tree species persistence in river networks under climate change	NA	NA	The study type is inappropriate (no data, simulation, recommendation)
ACTU_WOS_F_659	WOS	10.1016/j.jenvman.2016.10.054	2017	Macfarlane, WW; Gilbert, JT; Jensen, ML; Gilbert, JD; Hough-Snee, N; McHugh, PA; Wheaton, JM; Bennett, SN	Riparian vegetation as an indicator of riparian condition: Detecting departures from historic condition across the North American West	NA	NA	The study type is inappropriate (no data, simulation, recommendation)
ACTU_WOS_F_689	WOS	10.23818/limn.36.19	2017	Castro-Diez, P; Alonso, A	Effects of non-native riparian plants in riparian and fluvial ecosystems: a review for the Iberian Peninsula	NA	NA	The document is a review
ACTU_WOS_F_698	WOS	10.1016/j.biocon.2017.07.031	2017	Modiba, RV; Joseph, GS; Seymour, CL; Fouche, P; Foord, SH	Restoration of riparian systems through clearing of invasive plant species improves functional diversity of Odonate assemblages	NA	NA	Sites are not in the bioclimatic region
ACTU_WOS_F_7	WOS	10.1016/j.catena.2018.03.020	2018	Wang, DD; Yu, ZT; Peng, G; Zhao, CY; Ding, JL; Zhang, XL	Water use strategies of Populus euphratica seedlings under groundwater fluctuation in the Tarim River Basin of Central Asia	NA	NA	Sites are not in the bioclimatic region
ACTU_WOS_F_726	WOS	10.1007/s00027-017-0535-2	2017	Gostner, W; Paternolli, M; Schleiss, AJ; Scheidegger, C; Werth, S	Gravel bar inundation frequency: an important parameter for understanding riparian corridor dynamics	NA	NA	The study type is inappropriate (no data, simulation, recommendation)
ACTU_WOS_F_734	WOS	10.1111/1365-2664.12897	2017	Turunen, J; Aroviita, J; Marttila, H; Louhi, P; Laamanen, T; Tolkkinen, M; Luhta, PL; Klove, B; Muotka, T	Differential responses by stream and riparian biodiversity to in-stream restoration of forestry-impacted streams	NA	NA	Sites are not in the bioclimatic region
ACTU_WOS_F_76	WOS	10.1002/rra.3261	2018	Lisius, GL; Snyder, NP; Collins, MJ	Vegetation community response to hydrologic and geomorphic changes following dam removal	NA	NA	Sites are not in the bioclimatic region
ACTU_WOS_F_763	WOS	10.1016/j.flora.2017.07.012	2017	Bockelmann, J; Tremetsberger, K; Sumberova, K; Grausgruber, H; Bernhardt, KG	Fitness and growth of the ephemeral mudflat species Cyperus fuscus in river and anthropogenic habitats in response to fluctuating water-levels	NA	NA	The document meets previous screening exclusion criteria (Exposure)
ACTU_WOS_F_77	WOS	10.1111/sjtg.12235	2018	Fashae, O; Olusola, A; Faniran, A	Environmental factors and pattern of riparian vegetation along the downstream sections of the Lower Ogun River, Nigeria	NA	NA	Sites are not in the bioclimatic region
ACTU_WOS_F_774	WOS	10.1016/j.limno.2017.07.001	2017	Alemu, T; Bahrndorff, S; Hundera, K; Alemayehu, E; Ambelu, A	Effect of riparian land use on environmental conditions and riparian vegetation in the east African highland streams	NA	NA	Sites are not in the bioclimatic region
ACTU_WOS_F_786	WOS	10.1016/j.jher.2017.05.002	2017	Sanjaya, K; Asaeda, T	Application and assessment of a dynamic riparian vegetation model to predict the spatial distribution of vegetation in two Japanese river systems	NA	NA	The study type is inappropriate (no data, simulation, recommendation)
ACTU_WOS_F_790	WOS	10.1111/rec.12490	2017	Galindo, V; Calle, Z; Chara, J; Armbrecht, I	Facilitation by pioneer shrubs for the ecological restoration of riparian forests in the Central Andes of Colombia	NA	NA	Sites are not in the bioclimatic region
ACTU_WOS_F_799	WOS	10.1002/eco.1864	2017	Reynolds, LV; Shafroth, PB	Riparian plant composition along hydrologic gradients in a dryland river basin and implications for a warming climate	NA	NA	Sites are not in the bioclimatic region
ACTU_WOS_F_8	WOS	10.1016/j.scitotenv.2018.02.117	2018	Hille, S; Andersen, DK; Kronvang, B; Baattrup-Pedersen, A	Structural and functional characteristics of buffer strip vegetation in an agricultural landscape - high potential for nutrient removal but low potential for plant biodiversity	NA	NA	The document meets exclusion criteria for waterways
ACTU_WOS_F_803	WOS	10.1016/j.biocon.2017.06.043	2017	Gonzalez, E; Sher, AA; Anderson, RM; Bay, RF; Bean, DW; Bissonnete, GJ; Cooper, DJ; Dohrenwend, K; Eichhorst, KD; El Waer, H; Kennard, DK; Harms-Weissinger, R; Henry, AL; Makarick, LJ; Ostoja, SM; Reynolds, LV; Robinson, WW; Shafroth, PB; Tabacchi, E	Secondary invasions of noxious weeds associated with control of invasive Tamarix are frequent, idiosyncratic and persistent	NA	NA	Sites are not in the bioclimatic region
ACTU_WOS_F_805	WOS	10.1016/j.ecoleng.2017.02.015	2017	Schlatter, KJ; Grabau, MR; Shafroth, PB; Zamora-Arroyo, F	Integrating active restoration with environmental flows to improve native riparian tree establishment in the Colorado River Delta	NA	NA	Sites are not in the bioclimatic region
ACTU_WOS_F_807	WOS	10.1016/j.ecoleng.2017.01.009	2017	Glenn, EP; Nagler, PL; Shafroth, PB; Jarchow, CJ	Effectiveness of environmental flows for riparian restoration in arid regions: A tale of four rivers	NA	NA	The study type is inappropriate (no data, simulation, recommendation)
ACTU_WOS_F_826	WOS	10.1002/rra.3149	2017	Trottier, N; Groeneveld, E; Lavoie, C	Giant hogweed at its northern distribution limit in North America: Experiments for a better understanding of its dispersal dynamics along rivers	NA	NA	Sites are not in the bioclimatic region
ACTU_WOS_F_833	WOS	10.1007/s11676-017-0370-2	2017	Londe, V; de Sousa, HC; Kozovits, AR	Exotic and invasive species compromise the seed bank and seed rain dynamics in forests undergoing restoration at urban regions	NA	NA	Sites are not in the bioclimatic region
ACTU_WOS_F_834	WOS	10.1007/s11676-017-0382-y	2017	Tsheboeng, G; Murray-Hudson, M; Kashe, K	Regeneration status of riparian tree species in two sites that differ in land-use in the Okavango Delta, Botswana	NA	NA	Sites are not in the bioclimatic region
ACTU_WOS_F_842	WOS	10.1007/s10750-017-3219-y	2017	Wassens, S; Ning, N; Hardwick, L; Bino, G; Maguire, J	Long-term changes in freshwater aquatic plant communities following extreme drought	NA	NA	Sites are not in the bioclimatic region
ACTU_WOS_F_864	WOS	10.1016/j.foreco.2017.05.004	2017	Ellis, MV; Taylor, JE; Rayner, L	Growth characteristics of Eucalyptus camaldulensis trees differ between adjacent regulated and unregulated rivers in semi-arid temperate woodlands	NA	NA	The comparator is inappropriate (waterway)
ACTU_WOS_F_878	WOS	10.1002/2017WR020854	2017	van Oorschot, M; Kleinhans, MG; Geerling, GW; Egger, G; Leuven, RSEW; Middelkoop, H	Modeling invasive alien plant species in river systems: Interaction with native ecosystem engineers and effects on hydro-morphodynamic processes	NA	NA	The study type is inappropriate (no data, simulation, recommendation)
ACTU_WOS_F_886	WOS	10.1093/ee/nvx094	2017	Griotti, M; Munoz-Escobar, C; Ferretti, NE	Linking Vegetation Structure and Spider Diversity in Riparian and Adjacent Habitats in Two Rivers of Central Argentina: An Analysis at Two Conceptual Levels	NA	NA	The comparator is inappropriate
ACTU_WOS_F_888	WOS	10.1007/s13157-017-0895-3	2017	McCoy-Sulentic, ME; Kolb, TE; Merritt, DM; Palmquist, E; Ralston, BE; Sarr, DA; Shafroth, PB	Changes in Community-Level Riparian Plant Traits over Inundation Gradients, Colorado River, Grand Canyon	NA	NA	Sites are not in the bioclimatic region
ACTU_WOS_F_905	WOS	10.1007/s10530-017-1444-y	2017	Lavoie, C	The impact of invasive knotweed species (Reynoutria spp.) on the environment: review and research perspectives	NA	NA	The document is a review
ACTU_WOS_F_91	WOS	10.1007/s11676-017-0478-4	2018	Keyimu, M; Halik, U; Betz, F; Dulamsuren, C	Vitality variation and population structure of a riparian forest in the lower reaches of the Tarim River, NW China	NA	NA	Sites are not in the bioclimatic region
ACTU_WOS_F_918	WOS	10.1007/s10531-017-1347-3	2017	Fink, S; Lanz, T; Stecher, R; Scheidegger, C	Colonization potential of an endangered riparian shrub species	NA	NA	The study type is inappropriate (no data, simulation, recommendation)
ACTU_WOS_F_949	WOS	10.1017/inp.2017.22	2017	McNeish, RE; Benbow, ME; McEwan, RW	Removal of the Invasive Shrub, Lonicera maackii (Amur Honeysuckle), from a Headwater Stream Riparian Zone Shifts Taxonomic and Functional Composition of the Aquatic Biota	NA	NA	The document meets previous screening exclusion criteria (Population)
ACTU_WOS_F_950	WOS	10.1017/inp.2017.21	2017	Leblanc, M; Lavoie, C	Controlling Purple Jewelweed (Impatiens glandulifera): Assessment of Feasibility and Costs	NA	NA	Sites are not in the bioclimatic region
ACTU_WOS_F_96	WOS	10.1016/j.ecoleng.2018.02.010	2018	Fink, S; Scheidegger, C	Effects of barriers on functional connectivity of riparian plant habitats under climate change	NA	NA	The study type is inappropriate (no data, simulation, recommendation)
ACTU_WOS_F_971	WOS	10.3159/TORREY-D-15-00073.1	2017	Dolanc, CR; Hunsaker, CT	The transition from riparian to upland forest plant communities on headwater streams in the southern Sierra Nevada, California, United States	NA	NA	The document meets exclusion criteria for waterways
ACTU_WOS_F_983	WOS	10.1111/jvs.12536	2017	Bourgeois, B; Boutin, C; Vanasse, A; Poulin, M	Divergence between riparian seed banks and standing vegetation increases along successional trajectories	NA	NA	Sites are not in the bioclimatic region
ACTU_WOS_F_986	WOS	10.1002/rra.3138	2017	Guida-Johnson, B; Faggi, AM; Zuleta, GA	Effects of Urban Sprawl on Riparian Vegetation: Is Compact or Dispersed Urbanization Better for Biodiversity?	NA	NA	The document meets exclusion criteria for waterways
ACTU_WOS_F_992	WOS	10.1111/ddi.12565	2017	Brice, MH; Pellerin, S; Poulin, M	Does urbanization lead to taxonomic and functional homogenization in riparian forests?	NA	NA	Sites are not in the bioclimatic region
ACTU_WOS_F_996	WOS	10.1111/avsc.12313	2017	Dalton, RL; Carpenter, DJ; Boutin, C; Allison, JE	Factors affecting soil seed banks of riparian communities in an agricultural ecosystem: potential for conservation of native plant diversity	NA	NA	Sites are not in the bioclimatic region
ACTU_WOS_F_997	WOS	10.1111/avsc.12295	2017	Dawson, SK; Kingsford, RT; Berney, P; Keith, DA; Hemmings, FA; Warton, DI; Waters, C; Catford, JA	Frequent inundation helps counteract land use impacts on wetland propagule banks	NA	NA	Sites are not in the bioclimatic region
ACTU_WOS_T_10095	WOS	10.1111/1365-2664.12460	2015	Eldegard, K; Totland, O; Moe, SR	Edge effects on plant communities along power line clearings	NA	NA	Sites are not in the bioclimatic region
ACTU_WOS_T_10180	WOS	10.1590/S0100-83582015000300009	2015	Fernandes, GW; Santos, R; Barbosa, NPU; Almeida, HA; Carvalho, V; Angrisano, P	Occurrence of Non-Native and Exotic Plants in Restored Areas of Rupestrian Grasslands	NA	NA	Language is not English or French
ACTU_WOS_T_10280	WOS	10.1016/j.landurbplan.2015.02.018	2015	Jiang, B; Larsen, L; Deal, B; Sullivan, WC	A dose-response curve describing the relationship between tree cover density and landscape preference	NA	NA	The study type is inappropriate (no data, simulation, recommendation)
ACTU_WOS_T_10346	WOS	NA	2015	Kim, YJ; Kim, KH	Landscape ecological analysis of woodland changes in a mountain landscape in South Korea	NA	NA	Pdf cannot be obtained
ACTU_WOS_T_10367	WOS	10.1270/jsbbs.65.265	2015	Katsuta, K; Matsuo, K; Yoshimura, Y; Ohsawa, R	Long-term monitoring of feral genetically modified herbicide-tolerant Brassica napus populations around unloading Japanese ports	NA	NA	The document meets previous screening exclusion criteria (Exposure)
ACTU_WOS_T_1085	WOS	10.23855/preslia.2018.023	2018	Fekete, R; Mesterhazy, A; Valko, O; Molnar, VA	A hitchhiker from the beach: the spread of the maritime halophyte Cochlearia danica along salted continental roads	NA	NA	The study type is inappropriate (no data, simulation, recommendation)
ACTU_WOS_T_1086	WOS	10.23855/preslia.2018.059	2018	Mang, T; Essl, F; Moser, D; Dullinger, S	Climate warming drives invasion history of Ambrosia artemisiifolia in central Europe	NA	NA	The study type is inappropriate (no data, simulation, recommendation)
ACTU_WOS_T_11124	WOS	NA	2015	Londo, G	Spreading of Corydalis solida (L.) Clairv. in a roadside in the Guelder Valley	NA	NA	Language is not English or French
ACTU_WOS_T_1113	WOS	NA	2018	Eroglu, E; Acar, C; Meral, A	ECOLOGICAL AND VISUAL CHARACTERISTICS OF NATIVE PLANT COMPOSITIONS IN MOUNTAIN FORESTS	NA	NA	Sites are not in the bioclimatic region
ACTU_WOS_T_1118	WOS	10.15666/aeer/1602_14611469	2018	Yin, XD; Gao, Y; Liu, J; Zhao, WG	INFLUENCE OF SCENIC ROAD CORRIDOR ON PLANT DIVERSITY IN KUNYU MOUNTAIN, CHINA	NA	NA	Sites are not in the bioclimatic region
ACTU_WOS_T_1127	WOS	NA	2018	Matwiejuk, A	DIVERSITY AND VERTICAL DISTRIBUTION OF LICHENS ON THE BARK OF ROADSIDE POPLARS IN PODLASKIE VOVOIDESHIP (NORTH EASTERN POLAND)	NA	NA	Sites are not in the bioclimatic region
ACTU_WOS_T_11436	WOS	10.1080/11956860.2015.1121705	2015	Carli, CM; Bayley, SE	River connectivity and road crossing effects on floodplain vegetation of the upper Columbia River, Canada	NA	NA	Sites are not in the bioclimatic region
ACTU_WOS_T_116	WOS	10.1093/jpe/rtx004	2018	Thiele, J; Buchholz, S; Schirmel, J	Using resistance distance from circuit theory to model dispersal through habitat corridors	NA	NA	The study type is inappropriate (no data, simulation, recommendation)
ACTU_WOS_T_11772	WOS	NA	2015	Milton, SJ; Dean, WRJ; Sielecki, LE; van der Ree, R	THE FUNCTION AND MANAGEMENT OF ROADSIDE VEGETATION	NA	NA	The document is a review
ACTU_WOS_T_11791	WOS	10.12657/denbio.074.014	2015	Malinski, T; Zielinski, J; Kosinski, P	Rubus lindebergii (Rosaceae) - new species for the flora of Poland	NA	NA	The study type is inappropriate (no data, simulation, recommendation)
ACTU_WOS_T_11850	WOS	10.3161/15052249PJE2015.63.3.015	2015	Csontos, P; Angyal, Z; Chmura, D; Nagy, J; Halbritter, A; Tamas, J	New stand of invasive neophyte Ambrosia artemisiifolia L. and its potential reproduction	NA	NA	The study type is inappropriate (no data, simulation, recommendation)
ACTU_WOS_T_12049	WOS	10.1515/biol-2015-0018	2015	Sirbu, C; Ferus, P; Elias, P; Samuil, C; Oprea, A	Symphyotrichum ciliatum in Romania: trends of spread and invaded plant communities	NA	NA	Sites are not in the bioclimatic region
ACTU_WOS_T_1210	WOS	10.1111/avsc.12349	2018	Suarez-Esteban, A; Delibes, M; Fedriani, JM	Dangerous life at the edge: Implications of seed predation for roadside revegetation	NA	NA	The document meets previous screening exclusion criteria (Exposure)
ACTU_WOS_T_1276	WOS	10.3390/f9010031	2018	Sladonja, B; Poljuha, D	Citizen Science as a Tool in Biological RecordingA Case Study of Ailanthus altissima (Mill.) Swingle	NA	NA	The study type is inappropriate (no data, simulation, recommendation)
ACTU_WOS_T_1320	WOS	10.26525/jtfs2018.30.1.2538	2018	Leung, FTY; Yan, WM; Hau, BCH; Tham, LG	MECHANICAL PULL-OUT CAPACITY AND ROOT REINFORCEMENT OF FOUR NATIVE TREE AND SHRUB SPECIES ON ECOLOGICAL REHABILITATION OF ROADSIDE SLOPES IN HONG KONG	NA	NA	Sites are not in the bioclimatic region
ACTU_WOS_T_1380	WOS	10.1111/1365-2664.12927	2018	Bennie, J; Davies, TW; Cruse, D; Bell, F; Gaston, KJ	Artificial light at night alters grassland vegetation species composition and phenology	NA	NA	The document meets previous screening exclusion criteria (Exposure)
ACTU_WOS_T_1405	WOS	10.1016/j.landurbplan.2017.09.009	2018	Hegland, SJ; Hamre, LN	Scale-dependent effects of landscape composition and configuration on deer vehicle collisions and their relevance to mitigation and planning options	NA	NA	The document does not deal with our 6 specific questions
ACTU_WOS_T_1417	WOS	10.1016/j.scitotenv.2017.07.037	2017	Fekete, R; Nagy, T; Bodis, J; Biro, E; Loki, V; Suveges, K; Takacs, A; Tokolyi, J; Molnar, VA	Roadside verges as habitats for endangered lizard-orchids (Himantoglossum spp.): Ecological traps or refuges?	NA	NA	Sites are not in the bioclimatic region
ACTU_WOS_T_1474	WOS	NA	2017	Lewis, MB; Schupp, EW; Monaco, TA	ROAD DUST CORRELATED WITH DECREASED REPRODUCTION OF THE ENDANGERED UTAH SHRUB HESPERIDANTHUS SUFFRUTESCENS	NA	NA	Sites are not in the bioclimatic region
ACTU_WOS_T_1482	WOS	NA	2017	Molteno, S; Smith, GF; Van Jaarsveld, E	EXTENDING THE NATURAL DISTRIBUTION RANGE OF ASTROLOBA HERREI UITEWAAL (ASPHODELACEAE: ALOOIDEAE): IMPLICATIONS FOR ITS CONSERVATION STATUS	NA	NA	Sites are not in the bioclimatic region
ACTU_WOS_T_1603	WOS	10.1016/j.funeco.2017.08.004	2017	Juriado, I; Kaasalainen, U; Rikkinen, J	Specialist taxa restricted to threatened habitats contribute significantly to the regional diversity of Peltigera (Lecanoromycetes, Ascomycota) in Estonia	NA	NA	Sites are not in the bioclimatic region
ACTU_WOS_T_1742	WOS	10.1515/biolog-2017-0146	2017	Wrzesien, M; Denisow, B	Factors responsible for the distribution of invasive plant species in the surroundings of railway areas. A case study from SE Poland	NA	NA	Sites are not in the bioclimatic region
ACTU_WOS_T_1743	WOS	10.1016/j.ecoinf.2017.10.010	2017	Henry, RC; Palmer, SCF; Watts, K; Mitchell, RJ; Atkinson, N; Travis, JMJ	Tree loss impacts on ecological connectivity: Developing models for assessment	NA	NA	The study type is inappropriate (no data, simulation, recommendation)
ACTU_WOS_T_1805	WOS	10.1134/S1067413617060121	2017	Veselkin, DV; Shavnin, SA; Vorobeichik, EL; Galako, VA; Vlasenko, VE	Edge effects on pine stands in a large city	NA	NA	Sites are not in the bioclimatic region
ACTU_WOS_T_1876	WOS	10.1016/j.jenvman.2017.07.005	2017	Barlow, KM; Mortensen, DA; Drohan, PJ; Averill, KM	Unconventional gas development facilitates plant invasions	NA	NA	Sites are not in the bioclimatic region
ACTU_WOS_T_1946	WOS	10.1016/j.ufug.2017.08.001	2017	Suhonen, J; Jokimaki, J; Lassila, R; Kaisanlahti-Jokimaki, ML; Carbo-Ramirez, P	Effects of roads on fruit crop and removal rate from rowanberry trees (Sorbus aucuparia) by birds in urban areas of Finland	NA	NA	Sites are not in the bioclimatic region
ACTU_WOS_T_1951	WOS	NA	2017	Bashir, H; Ahmad, SS; Urooj, R; Nawaz, M	Modeling some plant species distribution against environmental gradients using multivariate regression models	NA	NA	Sites are not in the bioclimatic region
ACTU_WOS_T_1989	WOS	10.1515/botcro-2017-0001	2017	Pausic, I; Ivajnsic, D; Kaligaric, M; Pipenbaher, N	Relation between plant species diversity and landscape variables in Central-European dry grassland fragments and their successional derivates	NA	NA	The document meets previous screening exclusion criteria (Exposure)
ACTU_WOS_T_2009	WOS	10.1002/ece3.3270	2017	Sandoya, V; Pauchard, A; Cavieres, LA	Natives and non-natives plants show different responses to elevation and disturbance on the tropical high Andes of Ecuador	NA	NA	Sites are not in the bioclimatic region
ACTU_WOS_T_2011	WOS	10.1002/ecs2.1985	2017	Pollock, SZ; Nielsen, SE; St Clair, CC	A railway increases the abundance and accelerates the phenology of bear-attracting plants in a forested, mountain park	NA	NA	Sites are not in the bioclimatic region
ACTU_WOS_T_2064	WOS	10.1111/avsc.12329	2017	Johansen, MD; Aker, P; Klanderud, K; Olsen, SL; Skrindo, AB	Restoration of peatland by spontaneous revegetation after road construction	NA	NA	Sites are not in the bioclimatic region
ACTU_WOS_T_2135	WOS	10.1016/j.aspen.2017.07.006	2017	Kishi, S; Sakura, N; Yoshikawa, T; Hiraiwa, MK; Katoh, K	Interaction between insects and insect-pollinated plants on Miyake Island after a recent volcanic eruption: A comparison between vegetation types	NA	NA	Sites are not in the bioclimatic region
ACTU_WOS_T_2156	WOS	10.1016/j.flora.2017.07.002	2017	Pourrezaei, J; Khajeddin, SJ; Karimzadeh, HR; Vahabi, MR; Mozaffarian, VA; Esfahani, MT	Phytogeographical distribution of roadside flora along the plain to mountainous natural areas (Northern Khorasan Province, Iran)	NA	NA	Sites are not in the bioclimatic region
ACTU_WOS_T_2157	WOS	10.1016/j.flora.2017.08.002	2017	Najberek, K; Nentwig, W; Olejniczak, P; Krol, W; Bas, G; Solarz, W	Factors limiting and promoting invasion of alien Impatiens balfourii in Alpine foothills	NA	NA	Sites are not in the bioclimatic region
ACTU_WOS_T_2254	WOS	10.1007/s10530-017-1464-7	2017	Skultety, D; Matthews, JW	Urbanization and roads drive non-native plant invasion in the Chicago Metropolitan region	NA	NA	Sites are not in the bioclimatic region
ACTU_WOS_T_2257	WOS	10.1016/j.anbehav.2017.07.020	2017	Cappa, FM; Giannoni, SM; Borghi, CE	Effects of roads on the behaviour of the largest South American artiodactyl (Lama guanicoe) in an Argentine reserve	NA	NA	Sites are not in the bioclimatic region
ACTU_WOS_T_2312	WOS	10.1111/1365-2745.12794	2017	Dobert, TF; Webber, BL; Sugau, JB; Dickinson, KJM; Didham, RK	Logging increases the functional and phylogenetic dispersion of understorey plant communities in tropical lowland rain forest	NA	NA	Sites are not in the bioclimatic region
ACTU_WOS_T_2357	WOS	10.1371/journal.pone.0183691	2017	Benedetti, Y; Morelli, F	Spatial mismatch analysis among hotspots of alien plant species, road and railway networks in Germany and Austria	NA	NA	The study type is inappropriate (no data, simulation, recommendation)
ACTU_WOS_T_2466	WOS	10.1038/NCLIMATE3337	2017	Dainese, M; Aikio, S; Hulme, PE; Bertolli, A; Prosser, F; Marini, L	Human disturbance and upward expansion of plants in a warming climate	NA	NA	Sites are not in the bioclimatic region
ACTU_WOS_T_2500	WOS	10.1007/s10661-017-6105-1	2017	Deljouei, A; Abdi, E; Marcantonio, M; Majnounian, B; Amici, V; Sohrabi, H	The impact of forest roads on understory plant diversity in temperate hornbeam-beech forests of Northern Iran	NA	NA	The document meets previous screening exclusion criteria (Exposure)
ACTU_WOS_T_2520	WOS	10.1016/j.ecoleng.2017.04.052	2017	Moron, D; Przybylowicz, L; Nobis, M; Nobis, A; Klichowska, E; Lenda, M; Skorka, P; Tryjanowski, P	Do levees support diversity and affect spatial turnover of communities in plant-herbivore systems in an urban landscape?	NA	NA	The document meets exclusion criteria for waterways
ACTU_WOS_T_256	WOS	10.1007/s10531-018-1503-4	2018	Okimura, T; Mori, AS	Functional and taxonomic perspectives for understanding the underlying mechanisms of native and alien plant distributions	NA	NA	Sites are not in the bioclimatic region
ACTU_WOS_T_26	WOS	10.1016/j.scitotenv.2018.02.090	2018	Concostrina-Zubiri, L; Martinez, I; Escudero, A	Lichen-biocrust diversity in a fragmented dryland: Fine scale factors are better predictors than landscape structure	NA	NA	The document meets previous screening exclusion criteria (Population)
ACTU_WOS_T_2691	WOS	10.1007/s10530-017-1416-2	2017	Rauschert, ESJ; Mortensen, DA; Bloser, SM	Human-mediated dispersal via rural road maintenance can move invasive propagules	NA	NA	Sites are not in the bioclimatic region
ACTU_WOS_T_2704	WOS	10.1088/1748-9326/aa7637	2017	Thogmartin, WE; Lopez-Hoffman, L; Rohweder, J; Diffendorfer, J; Drum, R; Semmens, D; Black, S; Caldwell, I; Cotter, D; Drobney, P; Jackson, LL; Gale, M; Helmers, D; Hilburger, S; Howard, E; Oberhauser, K; Pleasants, J; Semmens, B; Taylor, O; Ward, P; Weltzin, JF; Wiederholt, R	Restoring monarch butterfly habitat in the Midwestern US: 'all hands on deck'	NA	NA	The study type is inappropriate (no data, simulation, recommendation)
ACTU_WOS_T_2744	WOS	10.1007/s00267-017-0851-2	2017	Wistrom, B; Nielsen, AB	Forest Edge Regrowth Typologies in Southern Sweden-Relationship to Environmental Characteristics and Implications for Management	NA	NA	Sites are not in the bioclimatic region
ACTU_WOS_T_277	WOS	10.1371/journal.pone.0195511	2018	Ohadi, S; Littlejohn, M; Mesgaran, M; Rooney, W; Bagavathiannan, M	Surveying the spatial distribution of feral sorghum (Sorghum bicolor L.) and its sympatry with johnsongrass (S. halepense) in South Texas	NA	NA	The study type is inappropriate (no data, simulation, recommendation)
ACTU_WOS_T_2863	WOS	10.1134/S1064229317060023	2017	Bogorodskaya, AV; Ponomareva, TV; Efimov, DY; Shishikin, AS	Transformation of Ecofunctional Parameters of Soil Microbial Cenoses in Clearings for Power Transmission Lines in Central Siberia	NA	NA	Sites are not in the bioclimatic region
ACTU_WOS_T_2967	WOS	10.1111/wre.12249	2017	Korres, NE; Norsworthy, JK; Brye, KR; Skinner, V; Mauromoustakos, A	Relationships between soil properties and the occurrence of the most agronomically important weed species in the field margins of eastern Arkansas - implications for weed management in field margins	NA	NA	The comparator is inappropriate
ACTU_WOS_T_3007	WOS	10.4102/koedoe.v59i1.1426	2017	Witt, ABR; Kiambi, S; Beale, T; Van Wilgen, BW	A preliminary assessment of the extent and potential impacts of alien plant invasions in the Serengeti-Mara ecosystem, East Africa	NA	NA	Sites are not in the bioclimatic region
ACTU_WOS_T_3022	WOS	10.1016/j.foreco.2017.02.049	2017	de Carvalho, AL; d'Oliveira, MVN; Putz, FE; de Oliveira, LC	Natural regeneration of trees in selectively logged forest in western Amazonia	NA	NA	Sites are not in the bioclimatic region
ACTU_WOS_T_3098	WOS	10.1657/AAAR0016-012	2017	Cameron, EA; Lantz, TC	Persistent changes to ecosystems following winter road construction and abandonment in an area of discontinuous permafrost, Nahanni National Park Reserve, Northwest Territories, Canada	NA	NA	Sites are not in the bioclimatic region
ACTU_WOS_T_3184	WOS	10.7717/peerj.3159	2017	Rewicz, A; Jaskula, R; Rewicz, T; Tonczyk, G	Pollinator diversity and reproductive success of Epipactis helleborine (L.) Crantz (Orchidaceae) in anthropogenic and natural habitats	NA	NA	Sites are not in the bioclimatic region
ACTU_WOS_T_3338	WOS	10.1007/s10531-016-1275-7	2017	Heneberg, P; Bogusch, P; Rezac, M	Roadside verges can support spontaneous establishment of steppe-like habitats hosting diverse assemblages of bees and wasps (Hymenoptera: Aculeata) in an intensively cultivated central European landscape	NA	NA	The comparator is inappropriate
ACTU_WOS_T_336	WOS	10.1016/j.pecon.2018.02.001	2018	Fernandes, GW; Banhos, A; Barbosa, NPU; Barbosa, M; Bergallo, HG; Loureiro, CG; Overbeck, GE; Solar, R; Strassburg, BBN; Vale, MM	Restoring Brazil's road margins could help the country offset its CO2 emissions and comply with the Bonn and Paris Agreements	NA	NA	The study type is inappropriate (no data, simulation, recommendation)
ACTU_WOS_T_337	WOS	NA	2018	Dar, PA; Reshi, ZA; Shah, AB	Attitudinal distribution of native and alien plant species along roadsides in Kashmir Himalaya, India	NA	NA	Sites are not in the bioclimatic region
ACTU_WOS_T_3448	WOS	10.1639/0007-2745-120.1.001	2017	Perlmutter, GB; Blank, GB; Wentworth, TR; Lowman, MD; Neufeld, HS; Plata, ER	Effects of highway pollution on forest lichen community structure in western Wake County, North Carolina, USA	NA	NA	The document meets previous screening exclusion criteria (Population)
ACTU_WOS_T_3456	WOS	10.1515/botcro-2016-0040	2017	Pliszko, A; Jazwa, M	Floristic composition of vegetation in habitats suitable for Erigeron x huelsenii (Asteraceae)	NA	NA	Sites are not in the bioclimatic region
ACTU_WOS_T_349	WOS	10.1111/avsc.12340	2018	Farrell, HL; Fehmi, JS	Seeding alters plant community trajectory: Impacts of seeding, grazing and trampling on semi-arid re-vegetation	NA	NA	Sites are not in the bioclimatic region
ACTU_WOS_T_3575	WOS	10.1016/j.ecoleng.2016.12.001	2017	Yannelli, FA; Hughes, P; Kollmann, J	Preventing plant invasions at early stages of revegetation: The role of limiting similarity in seed size and seed density	NA	NA	The study type is inappropriate (no data, simulation, recommendation)
ACTU_WOS_T_3615	WOS	10.1016/j.agee.2016.12.039	2017	Kallioniemi, E; Astrom, J; Rusch, GM; Dahle, S; Astrom, S; Gjershaug, JO	Local resources, linear elements and mass-flowering crops determine bumblebee occurrences in moderately intensified farmlands	NA	NA	Sites are not in the bioclimatic region
ACTU_WOS_T_3642	WOS	10.1007/s10841-017-9963-5	2017	Macgregor, CJ; Hoare, DJ; Parsons, MS; Lewis, OT	Host-plant patch qualities and presence of a likely competitor species affect the distribution and abundance of a rare British moth, Cucullia lychnitis	NA	NA	The comparator is inappropriate
ACTU_WOS_T_3645	WOS	10.23855/preslia.2017.001	2017	Skalova, H; Guo, WY; Wild, J; Pysek, P	Ambrosia artemisiifolia in the Czech Republic: history of invasion, current distribution and prediction of future spread	NA	NA	The study type is inappropriate (no data, simulation, recommendation)
ACTU_WOS_T_3704	WOS	10.1093/aob/mcw218	2017	Geng, SL; Chen, Q; Cai, WL; Cao, AC; Ou-Yang, CB	Genetic variation in the invasive weed Mikania micrantha (Asteraceae) suggests highways as corridors for its dispersal in southern China	NA	NA	Sites are not in the bioclimatic region
ACTU_WOS_T_4161	WOS	10.22616/rrd.23.2017.005	2017	Kalnins, A; Straupe, I; Liepa, L	THE IMPACT OF MANAGEMENT ON GROUND VEGETATION IN RIGA'S URBAN FORESTS	NA	NA	Sites are not in the bioclimatic region
ACTU_WOS_T_419	WOS	10.1111/aec.12553	2018	Dawson, SJ; Adams, PJ; Moseby, KE; Waddington, KI; Kobryn, HT; Bateman, PW; Fleming, PA	Peak hour in the bush: linear anthropogenic clearings funnel predator and prey species	NA	NA	Sites are not in the bioclimatic region
ACTU_WOS_T_4336	WOS	10.4996/fireecology.130395119	2017	Krix, DW; Hingee, MC; Martin, LJ; Phillips, ML; Murray, BR	ECOLOGICAL IMPACTS OF FIRE TRAILS ON PLANT ASSEMBLAGES IN EDGE HABITAT ADJACENT TO TRAILS	NA	NA	The document meets previous screening exclusion criteria (Exposure)
ACTU_WOS_T_4338	WOS	10.1063/1.5009866	2017	Popova, E	Impact of Heavy Metals on Photosynthetic Pigment Content in Roadside Plant Communities	NA	NA	Pdf cannot be obtained
ACTU_WOS_T_438	WOS	10.1016/j.foreco.2018.02.001	2018	Zielinska, KM; Kiedrzynki, M; Chmura, D	Anthropogenic linear gaps in managed forests - Plant traits are associated with the structure and function of a gap	NA	NA	The document meets previous screening exclusion criteria (Exposure)
ACTU_WOS_T_4387	WOS	10.23855/preslia.2017.333	2017	Kaplan, Z; Danihelka, J; Sumberova, K; Chrtek, J; Rotreklova, O; Ekrt, L; Stepankova, J; Taraska, V; Travnicek, B; Prancl, J; Duchacek, M; Hrones, M; Kobrlova, L; Horak, D; Wild, J	Distributions of vascular plants in the Czech Republic. Part 5	NA	NA	Sites are not in the bioclimatic region
ACTU_WOS_T_4654	WOS	10.14471/2016.37.023	2017	Jehlik, V; Zaliberova, M; Majekova, J	The influence of the Eastern migration route on the Slovak flora a comparison after 40 years	NA	NA	Pdf cannot be obtained
ACTU_WOS_T_4818	WOS	10.1016/j.proeng.2017.04.334	2017	Blair, J; Roldan, C; Ghosh, S; Yung, SH	Greening rail infrastructure for carbon benefits	NA	NA	The comparator is inappropriate
ACTU_WOS_T_483	WOS	10.11646/phytotaxa.344.3.4	2018	Kosinski, P; Malinski, T; Sliwinska, E; Zielinski, J	Rubus prissanicus (Rosaceae), a new bramble species from North West Poland	NA	NA	The study type is inappropriate (no data, simulation, recommendation)
ACTU_WOS_T_5061	WOS	NA	2017	Shankar, U; Abrol, DP; Chatterjee, D; Rizvi, SEH	Diversity of native bees on Parkinsonia aculeata L. in Jammu region of North-West Himalaya	NA	NA	Sites are not in the bioclimatic region
ACTU_WOS_T_5062	WOS	10.1016/j.ufug.2016.11.003	2017	Equiza, MA; Calvo-Polanco, M; Cirelli, D; Senorans, J; Wartenbe, M; Saunders, C; Zwiazek, JJ	Long-term impact of road salt (NaCl) on soil and urban trees in Edmonton, Canada	NA	NA	Sites are not in the bioclimatic region
ACTU_WOS_T_526	WOS	10.1639/0007-2745-121.1.001	2018	Perlmutter, GB; Blank, GB; Wentworth, TR; Lowman, MD; Neufeld, HS; Plata, ER	Highway pollution effects on microhabitat community structure of corticolous lichens	NA	NA	The document meets previous screening exclusion criteria (Population)
ACTU_WOS_T_546	WOS	10.1111/btp.12521	2018	Dobert, TF; Webber, BL; Sugau, JB; Dickinson, KJM; Didham, RK	Logging, exotic plant invasions, and native plant reassembly in a lowland tropical rain forest	NA	NA	Sites are not in the bioclimatic region
ACTU_WOS_T_5643	WOS	NA	2016	Grajewski, SM; Mizera, P	Edge-effect of the road on the Scots pine stands characteristics in the Notecka Forest	NA	NA	Language is not English or French
ACTU_WOS_T_5684	WOS	10.1098/rsos.160525	2016	Hill, B; Bartomeus, I	The potential of electricity transmission corridors in forested areas as bumblebee habitat	NA	NA	Sites are not in the bioclimatic region
ACTU_WOS_T_5706	WOS	10.1016/j.ecolind.2016.06.009	2016	Kutt, L; Lohmus, K; Rammi, IJ; Paal, T; Paal, J; Liira, J	The quality of flower-based ecosystem services in field margins and road verges from human and insect pollinator perspectives	NA	NA	Sites are not in the bioclimatic region
ACTU_WOS_T_5779	WOS	10.1017/S0266467416000481	2016	Gudiel, AA; Nieves, SC; Reuter, KE; Sewall, BJ	The effect of anthropogenic disturbance on non-native plant species in Madagascar	NA	NA	Sites are not in the bioclimatic region
ACTU_WOS_T_5955	WOS	10.1007/s00128-016-1895-3	2016	Jazwa, M; Heise, W; Klimek, B	Substrate Factors Determine Roadside Vegetation Structure and Species Richness: A Case Study Along a Meridional Gradient in Fennoscandia	NA	NA	Sites are not in the bioclimatic region
ACTU_WOS_T_600	WOS	10.1016/j.flora.2018.01.002	2018	Lapok, R; Borkowska, L; Lembicz, M; Jensen, K; Kasprzykowski, Z	A narrow-gauge railway in the Bialowiea Primeval Forest as a corridor for non-native species migration	NA	NA	Sites are not in the bioclimatic region
ACTU_WOS_T_6048	WOS	10.1016/j.agee.2016.08.021	2016	Hevia, V; Bosch, J; Azcarate, FM; Fernandez, E; Rodrigo, A; Barril-Graells, H; Gonzalez, JA	Bee diversity and abundance in a livestock drove road and its impact on pollination and seed set in adjacent sunflower fields	NA	NA	The document meets previous screening exclusion criteria (Exposure)
ACTU_WOS_T_6090	WOS	10.1016/j.flora.2016.07.017	2016	de Jong, TJ; Grebenstein, C; Tamis, WLM	Demography and life history of Daucus carota L. populations in the Netherlands	NA	NA	The comparator is inappropriate
ACTU_WOS_T_6181	WOS	10.2179/16-091	2016	Bertz, CA; Menges, ES	Growth Patterns of Roadside Torpedograss Populations within Xeric Florida Scrub	NA	NA	The document meets previous screening exclusion criteria (Exposure)
ACTU_WOS_T_62	WOS	NA	2018	David, S; Monica, C; Ramiro, Z; Pablo, B	Herbaceous Community Structure in Areas with Forest Plantations	NA	NA	Language is not English or French
ACTU_WOS_T_6299	WOS	10.1038/srep31913	2016	Zielinska, KM; Kiedrzynski, M; Grzyl, A; Rewicz, A	Forest roadsides harbour less competitive habitats for a relict mountain plant (Pulsatilla vernalis) in lowlands	NA	NA	The document meets previous screening exclusion criteria (Exposure)
ACTU_WOS_T_634	WOS	NA	2018	Tiwari, A; Rachlin, JW	A Review of Road Salt Ecological Impacts	NA	NA	The document is a review
ACTU_WOS_T_639	WOS	10.1093/jhered/esx094	2018	Turner, KG; Huang, DI; Cronk, QCB; Rieseberg, LH	Homogenization of Populations in the Wildflower, Texas Bluebonnet (Lupinus texensis)	NA	NA	The comparator is inappropriate
ACTU_WOS_T_6410	WOS	10.1111/1365-2664.12661	2016	Kleinschroth, F; Healey, JR; Sist, P; Mortier, F; Gourlet-Fleury, S	How persistent are the impacts of logging roads on Central African forest vegetation?	NA	NA	Sites are not in the bioclimatic region
ACTU_WOS_T_6428	WOS	10.1007/s10342-016-0959-6	2016	Staniaszek-Kik, M; Zielinska, KM; Misztal, M	How do ditches contribute to bryophyte diversity in managed forests in East-Central Europe?	NA	NA	The document meets previous screening exclusion criteria (Population)
ACTU_WOS_T_6454	WOS	10.1186/s12898-016-0064-1	2016	Gosling, L; Sparks, TH; Araya, Y; Harvey, M; Ansine, J	Differences between urban and rural hedges in England revealed by a citizen science project	NA	NA	The document meets previous screening exclusion criteria (Exposure)
ACTU_WOS_T_6585	WOS	10.1007/s11356-016-6507-6	2016	Zhai, YB; Dai, QY; Jiang, K; Zhu, Y; Xu, BB; Peng, C; Wang, TF; Zeng, GM	Traffic-related heavy metals uptake by wild plants grow along two main highways in Hunan Province, China: effects of soil factors, accumulation ability, and biological indication potential	NA	NA	The comparator is inappropriate
ACTU_WOS_T_672	WOS	10.1007/s11356-017-0864-7	2018	Pustkowiak, S; Banaszak-Cibicka, W; Mielczarek, LE; Tryjanowski, P; Skorka, P	The association of windmills with conservation of pollinating insects and wild plants in homogeneous farmland of western Poland	NA	NA	The document meets previous screening exclusion criteria (Exposure)
ACTU_WOS_T_676	WOS	10.1016/j.foreco.2018.01.007	2018	Martelletti, S; Lingua, E; Meloni, F; Freppaz, M; Motta, R; Nosenzo, A; Marzano, R	Microsite manipulation in lowland oak forest restoration results in indirect effects on acorn predation	NA	NA	The comparator is inappropriate (waterway)
ACTU_WOS_T_6854	WOS	10.1016/j.ecoleng.2016.03.004	2016	Spinelli, R; Magagnotti, N; Stauder, M; Pari, L	Cost-effective control of invasive reed in a protected alpine mire	NA	NA	Sites are not in the bioclimatic region
ACTU_WOS_T_6876	WOS	10.1371/journal.pone.0155219	2016	Hall, M; Nimmo, D; Bennett, AF	At the Crossroads: Does the Configuration of Roadside Vegetation Affect Woodland Bird Communities in Rural Landscapes?	NA	NA	The document meets previous screening exclusion criteria (Exposure)
ACTU_WOS_T_6905	WOS	10.1111/rec.12319	2016	Auestad, I; Rydgren, K; Austad, I	Near-natural methods promote restoration of species-rich grassland vegetation-revisiting a road verge trial after 9 years	NA	NA	Sites are not in the bioclimatic region
ACTU_WOS_T_6965	WOS	10.1111/plb.12437	2016	Dargas, JHF; Chaves, SR; Fischer, E	Pollination of lark daisy on roadsides declines as traffic speed increases along an Amazonian highway	NA	NA	Sites are not in the bioclimatic region
ACTU_WOS_T_6981	WOS	10.1007/s10531-016-1103-0	2016	Okimura, T; Koide, D; Mori, AS	Differential processes underlying the roadside distributions of native and alien plant assemblages	NA	NA	Sites are not in the bioclimatic region
ACTU_WOS_T_7037	WOS	10.1007/s10980-015-0329-7	2016	Suarez-Esteban, A; Fahrig, L; Delibes, M; Fedriani, JM	Can anthropogenic linear gaps increase plant abundance and diversity?	NA	NA	The document is a review
ACTU_WOS_T_7047	WOS	10.1371/journal.pone.0154474	2016	McFadden-Hiller, JE; Beyer, DE; Belant, JL	Spatial Distribution of Black Bear Incident Reports in Michigan	NA	NA	Sites are not in the bioclimatic region
ACTU_WOS_T_7063	WOS	10.1371/journal.pone.0148748	2016	Bagavathiannan, MV; Norsworthy, JK	Multiple-Herbicide Resistance Is Widespread in Roadside Palmer Amaranth Populations	NA	NA	The study type is inappropriate (no data, simulation, recommendation)
ACTU_WOS_T_7091	WOS	NA	2016	Windisch, U; Pungin, A; Meckel, T	Effects of road traffic pollution on lichen diversity as well as nitrogen and chlorophyll content of Parmelia sulcata in Hesse	NA	NA	Language is not English or French
ACTU_WOS_T_7098	WOS	NA	2016	Bashir, H; Ahmad, SS; Jabeen, A; Erum, S	MULTIVARIATE ANALYSIS FOR THE ASSESSMENT OF HERBACEOUS ROADSIDES VEGETATION OF WAH CANTONMENT	NA	NA	Sites are not in the bioclimatic region
ACTU_WOS_T_7112	WOS	10.1088/1748-9326/11/4/045006	2016	Cameron, EA; Lantz, TC	Drivers of tall shrub proliferation adjacent to the Dempster Highway, Northwest Territories, Canada	NA	NA	Sites are not in the bioclimatic region
ACTU_WOS_T_7153	WOS	10.1093/jpe/rtv039	2016	Gavilan, RG; Sanchez-Mata, D; Gaudencio, M; Gutierrez-Giron, A; Vilches, B	Impact of the non-indigenous shrub species Spartium junceum (Fabaceae) on native vegetation in central Spain	NA	NA	The comparator is inappropriate
ACTU_WOS_T_716	WOS	10.1016/j.ecoleng.2017.12.004	2018	Shrestha, P; Hurley, SE; Wemple, BC	Effects of different soil media, vegetation, and hydrologic treatments on nutrient and sediment removal in roadside bioretention systems	NA	NA	Sites are not in the bioclimatic region
ACTU_WOS_T_717	WOS	10.1111/1365-2664.12993	2018	Meffin, R; Duncan, RP; Hulme, PE	Testing weed risk assessment paradigms: Intraspecific differences in performance and naturalisation risk outweigh interspecific differences in alien Brassica	NA	NA	The comparator is inappropriate
ACTU_WOS_T_7277	WOS	NA	2016	De La Cruz, JL; Ward, RL	Summer-Habitat Suitability Modeling of Myotis sodalis (Indiana Bat) in the Eastern Mountains of West Virginia	NA	NA	Results are in an unexploitable format
ACTU_WOS_T_7288	WOS	10.1007/s11258-016-0565-1	2016	Vakhlamova, T; Rusterholz, HP; Kanibolotskaya, Y; Baur, B	Effects of road type and urbanization on the diversity and abundance of alien species in roadside verges in Western Siberia	NA	NA	Sites are not in the bioclimatic region
ACTU_WOS_T_734	WOS	10.1111/ddi.12680	2018	Riitters, K; Potter, K; Iannone, BV; Oswalt, C; Fei, SL; Guo, QF	Landscape correlates of forest plant invasions: A high-resolution analysis across the eastern United States	NA	NA	The study type is inappropriate (no data, simulation, recommendation)
ACTU_WOS_T_7394	WOS	10.1016/j.trd.2015.12.011	2016	Hopkinson, LC; Davis, E; Hilvers, G	Vegetation cover at right of way locations	NA	NA	The comparator is inappropriate
ACTU_WOS_T_7405	WOS	10.1007/s00267-015-0631-9	2016	Leston, L; Koper, N	Urban Rights-of-Way as Reservoirs for Tall-Grass Prairie Plants and Butterflies	NA	NA	Sites are not in the bioclimatic region
ACTU_WOS_T_7406	WOS	10.1016/j.foreco.2015.12.025	2016	Wistrom, B; Nielsen, AB	Decisive environmental characteristics for woody regrowth in forest edges - Patterns along complex environmental gradients in Southern Sweden	NA	NA	Sites are not in the bioclimatic region
ACTU_WOS_T_7518	WOS	10.1007/s12665-015-5044-9	2016	Bayramov, ER; Buchroithner, MF; Bayramov, RV	Multi-temporal assessment of ground cover restoration and soil erosion risks along petroleum and gas pipelines in Azerbaijan using GIS and remote sensing	NA	NA	Sites are not in the bioclimatic region
ACTU_WOS_T_7551	WOS	10.1016/j.landusepol.2015.11.005	2016	Dupras, J; Patry, C; Tittler, R; Gonzalez, A; Alam, M; Messier, C	Management of vegetation under electric distribution lines will affect the supply of multiple ecosystem services	NA	NA	Sites are not in the bioclimatic region
ACTU_WOS_T_769	WOS	10.1016/j.jenvman.2017.12.010	2018	Bajwa, AA; Nguyen, T; Navie, S; O'Donnell, C; Adkins, S	Weed seed spread and its prevention: The role of roadside wash down	NA	NA	Sampling points are not on verges (Exposure)
ACTU_WOS_T_7885	WOS	10.15576/ASP.FC/2016.15.4.129	2016	Dynowski, P; Zrobek-Sokolnik, A; Fenyk, MA	ROADSIDE TREE ALLEYS IN DYWITY COMMUNE - OVERVIEW AND NEEDS FOR STAND OF TREES COMPLEMENTATION	NA	NA	Language is not English or French
ACTU_WOS_T_7933	WOS	10.1007/978-3-319-48743-4_33	2016	Yella, S; Nyberg, RG	Assessing the Quality and Reliability of Visual Estimates in Determining Plant Cover on Railway Embankments	NA	NA	Sites are not in the bioclimatic region
ACTU_WOS_T_796	WOS	10.1659/MRD-JOURNAL-D-17-00012.1	2018	Yang, MY; Lu, Z; Liu, X; De Wulf, R; Hens, L; Ou, XK	Association of Non-native Plant Species With Recreational Roads in a National Park in the Eastern Himalayas, China	NA	NA	Sites are not in the bioclimatic region
ACTU_WOS_T_8068	WOS	NA	2016	Kasparova, I; Pecharova, E; Marsalek, M	RECOVERING IMPORTANT WETLAND HABITATS - A BYPRODUCT OF MODERNIZATION OF THE RAILWAY TRACK PRAHA BECHOVICE UVALY (CASE STUDY)	NA	NA	Pdf cannot be obtained
ACTU_WOS_T_864	WOS	10.1007/s11274-017-2404-5	2018	Yang, A; Tang, DM; Jin, XL; Lu, L; Li, XH; Liu, K	The effects of road building on arbuscular mycorrhizal fungal diversity in Huangshan Scenic Area	NA	NA	The document meets previous screening exclusion criteria (Population)
ACTU_WOS_T_8803	WOS	NA	2016	Li, Y; Gao, Z; Tang, L	Soil-plant characteristics in an age sequence of coronilla varia L. plantations along embankments	NA	NA	Sites are not in the bioclimatic region
ACTU_WOS_T_8813	WOS	10.3375/043.036.0112	2016	Menzel, TO; Willsea, AW; Dooley, D	The Relationship between Soil Chemistry and the Occurrence of Echinacea laevigata in Northeast Georgia	NA	NA	The comparator is inappropriate
ACTU_WOS_T_8814	WOS	10.3375/043.036.0117	2016	Gardner, HW	SEED DISPERSAL BY ROADSIDE MOWING	NA	NA	The study type is inappropriate (no data, simulation, recommendation)
ACTU_WOS_T_8824	WOS	10.1080/11263504.2014.986244	2016	Dostalek, J; Frantik, T; Silarova, V	Changes in the distribution of alien plants along roadsides in relation to adjacent land use over the course of 40 years	NA	NA	Sites are not in the bioclimatic region
ACTU_WOS_T_9079	WOS	10.1002/jwmg.1000	2016	Wallace, ZP; Kennedy, PL; Squires, JR; Olson, LE; Oakleaf, RJ	Human-made structures, vegetation, and weather influence ferruginous hawk breeding performance	NA	NA	Sites are not in the bioclimatic region
ACTU_WOS_T_9117	WOS	10.1016/j.jaridenv.2015.03.004	2016	Berry, KH; Weigand, JF; Gowan, TA; Mack, JS	Bidirectional recovery patterns of Mojave Desert vegetation in an aqueduct pipeline corridor after 36 years: I. Perennial shrubs and grasses	NA	NA	Sites are not in the bioclimatic region
ACTU_WOS_T_9129	WOS	10.1371/journal.pone.0143296	2015	Greene, SL; Kesoju, SR; Martin, RC; Kramer, M	Occurrence of Transgenic Feral Alfalfa (Medicago sativa subsp sativa L.) in Alfalfa Seed Production Areas in the United States	NA	NA	Sites are not in the bioclimatic region
ACTU_WOS_T_9193	WOS	10.1007/s40415-015-0184-4	2015	Rahul, J; Jain, MK	Floristic assessment of the important least concern plant species with taxonomic descriptions along the National Highway	NA	NA	Sites are not in the bioclimatic region
ACTU_WOS_T_9207	WOS	10.1111/wre.12174	2015	Fernandez-Murillo, MP; Rico, A; Kindlmann, P	Exotic plants along roads near La Paz, Bolivia	NA	NA	Sites are not in the bioclimatic region
ACTU_WOS_T_9364	WOS	10.1007/s10530-015-0975-3	2015	Kalwij, JM; Robertson, MP; van Rensburg, BJ	Annual monitoring reveals rapid upward movement of exotic plants in a montane ecosystem	NA	NA	Sites are not in the bioclimatic region
ACTU_WOS_T_9403	WOS	10.1371/journal.pone.0142236	2015	Lampinen, J; Ruokolainen, K; Huhta, AP	Urban Power Line Corridors as Novel Habitats for Grassland and Alien Plant Species in South-Western Finland	NA	NA	Sites are not in the bioclimatic region
ACTU_WOS_T_9507	WOS	10.1016/j.biocon.2015.07.039	2015	Jarvis, S; Fielder, H; Hopkins, J; Maxted, N; Smart, S	Distribution of crop wild relatives of conservation priority in the UK landscape	NA	NA	The study type is inappropriate (no data, simulation, recommendation)
ACTU_WOS_T_9509	WOS	10.1016/j.biocon.2015.08.024	2015	Baraloto, C; Alverga, P; Quispe, SB; Barnes, G; Chura, NB; da Silva, IB; Castro, W; da Souza, H; Moll, IED; Chilo, JD; Linares, HD; Quispe, JG; Kenji, D; Marsik, M; Medeiros, H; Murphy, S; Rockwell, C; Selaya, G; Shenkin, A; Silveira, M; Southworth, J; Colomo, GHV; Perz, S	Effects of road infrastructure on forest value across a tri-national Amazonian frontier	NA	NA	Sites are not in the bioclimatic region
ACTU_WOS_T_9528	WOS	10.1016/j.ecoleng.2015.09.057	2015	Friell, J; Watkins, E; Horgan, B	Cool-season turfgrass species mixtures for roadsides in Minnesota	NA	NA	Sites are not in the bioclimatic region
ACTU_WOS_T_9681	WOS	10.1080/01431161.2015.1041179	2015	Wang, GJ; Gillespie, AR; Liang, SH; Mushkin, A; Wu, QB	Effect of the Qinghai-Tibet Railway on vegetation abundance	NA	NA	Sites are not in the bioclimatic region
ACTU_WOS_T_9718	WOS	10.1007/s10531-015-0964-y	2015	Heinrichs, S; Pauchard, A	Struggling to maintain native plant diversity in a peri-urban reserve surrounded by a highly anthropogenic matrix	NA	NA	The document meets previous screening exclusion criteria (Exposure)
ACTU_WOS_T_9750	WOS	10.1111/avsc.12185	2015	Andersen, KM; Naylor, BJ; Endress, BA; Parks, CG	Contrasting distribution patterns of invasive and naturalized non-native species along environmental gradients in a semi-arid montane ecosystem	NA	NA	Sites are not in the bioclimatic region
ACTU_WOS_T_9848	WOS	10.1016/j.rmb.2015.06.002	2015	Venegas-Barrera, CS; Correa-Sandoval, A; Mora-Olivo, A; Horta-Vega, JV	Geographical and environmental representativeness of records of gastropods, pteridophytes and aquatic plants in the state of Tamaulipas, Mexico	NA	NA	Language is not English or French
ACTU_WOS_T_985	WOS	10.1016/j.jenvman.2017.10.060	2018	Rew, LJ; Brummer, TJ; Pollnac, FW; Larson, CD; Taylor, KT; Taper, ML; Fleming, JD; Balbach, HE	Hitching a ride: Seed accrual rates on different types of vehicles	NA	NA	Sites are not in the bioclimatic region
ACTU_WOS_T_9980	WOS	10.1016/j.jclepro.2015.04.034	2015	Voinov, A; Arodudu, O; van Duren, I; Morales, J; Qin, L	Estimating the potential of roadside vegetation for bioenergy production	NA	NA	The study type is inappropriate (no data, simulation, recommendation)
ACTU_ZR_F_19	ZR	NA	2018	Lagrue, C.; Besson, A.A.; Lecerf, A.	Small alteration - big impacts: effects of small-scale riparian forest management on host-parasite dynamics in streams.	NA	NA	The document meets exclusion criteria for waterways
ACTU_ZR_F_231	ZR	NA	2017	Musetta-Lambert, Jordan; Muto, Elisa; Kreutzweiser, David; Sibley, Paul	Wildfire in boreal forest catchments influences leaf litter subsidies and consumer communities in streams: Implications for riparian management strategies.	NA	NA	Sites are not in the bioclimatic region
ACTU_ZR_F_460	ZR	NA	2016	Jurkiewicz-Karnkowska, Ewa	LONGITUDINAL PATTERN OF MOLLUSC ASSEMBLAGES WITHIN A MEDIUM-SIZED LOWLAND RIVER: LIWIEC (EAST POLAND).	NA	NA	Sites are not in the bioclimatic region
ACTU_ZR_F_733	ZR	NA	2016	Lecerf, A.; Evangelista, C.; Cucherousset, J.; Boiche, A.	Riparian overstory-understory interactions and their potential implications for forest-stream linkages.	NA	NA	The document meets exclusion criteria for waterways
ACTU_ZR_F_842	ZR	NA	2016	Maoela, Malebajoa A.; Roets, Francois; Jacobs, Shayne M.; Esler, Karen J.	Restoration of invaded Cape Floristic Region riparian systems leads to a recovery in foliage-active arthropod alpha- and beta-diversity.	NA	NA	Sites are not in the bioclimatic region
ACTU_ZR_F_871	ZR	NA	2016	Liebert, Ryan; Huntington, Justin; Morton, Charles; Sueki, Sachiko; Acharya, Kumud	Reduced evapotranspiration from leaf beetle induced tamarisk defoliation in the Lower Virgin River using satellite-based energy balance.	NA	NA	Sites are not in the bioclimatic region
ACTU_ZR_F_958	ZR	NA	2016	Fletcher, Dawn; Pluym, David Vander; Preston, Mel; Leist, Amy	CANYON WRENS BREEDING IN DESERT RIPARIAN VEGETATION: FIRST RECORDS IN A NOVEL HABITAT.	NA	NA	Sites are not in the bioclimatic region
ACTU_ZR_T_1048	ZR	NA	2016	Fukuda, Tomoko; Oshida, Tatsuo; Nevedomskaya, Irina A.; Bobyr, Igor G.; Yagi, Kinpei; Kawai, Kuniko; Shiraiwa, Takayuki; Ohtaishi, Noriyuki	Biota of 'Stolbovsky ecological road' on Kunashiri Island.	NA	NA	Language is not English or French
ACTU_ZR_T_138	ZR	NA	2017	Komonen, Atte; Elo, Merja	Ecological response hides behind the species abundance distribution: Community response to low-intensity disturbance in managed grasslands.	NA	NA	Sites are not in the bioclimatic region
ACTU_ZR_T_470	ZR	NA	2017	Cho, Yoori; Lee, Dowon; Bae, SoYeon	Effects of vegetation structure and human impact on understory honey plant richness: implications for pollinator visitation.	NA	NA	Sites are not in the bioclimatic region
BDD1_13398	WOS	10.1007/BF00039769	1983	BATANOUNY, KH; BAESHIN, NA	PLANT-COMMUNITIES ALONG THE MEDINA-BADR ROAD ACROSS THE HEJAZ MOUNTAINS, SAUDI-ARABIA	NA	VEGETATIO	Sites are not in the bioclimatic region
BDD1_14241	WOS	NA	1986	NILSSON, C.	CHANGE IN RIPARIAN PLANT COMMUNITY COMPOSITION ALONG 2 RIVERS IN NORTHERN SWEDEN	NA	CANADIAN JOURNAL OF BOTANY-REVUE CANADIENNE DE BOTANIQUE	Sites are not in the bioclimatic region
BDD1_14248	WOS	10.1016/0006-3207(88)90102-4	1988	NILSSON, C.; GRELSSON, G.; JOHANSSON, M.; SPERENS, U.	CAN RARITY AND DIVERSITY BE PREDICTED IN VEGETATION ALONG RIVER BANKS	NA	BIOLOGICAL CONSERVATION	Sites are not in the bioclimatic region
BDD1_14249	WOS	10.2307/1938414	1989	NILSSON, C.; GRELSSON, G.; JOHANSSON, M.; SPERENS, U.	PATTERNS OF PLANT-SPECIES RICHNESS ALONG RIVERBANKS	NA	ECOLOGY	Sites are not in the bioclimatic region
BDD1_1483	WOS	NA	1987	GLIME, JM; VITT, DH	A COMPARISON OF BRYOPHYTE SPECIES-DIVERSITY AND NICHE STRUCTURE OF MONTANE STREAMS AND STREAM BANKS	NA	CANADIAN JOURNAL OF BOTANY-REVUE CANADIENNE DE BOTANIQUE	Sites are not in the bioclimatic region
BDD1_14842	WOS	NA	2010	Bear, D. A.; Russell, J. R.; Morrical, D. G.; Tufekcioglu, M.; Isenhart, T. M.; Kovar, J. L.	Stocking rate and botanical composition effects on the physical characteristics of the streamside zones of pastures	NA	JOURNAL OF DAIRY SCIENCE	Sites are not in the bioclimatic region
BDD1_17541	WOS	NA	1980	RASMUSSEN, WO; WEISZ, RN; FFOLLIOTT, PF; CARDER, DR	PLANNING FOR FOREST ROADS - A COMPUTER-ASSISTED PROCEDURE FOR SELECTION	NA	JOURNAL OF ENVIRONMENTAL MANAGEMENT	Sites are not in the bioclimatic region
BDD1_18029	WOS	NA	1990	RICHARDSON, DM; KRUGER, FJ	WATER RELATIONS AND PHOTOSYNTHETIC CHARACTERISTICS OF SELECTED TREES AND SHRUBS OF RIPARIAN AND HILLSLOPE HABITATS IN THE SOUTH-WESTERN CAPE-PROVINCE, SOUTH-AFRICA	NA	SOUTH AFRICAN JOURNAL OF BOTANY	The document meets exclusion criteria for waterways
BDD1_18199	WOS	10.1016/0378-1127(90)90204-O	1990	RINNE, JN	THE UTILITY OF STREAM HABITAT AND BIOTA FOR IDENTIFYING POTENTIAL CONFLICTING FOREST LAND USES - MONTANE RIPARIAN AREAS	NA	FOREST ECOLOGY AND MANAGEMENT	The document meets exclusion criteria for waterways
BDD1_18464	WOS	NA	2006	Bera, S. K.; Basumatary, S. K.; Agarwal, A.; Ahmed, M.	Conversion of forest land in Garo Hills, Meghalaya for construction of roads: A threat to the environment and biodiversity	NA	CURRENT SCIENCE	Sites are not in the bioclimatic region
BDD1_18747	WOS	10.2307/2844986	1986	ROSS, SM	VEGETATION CHANGE ON HIGHWAY VERGES IN SOUTHEAST SCOTLAND	NA	JOURNAL OF BIOGEOGRAPHY	The comparator is inappropriate
BDD1_20237	WOS	NA	1986	SEIDENSCHWARZ, F.	COMPARISON OF RIVERSIDE HERB COMMUNITIES WITH WEED VEGETATION IN THE TROPICAL LOWLANDS OF PERU	NA	AMAZONIANA-LIMNOLOGIA ET OECOLOGIA REGIONALIS SYSTEMAE FLUMINIS AMAZONAS	Language is not English or French
BDD1_2222	WOS	10.2307/2260108	1982	GRUBB, PJ	CONTROL OF RELATIVE ABUNDANCE IN ROADSIDE ARRHENATHERETUM - RESULTS OF A LONG-TERM GARDEN EXPERIMENT	NA	JOURNAL OF ECOLOGY	The comparator is inappropriate
BDD1_22346	WOS	10.1007/BF00006030	1989	STOUT, BM; COBURN, CB	IMPACT OF HIGHWAY CONSTRUCTION ON LEAF PROCESSING IN AQUATIC HABITATS OF EASTERN TENNESSEE	NA	HYDROBIOLOGIA	The document meets previous screening exclusion criteria (Outcome)
BDD1_22891	WOS	10.1016/0378-1127(90)90201-L	1990	SZARO, RC	SOUTHWESTERN RIPARIAN PLANT-COMMUNITIES - SITE CHARACTERISTICS, TREE SPECIES DISTRIBUTIONS, AND SIZE-CLASS STRUCTURES	NA	FOREST ECOLOGY AND MANAGEMENT	Sites are not in the bioclimatic region
BDD1_22894	WOS	10.1016/0378-1127(90)90202-M	1990	SZARO, RC; KING, RM	SAMPLING INTENSITY AND SPECIES RICHNESS - EFFECTS ON DELINEATING SOUTHWESTERN RIPARIAN PLANT-COMMUNITIES	NA	FOREST ECOLOGY AND MANAGEMENT	Sites are not in the bioclimatic region
BDD1_23125	WOS	NA	1986	TANGHE, M.	FLORISTIC AND PHYTOECOLOGICAL APPROACH OF HIGHWAY GRASS VERGES IN BELGIUM	NA	BULLETIN DE LA SOCIETE ROYALE DE BOTANIQUE DE BELGIQUE	The comparator is inappropriate
BDD1_23411	WOS	NA	1985	THEURER, FD; LINES, I.; NELSON, T.	INTERACTION BETWEEN RIPARIAN VEGETATION, WATER TEMPERATURE, AND SALMONID HABITAT IN THE TUCANNON RIVER	NA	WATER RESOURCES BULLETIN	The study type is inappropriate (no data, simulation, recommendation)
BDD1_26408	WOS	10.1007/BF01874916	1989	WILCOX, DA	MIGRATION AND CONTROL OF PURPLE LOOSESTRIFE (LYTHRUM-SALICARIA L) ALONG HIGHWAY CORRIDORS	NA	ENVIRONMENTAL MANAGEMENT	Sites are not in the bioclimatic region
BDD1_2715	WOS	NA	1973	HALL, R.; HOFSTRA, G.; LUMIS, GP	LEAF NECROSIS OF ROADSIDE SUGAR MAPLE IN ONTARIO IN RELATION TO ELEMENTAL COMPOSITION OF SOIL AND LEAVES	NA	PHYTOPATHOLOGY	Sites are not in the bioclimatic region
BDD1_28795	WOS	NA	2009	Akbar, K. F.; Hale, W. H. G.; Headley, A. D. D.	FLORISTIC COMPOSITION AND ENVIRONMENTAL DETERMINANTS OF ROADSIDE VEGETATION IN NORTH ENGLAND (vol 57, pg 73, 2009)	NA	POLISH JOURNAL OF ECOLOGY	The comparator is inappropriate
BDD1_33296	WOS	10.1139/B09-096	2010	Doering, Matthew; Coxson, Darwyn	Riparian alder ecosystems as epiphytic lichen refugia in sub-boreal spruce forests of British Columbia	NA	BOTANY-BOTANIQUE	Sites are not in the bioclimatic region
BDD1_3628	WOS	10.1111/j.1095-8339.1991.tb02289.x	1991	HERRERA, J.	THE REPRODUCTIVE-BIOLOGY OF A RIPARIAN MEDITERRANEAN SHRUB, NERIUM-OLEANDER L (APOCYNACEAE)	NA	BOTANICAL JOURNAL OF THE LINNEAN SOCIETY	The document meets previous screening exclusion criteria (Outcome)
BDD1_43106	ZR	NA	1993	Clary, Warren P.; Medin, Dean E.	Vegetation, nesting bird, and small mammal characteristics - Wet Creek, Idaho.	NA	NA	Sites are not in the bioclimatic region
BDD1_48476	ZR	10.1007/BF00317637	1992	Johnson, S. D.; Bond, W. J.	Habitat dependent pollination success in a Cape orchid.	NA	NA	Sites are not in the bioclimatic region
BDD1_48904	ZR	NA	2003	Knab-Vispo, Claudia; Rosales, Judith; Berry, Paul E.; Rodriguez, German; Salas, Leo; Goldstein, Isaac; Diaz, Wilmer; Aymard, Gerardo	Annotated floristic checklist of the riparian corridor of the Lower and Middle Rio Caura with comments on plant-animals interactions.	NA	NA	Sites are not in the bioclimatic region
BDD1_49603	ZR	NA	1996	Livingston, M. F.; Schemnitz, S. D.	Summer bird/vegetation associations in tamarisk and native habitat along the Pecos River, southeastern New Mexico.	NA	NA	Sites are not in the bioclimatic region
BDD1_51232	ZR	10.1023/A:1011408703336	2001	Panetta, F. D.; Sparkes, E. C.	Reinvasion of a riparian forest community by an animal-dispersed tree weed following control measures.	NA	NA	The document meets exclusion criteria for waterways
BDD1_52963	ZR	NA	2001	Bis, Barbara; Higler, Lambertus W. G.	Riparian vegetation of streams and the macroinvertebrate community structure.	NA	NA	Sites are not in the bioclimatic region
BDD1_53242	ZR	NA	1999	Staab, Cara A.; Morrison, Michael L.	Managing riparian vegetation to control cowbirds.	NA	NA	Sites are not in the bioclimatic region
BDD1_5704	WOS	10.2307/2484732	1975	JOHNSON, HB; VASEK, FC; YONKERS, T.	PRODUCTIVITY, DIVERSITY AND STABILITY RELATIONSHIPS IN MOJAVE DESERT ROADSIDE VEGETATION	NA	BULLETIN OF THE TORREY BOTANICAL CLUB	Sites are not in the bioclimatic region
BDD1_6114	WOS	NA	1987	KALE, CK; BAL, AS	REUSE OF STABILIZATION POND EFFLUENT FOR CITRUS-RETICULATA (ORANGE), FOREST AND ROAD VERGE PLANTS	NA	WATER SCIENCE AND TECHNOLOGY	Sites are not in the bioclimatic region
BDD1_6411	WOS	10.2307/3898185	1983	KAUFFMAN, JB; KRUEGER, WC; VAVRA, M.	EFFECTS OF LATE SEASON CATTLE GRAZING ON RIPARIAN PLANT-COMMUNITIES	NA	JOURNAL OF RANGE MANAGEMENT	The document meets exclusion criteria for waterways
BDD1_6907	WOS	10.2307/2425387	1982	KIMMERER, RW; ALLEN, TFH	THE ROLE OF DISTURBANCE IN THE PATTERN OF A RIPARIAN BRYOPHYTE COMMUNITY	NA	AMERICAN MIDLAND NATURALIST	Sites are not in the bioclimatic region
BDD1_8808	WOS	10.2307/3236061	1990	BAKER, WL	SPECIES RICHNESS OF COLORADO RIPARIAN VEGETATION	NA	JOURNAL OF VEGETATION SCIENCE	Sites are not in the bioclimatic region
BDD1_8932	WOS	10.1371/journal.pone.0102109	2014	Lembrechts, J. J.; Milbau, A.; Nijs, I.	Alien Roadside Species More Easily Invade Alpine than Lowland Plant Communities in a Subarctic Mountain Ecosystem (vol 9, e89664, 2014)	NA	PLOS ONE	Sites are not in the bioclimatic region
CBN_Hendoux_01	GREY_LITT	NA	2019	Hans Martin Hanslin, Svenja B. Kroeger, Knut Anders Hovstad: Norwegian Institute of Bioeconomy Research (NIBIO), Norway Tommy Lennartsson, Jörgen Wissman: Swedish Biodiversity Centre, SLU, Sweden Marcello D'Amico: CIBIO-InBIO, University of Porto and University of Lisbon, Portugal Jan Christian Habel: University of Salzburg, Salzburg, Austria Johannes Kollmann: NIBIO and Technical University of M…	Ecological effects of roads – a review of the literature	NA	CEDR CALL 2016: BIODIVERSITY EPICROADS ECOLOGY IN PRACTICE: IMPROVING INFRASTRUCTURE HABITATS ALONG ROADS	The document is a review
CBN_Hendoux_02	GREY_LITT	NA	2021	Tommy Lennartsson, Weronika Axelsson Linkowski, Jörgen Wissman, Anna Westin: Swedish Biodiversity Centre, SLU, Sweden Marcello D'Amico: CIBIO-InBIO, University of Porto and University of Lisbon, Portugal Johannes Kollmann, Larissa Uhe: Technical University of Munich, Germany Svenja B. Kroeger, Giulia Bastianelli, Eveliina Kallioniemi, Knut Anders Hovstad, Hans Martin Hanslin: Norwegian Institute …	Roadside habitats and biodiversity conservation - a literature review with focus on vascular plants and insects	NA	CEDR TRANSNATIONAL ROAD RESEARCH PROGRAMME CALL 2016: BIODIVERSITY	The document is a review
CBN_Hendoux_03	GREY_LITT	NA	NA	NA	Practical Guidelines Ecology in practice: Improving infrastructure habitats along roads	NA	NA	The study type is inappropriate (no data, simulation, recommendation)
CBN_Hendoux_04	GREY_LITT	NA	NA	NA	Development of a classification system that evaluates roadside habitats in Europe	NA	NA	The study type is inappropriate (no data, simulation, recommendation)
EM_112	GREY_LITT_email request	NA	2012	Cofhuat	Préserver la biodiversité : un enjeu national, les actions d'opérateurs d'infrastructures	NA	NA	The document is a review
EM_115	GREY_LITT_email request	NA	2012	Cofiroute	La restauration et la valorisation d’un site d’intérêt écologique : l’étang de Sologne	NA	NA	The study type is inappropriate (no data, simulation, recommendation)
EM_145_1	GREY_LITT_email request	NA	2008	de Redon de Colombier, Louis	Interets ecologiques des bords de route en milieu agricole intensif	Louis de REDON1*; Frédéric JIGUET1; Isabelle LE VIOL1; Sophie GACHET2; Jeffrey B. JOY3 and Nathalie MACHON1. Plant diversity in agrarian landscapes: Ecological roles of roadside verges as refugia and corridors; Submitted to Acta Oecologica.	NA	Pdf cannot be obtained
EM_149	GREY_LITT_email request	NA	2012	Deguy, Jarno	Vers une valorisation écologique des bords de routes du Calvados. Etudes terrains dans le Calvados et propositions de gestion.	NA	NA	The study type is inappropriate (no data, simulation, recommendation)
EM_152	GREY_LITT_email request	NA	2014	Delbaere, Denis	Quelle gestion pour les accotements infrastructurels de l’eurométropole Likoto? L’évaluation de la qualité paysagère et environnementale des accotements des grandes infrasructures de transport de L’eurométropole Lille-Kortrijk-Tournai	NA	NA	The document is a review
EM_156	GREY_LITT_email request	NA	1996	Département des travaux publics et de l'énergie; Groupe talus de l'AGPN	Protection de la nature et entretien des talus des bords de route et des cours d'eau. Résultats de 5 années d'action	NA	NA	The study type is inappropriate (no data, simulation, recommendation)
EM_164	GREY_LITT_email request	NA	2010	Dommanget, Fanny	Espèces invasives en berges de rivières : le rôle de la compétition pour la lumière dans le développement des Renouées asiatiques	NA	NA	Data Redundant
EM_168	GREY_LITT_email request	NA	2014	Doucet, Jean	Environmental Concerns in Rights-of-Way Management, 10th International Symposium	NA	NA	Sites are not in the bioclimatic region
EM_169	GREY_LITT_email request	NA	2010	Douillard, Emmanuel	Gestion différenciée des bords de routes départementales par le Conseil Général de Maine-et-Loire : suivi floristique de trois tronçons dans les Mauges : RD133 (Forêt de la Frappinière), RD92 (Forêt de Leppo) et RD196 (Forêt de Nuaillé-Chanteloup)	NA	NA	The study type is inappropriate (no data, simulation, recommendation)
EM_192	GREY_LITT_email request	NA	2011	Eure-et-Loir Nature	Gestion différenciée des bords de routes En Eure-et-Loir (28). Suivi floristique.	NA	NA	The study type is inappropriate (no data, simulation, recommendation)
EM_205	GREY_LITT_email request	NA	2012	Fourrages Mieux ASBL	Influence de la hauteur de fauche	NA	NA	The study type is inappropriate (no data, simulation, recommendation)
EM_210	GREY_LITT_email request	NA	2014	Garnier, lisa	Quels bords de route pour favoriser les insectes pollinisateurs ?	NA	NA	The study type is inappropriate (no data, simulation, recommendation)
EM_211	GREY_LITT_email request	NA	2004	Garraud, Luc	Etude floristique. Flore et végétation de la vallée du Buëch. Synthèse bibliographique et données récentes. Espèces végétales rares, protégées et patrimoniales. Fuseau autoroutier A51 par l'ouest de Gap : Saint-Julien-en-Bochaine / Sisteron / Savournon / Col de Faye / Ventavon	NA	NA	The study type is inappropriate (no data, simulation, recommendation)
EM_212	GREY_LITT_email request	NA	2012	Gaultier, Cyrille; Basso, Léa; Simon, Laurent; Ragouvin, Karine; Michelot, Jean-Louis	Analyse de la diversité de la Flore et de la végétation - Tome 1	NA	NA	The study type is inappropriate (no data, simulation, recommendation)
EM_213	GREY_LITT_email request	NA	2012	Gaultier, Cyrille; Basso, Léa; Simon, Laurent; Ragouvin, Karine; Michelot, Jean-Louis	Analyse de la diversité de la Flore et de la végétation - Tome 2	NA	NA	The study type is inappropriate (no data, simulation, recommendation)
EM_214	GREY_LITT_email request	NA	2014	Gautier, Sarah; Roboüam, Nicolas	Volet gestion des bords de route du réseau CG45. Analyse des états initiaux des sections de suivi et recommandations pour une gestion différenciée	NA	NA	The study type is inappropriate (no data, simulation, recommendation)
EM_215	GREY_LITT_email request	NA	2014	Gelez, William; Cornier, Thierry	La gestion différenciée des bords de routes départementales du Pas-de-Calais. Suivi 2013 (N+3).	NA	NA	The study type is inappropriate (no data, simulation, recommendation)
EM_219	GREY_LITT_email request	NA	1990	Gillot, Philippe; Garraud, L.; Chas, E.; Bisch, G.; Dalmas, J.P.	Expertise botanique de la vallée de la Clarée sur le tracé de la route d'accès au tunnel de l'Echelle	NA	NA	The study type is inappropriate (no data, simulation, recommendation)
EM_22	GREY_LITT_email request	NA	1997	ASFA	Rôle écologique des dépendances vertes	NA	NA	The study type is inappropriate (no data, simulation, recommendation)
EM_221	GREY_LITT_email request	NA	NA	Gloucestershire Highways	Highways & Biodiversity 2009-2014 – Gloucestershire Highways Biodiversity Plan	NA	NA	The type of document is not appropriate
EM_227	GREY_LITT_email request	NA	2012	Grignon, Cécile; Ortega, Nathalie	La flore et la faune sur les talus ferroviaires du grand ouest parisien (ligne L du Transilien)	NA	NA	The type of document is not appropriate
EM_229	GREY_LITT_email request	NA	2011	GRTgaz	Favoriser la biodiversité pour faciliter et pérenniser l’implantation de nos ouvrages	NA	NA	The study type is inappropriate (no data, simulation, recommendation)
EM_242	GREY_LITT_email request	NA	2013	Henry, E.; Cornier, T.	La gestion différenciée des bords de routes du Pas-de-Calais. Suivi 2012 (N+2).	NA	NA	The study type is inappropriate (no data, simulation, recommendation)
EM_25	GREY_LITT_email request	NA	2009	Auestad, Inger	The fate of grassland species in the modern changing landscape: Effects of management on vegetation and population dynamics in road verges and pastures	NA	NA	Sites are not in the bioclimatic region
EM_277	GREY_LITT_email request	NA	2011	Le Bris, Caroline	Gestion des dépendances routières et bordures de champs à l'échelle de la région Centre	NA	NA	The study type is inappropriate (no data, simulation, recommendation)
EM_282_7	GREY_LITT_email request	NA	2009	Le Viol, Isabelle	Dynamique et répartition de la diversité : Contribution pour une meilleure intégration dans les actions de conservation. L’exemple des dépendances vertes autoroutières.	Redon (de) L., Jiguet F., Le viol I., Gachet S., Joy J.B., Machon N. Plant diversity in agrarian landscapes: ecological roles of roadside verges as refuge and corridors. Submitted	NA	Pdf cannot be obtained
EM_291	GREY_LITT_email request	NA	2011	Lesigne, Jean-François	Trames vertes et bleues et ouvrages électriques	NA	NA	The type of document is not appropriate
EM_302	GREY_LITT_email request	NA	2006	Mairie de Paris; RFF	Protocole entre la Ville de Paris et Réseau Ferré de France concernant la Petite Ceinture	NA	NA	The type of document is not appropriate
EM_309	GREY_LITT_email request	NA	2014	Martin, Arnaud	Fiche d’étude : Thème V2 Dynamique de recolonisation végétale Et analyse des populations d’Ambroisie	NA	NA	The document meets previous screening exclusion criteria (Exposure)
EM_31	GREY_LITT_email request	NA	2009	Bardet, Olivier	Biodiversité des bords de route de Côte-d'Or. Suivi de zones test de gestion - volet 2009	NA	NA	Results are in an unexploitable format
EM_316	GREY_LITT_email request	NA	NA	Mayenne Nature Environnement	Gestion différenciée	NA	NA	The type of document is not appropriate
EM_326	GREY_LITT_email request	NA	2010	MNHN; CBNBP	Suivi botanique de la mise en oeuvre d'une gestion différenciée des accotements routiers	NA	NA	The study type is inappropriate (no data, simulation, recommendation)
EM_33	GREY_LITT_email request	NA	2008	Bardet, Olivier; Frochot, Bernard	Biodiversité des bords de route de Côte d'Or. Enjeux - Problématiques - Gestion.	NA	NA	The study type is inappropriate (no data, simulation, recommendation)
EM_337	GREY_LITT_email request	NA	2009	Nord Nature Chico Mendès	La gestion différenciée des linéaires. Etat des lieux.	NA	NA	The study type is inappropriate (no data, simulation, recommendation)
EM_340	GREY_LITT_email request	NA	2013	OEPP	Dissémination des graines par les véhicules	NA	NA	The document is a review
EM_341	GREY_LITT_email request	NA	2011	OGE	Etude sur les corridors écologiques et les dépendances routières	NA	NA	The comparator is inappropriate
EM_349	GREY_LITT_email request	NA	2009	Perriat, Fabrice	Synthèse de la convention entre GRTgaz Région Val de Seine, la Région Ile-de-France et le CBNBP	NA	NA	The comparator is inappropriate
EM_352	GREY_LITT_email request	NA	2016	PNR de France	Les parcs naturels régionaux et la Trame verte et bleue - recueil d'expériences	NA	NA	The study type is inappropriate (no data, simulation, recommendation)
EM_355	GREY_LITT_email request	NA	2009	PNR des Caps et Marais d’Opale.	Gestion différenciée des accotements d’infrastructures linéaires. Enjeux et perspectives pour le territoire du PNR des Caps et Marais d’Opale.	NA	NA	The study type is inappropriate (no data, simulation, recommendation)
EM_359	GREY_LITT_email request	NA	2011	Prey, T.; Hauguel, J.-C.; Valet, J.-M.	Evaluation de l'impact de la gestion différenciée sur la route départementale n°89 sur la commune de Thury-sous-Clermont (60).2010, première année d'évaluation.	NA	NA	The comparator is inappropriate
EM_360	GREY_LITT_email request	NA	2013	Prey, T.; Hauguel, J.M.	La gestion différenciée des bords de routes départementaux en région Picardie : indicateurs, protocole de suivi et prospections de nouveaux tronçons	NA	NA	The study type is inappropriate (no data, simulation, recommendation)
EM_368	GREY_LITT_email request	NA	2008	Rambaud, Maëlle	Impact des activités anthropiques sur la dynamique et l’état de conservation d’un habitat naturel : exemple de la chenalisation des rivières à renoncules (UE 3260)	NA	NA	The document meets exclusion criteria for waterways
EM_404	GREY_LITT_email request	NA	2009	Runesson, Karin	Grassland plant species on road verges in Mid Sweden	NA	NA	Sites are not in the bioclimatic region
EM_408	GREY_LITT_email request	NA	2012	Salvaudon, Clémence	Inventaire de la flore sous les lignes électriques en Ile-de-France - Bilan général et contribution aux continuités écologiques régionales	NA	NA	The comparator is inappropriate
EM_458	GREY_LITT_email request	NA	2013	Tälle, Malin	Management of semi-natural grassland gestation: long-term effects of grazing, mowing and different mowing techniques	NA	NA	Sites are not in the bioclimatic region
EM_47	GREY_LITT_email request	NA	2000	Bertizzolo, Sandrine; Villaret, Jean-Charles	Etude d'une ripisylve entre Alpes et Provence et proposition de gestion. Et au milieu coule la Durance…	NA	NA	The comparator is inappropriate
EM_474	GREY_LITT_email request	NA	2014	Vallet, Jeanne	Effet des nouvelles pratiques de fauche des bords de routes départementales sur la biodiversité floristique	NA	NA	The document meets previous screening exclusion criteria (Exposure)
EM_478	GREY_LITT_email request	NA	2010	Van Es, J.; Huc, S.	Suivi des habitats, de la flore et de la banque de semences rivulaires de la Durance suite à la restitution des eaux du canal en rivière	NA	NA	The comparator is inappropriate
EM_48	GREY_LITT_email request	NA	2011	Beslot, Édouard	Gestion différenciée des bords de routes de Maine-et-Loire - Suivi de terrain, 2e année	NA	NA	The comparator is inappropriate
EM_482	GREY_LITT_email request	NA	2006	Vanpeene-Bruhier, Sylvie; Dalban-Canassy, Julie	Etat des lieux de la connaissance et des attentes des acteurs sur l’impact des infrastructures de transport terrestre sur les paysages et les écosystèmes	NA	NA	The document is a review
EM_49	GREY_LITT_email request	NA	2012	Beslot, Édouard	Gestion différenciée des bords de routes de Maine-et-Loire - Suivi de terrain, 3e année	NA	NA	The comparator is inappropriate
EM_494	GREY_LITT_email request	NA	2013	Vignon, Vincent; Jerusalem, Christelle	Synthèse des actions sur la biodiversité dans le cadre du Paquet Vert Autoroutier	NA	NA	The study type is inappropriate (no data, simulation, recommendation)
EM_495	GREY_LITT_email request	NA	1997	Villaret, J.C.; Garraud, L.	Ligne électrique à 90 Kv Embrun-Montdauphin (Hautes-Alpes). Expertise botanique	NA	NA	The comparator is inappropriate
EM_500	GREY_LITT_email request	NA	2013	Viratel, David	Diagnostic des continuités écologiques pour l’Azuré des mouillères sur les tourbières du Plateau de Montselgues (07)	NA	NA	The document meets previous screening exclusion criteria (Exposure)
EM_503	GREY_LITT_email request	NA	2008	VNF; CETMEF	Actes du colloque « Protection des berges –Techniques végétales adaptées aux voies navigables et grands cours d’eau"	NA	NA	The comparator is inappropriate
EM_507	GREY_LITT_email request	NA	2012	Wegnez, Jérôme	Programme de conservation de Viola elatior Fr. Protocole expérimental	NA	NA	The study type is inappropriate (no data, simulation, recommendation)
EM_518	GREY_LITT_email request	NA	2014	Biotope	Etude des réseaux écologiques sur le territoire de la Ville de Lille et des communes associées de Lomme et Hellemmes	NA	NA	The study type is inappropriate (no data, simulation, recommendation)
EM_58	GREY_LITT_email request	NA	2014	Bissuel, S.	Ambroisie à feuille d'armoise (Ambrosia artemisiifolia L.) et autres plantes exotiques envahissantes des bords de route (Alpes-de-Haute-Provence) : reconnaissance, prévention et gestion	NA	NA	The study type is inappropriate (no data, simulation, recommendation)
EM_63	GREY_LITT_email request	NA	2009	Bonnet, V.; Fort, N.	Sauvetage et réimplantation de la Primevère du Piémont, Primula pedemontana Gaudin subsp. pedemontana. Route départementale 87A à Tignes. Contournement des Boisses	NA	NA	The study type is inappropriate (no data, simulation, recommendation)
EM_81	GREY_LITT_email request	NA	2011	Cavaillé, P.; Daumergue, N.; De Danielli, S.; Evette, A.	Biodiversity in riverbank techniques for erosion control: assessment of animal and plant species diversity along a naturality gradient	NA	NA	The type of document is not appropriate
EM_83	GREY_LITT_email request	NA	2008	CEN Languedoc-Roussillon	La rehabilitation du site de compensation de l’ile des brotteaux. Synthese des amenagements et de la gestion du site (2002-2007)	NA	NA	The document does not deal with our 6 specific questions
EM_84	GREY_LITT_email request	NA	NA	CERA Environnement	Ecologie des bords d'autoroutes. Bilan de trente années d'aménagement et de gestion extensive	NA	NA	The study type is inappropriate (no data, simulation, recommendation)
EM_92	GREY_LITT_email request	NA	2011	Chasseloup, Pierre	Gestion différenciée des bords de routes départementales - Suivi floristique de trois tronçons dans les Mauges : RD133 (forêt de la Frappinière), RD92 (Forêt de Leppo) et RD196 (Forêt de Nuaillé-Chanteloup)	NA	NA	The comparator is inappropriate
EM_93	GREY_LITT_email request	NA	2013	Chauvel, B.; Hanse, H.; Martinez, Q.; Cuenot, E.	L'ambroisie marche le long des routes	NA	NA	The comparator is inappropriate
EM_95	GREY_LITT_email request	NA	2014	Chevalier, Richard	Note de synthèse des travaux Irstea 2009-2013 sur la gestion de la biodiversité au pied des pylônes des lignes électriques à haute et très haute tension	NA	NA	The document is a review
EM_96	GREY_LITT_email request	NA	2014	Chevalier, Richard	Note de synthèse des travaux Irstea 2010-2013 sur la gestion de la biodiversité dans les tranchées forestières créées par les lignes électriques à haute et très haute tension	NA	NA	The document is a review
GS_42	GREY_LITT_GoogleScholar	NA	1997	Bell, G. P.	Ecology and management of Arundo donax and approaches to riparian habitat restoration in southern California	NA	NA	The document is a review
GS_61	GREY_LITT_GoogleScholar	NA	1972	Jefferies, D. J., & French, M. C.	Lead concentrations in small mammals trapped on roadside verges and field sites	NA	NA	The document meets previous screening exclusion criteria (Outcome)
GS_76	GREY_LITT_GoogleScholar	NA	2006	Angold, P. G., Sadler, J. P., Hill, M. O., Pullin, A., Rushton, S., Austin, K., ... & Thompson, K.	Biodiversity in urban habitat patches	NA	NA	The study type is inappropriate (no data, simulation, recommendation)
GS_82	GREY_LITT_GoogleScholar	NA	1990	Andrews, A.	Fragmentation of habitat by roads and utility corridors: a review	NA	NA	The document is a review
MAYENNE_01	GREY_LITT	NA	2016	Mayenne Nature Environnement	Assistance à la gestion des espaces naturels sur le département de la Mayenne. Appui à la gestion des dépendances des RD.	NA	NA	The document meets previous screening exclusion criteria (Exposure)
MAYENNE_02	GREY_LITT	NA	2005	Mayenne Nature Environnement	RAPPORT ANNUEL DE GESTION 2005 ESPACES NATURELS DÉPARTEMENTAUX BORDS DE ROUTES DÉPARTEMENTALES CHEMIN DE HALAGE RAPPORT FINAL	NA	NA	The study type is inappropriate (no data, simulation, recommendation)
MAYENNE_03	GREY_LITT	NA	2012	Mayenne Nature Environnement	Espaces naturels départementaux et bords de RD. Expertise scientifique et assistance à la gestion	NA	NA	The study type is inappropriate (no data, simulation, recommendation)
MAYENNE_04	GREY_LITT	NA	2011	Mayenne Nature Environnement	Espaces naturels départementaux. Expertise scientifique et assistance à la gestion.	NA	NA	The study type is inappropriate (no data, simulation, recommendation)
MAYENNE_05	GREY_LITT	NA	2021	Mayenne Nature Environnement	Appui à la gestion des dépendances vertes des routes départementales. Synthèse des données 2020.	NA	NA	The study type is inappropriate (no data, simulation, recommendation)
MAYENNE_06	GREY_LITT	NA	2014	Mayenne Nature Environnement	Assistance à la gestion des espaces naturels sur le département de la Mayenne. Appui à la gestion différenciée des talus.	NA	NA	The document meets previous screening exclusion criteria (Exposure)
MAYENNE_07	GREY_LITT	NA	2015	Mayenne Nature Environnement	Assistance à la gestion des espaces naturels sur le département de la Mayenne. Appui à la gestion différenciée des talus.	NA	NA	The document meets previous screening exclusion criteria (Exposure)
MAYENNE_08	GREY_LITT	NA	2017	Mayenne Nature Environnement	Assistance à la gestion des espaces naturels sur le département de la Mayenne. Appui à la gestion des dépendances des RD.	NA	NA	The study type is inappropriate (no data, simulation, recommendation)
MAYENNE_09	GREY_LITT	NA	2018	Mayenne Nature Environnement	Assistance à la gestion des espaces naturels sur le département de la Mayenne. Appui à la gestion des dépendances des RD.	NA	NA	The study type is inappropriate (no data, simulation, recommendation)
MAYENNE_10	GREY_LITT	NA	2019	Mayenne Nature Environnement	Assistance à la gestion des espaces naturels sur le département de la Mayenne. Appui à la gestion des dépendances des RD.	NA	NA	The study type is inappropriate (no data, simulation, recommendation)
REVIEW2018_01	REVIEW2018_Q1	NA	2008	Barker A V; Prostak R G	Herbicide alternatives research	NA	UNIVERSITY OF MASSACHUSETTS TRANSPORTATION CENTER	Sites are not in the bioclimatic region
REVIEW2018_02	REVIEW2018_Q1	NA	2014	Barker A V; Prostak R G	Management of vegetation by alternative practices in fields and roadsides	NA	INTERNATIONAL JOURNAL OF AGRONOMY	Sites are not in the bioclimatic region
REVIEW2018_03	REVIEW2018_Q1	NA	2000	Charvat I; Tallaksen J; White J; Agwa H; Raley M; Slack S; Hebberger J A; Gould E	Mycorrhizal/plant factors involved in roadside reclamation	NA	MINNESOTA DEPARTMENT OF TRANSPORTATION	Sites are not in the bioclimatic region
REVIEW2018_04	REVIEW2018_Q1	NA	1994	Christiansen P A	Establishment of prairie species by overseeding into burned roadside vegetation	NA	PROCEEDINGS OF THE 14TH ANNUAL NORTH AMERICAN PRAIRIE CONFERENCE	Sites are not in the bioclimatic region
REVIEW2018_05	REVIEW2018_Q1	NA	2001	Gordon D R; Miller A A; Renda M T; Slapcinsky J L; Jones D A	Florida native turfgrass investigation II	NA	FLORIDA DEPARTMENT OF TRANSPORTATION	Pdf cannot be obtained
REVIEW2018_06	REVIEW2018_Q1	NA	2001	Gordon D R; Cox A C; Seamon G S; Slapcinsky J L; Jones D A	Native sandhill species revegetation techniques	NA	FLORIDA DEPARTMENT OF TRANSPORTATION	Pdf cannot be obtained
REVIEW2018_07	REVIEW2018_Q1	NA	2007	Hald A B	Grøftekant forvaltning – slåningstidspunkt og botanisk udvikling	NA	DANMARKS MILJØUNDERSØGELSER	Pdf cannot be obtained
REVIEW2018_08	REVIEW2018_Q1	NA	1994	Hansson M L; Persson T S	Anthriscus sylvestris - a growing conservation problem?	NA	ANNALES BOTANICI FENNICI	Sites are not in the bioclimatic region
[truncated: 2,230 more rows]

## Sheet: B - Accepted ful-text
ID_doc	Source	DOI	Publication_year	Publication_author	Publication_title	PhD_chapter	Publication_journal	Specific_question
[truncated: 378 more rows]

## Sheet: C - Critical appraisal
ID_doc	Source	DOI	Publication_year	Publication_author	Publication_title	PhD_chapter	Publication_journal	Specific_question	Critical_appraisal_reviewer	Comparator	Study_design	Randomisation	Replicates	Other_bias	Risk_of_bias	Reasons_for_rejection
[truncated: 401 more rows]

[truncated: 1 more sheets: D - Systematic review table]
