# Supplementary material for: Can linear transportation infrastructure verges constitute a habitat and/or a corridor for vascular plants in temperate ecosystems? A systematic review
Source: Environ Evid. 2024 Mar 16;13:4. doi: 10.1186/s13750-024-00328-3 (PMC11376103; doi:10.1186/s13750-024-00328-3)
Supplement: Supplementary file 8 — Additional file 8. Meta-analyses database. Table of all the variables extracted for computing effect sizes and analyzing reasons for heterogeneity in effect sizes, as well as value and variance of the effect sizes computed. [file 13750_2024_328_MOESM8_ESM.xlsx]

## Sheet: README
Additional file 8: Meta-analyses database. Table of all the variables extracted for computing effect sizes and analysing reasons for heterogeneity in effect sizes, and value and variance of the effect sizes computed.
Column descriptions
Study.ID	Study ID
Author_date	Name of the first author of the study and publication year
Date	Publication year
Case.ID	Case ID
Label	Label to identify the type of effect size when multiple are extracted for the same study
Sub_study	Information on sub-study
Study_design	Study design (all studies were with a Control-Exposure ("CE") design)
Randomisation	Type of sampling: systematic or random sampling ("Yes"), directed sampling ("No")
Replicates	Sampling with true replication ("Yes") or with pseudoreplication ("Pseudoreplicates")
Bias	Risk of bias ("Low" or "Medium")
Litt	Study from grey littérature ("Grey_litt") or not ("Non_Grey_litt")
Study_duration	Duration of the study ("one_year" or "more_than_one_year")
Country	Country where the study was done
Continent	Continent where the study was done
LTI	Type of Linear Transportation Infrastructure studied
Road_type	“Highway” or “Non highway” when LTI is a road
Biological_groups	Biological group studied
Plant_status	Whether results include native, exotic or both types of species
Taxon_type	Type of taxon studied ("individual_species" or "group")
Response_variable_raw	Response variable in raw form as indicated in the study
Response_variable	Response variable ("Abundance" or "Species_richness")
Treatment	What was considered the treatment
Control	What was considered the control
N_treatment	Sample size for treatment
Mean_treatment	Mean for treatment
Measure_var_treatment	Type of measure of variation for treatment
Var_treatment	Value of measure of variation for treatment
N_control	Sample size for control
Mean_control	Mean for control
Measure_var_control	Type of measure of variation for control
Var_control	Value of measure of variation for control
Method	Method used to extract values
Type	Type of values available to compute effect sizes
Source	Source used to extract values
N_t	Sample size for treatment used to compute effect sizes
Mean_t	Mean for treatment used to compute effect sizes
SD_t	Standard deviation for treatment used to compute effect sizes
N_c	Sample size for control used to compute effect sizes
Mean_c	Mean for control used to compute effect sizes
SD_c	Standard deviation for control used to compute effect sizes
Hedges_d	Effect sizes value
Hedges_var1982	Effect sizes variance

## Sheet: File
Study.ID	Author_date	Date	Case.ID	Label	Sub_study	Study_design	Randomisation	Replicates	Bias	Litt	Study_duration	Country	Continent	LTI	Road_type	Biological_groups	Plant_status	Taxon_type	Response_variable_raw	Response_variable	Treatment	Control	N_treatment	Mean_treatment	Measure_var_treatment	Var_treatment	N_control	Mean_control	Measure_var_control	Var_control	Method	Type	Source	N_t	Mean_t	SD_t	N_c	Mean_c	SD_c	Hedges_d	Hedges_var1982
7032	Guler_2020	2020	Guler_2020_1	included_total	NA	CE	Yes	Yes spatial	Low	Non_Grey_litt	one_year	Turkey	Europe	Road	Non_Highway	Vascular_plants	Exotic	Group	Mean_cover_of_alien_species	Abundance	Urban_roadsides	Periurban_grassland	50	2.16	NA	NA	50	0.81	NA	NA	Table	N_mean_approx_sd	Table_1	50	2.16	1.40847444289448	50	0.81	0.459107122484692	1.27887490375712	0.0402091386982904
7032	Guler_2020	2020	Guler_2020_2	included_total	NA	CE	Yes	Yes spatial	Low	Non_Grey_litt	one_year	Turkey	Europe	Road	Non_Highway	Vascular_plants	Exotic	Group	Mean_richness_of_alien_species	Species_richness	Urban_roadsides	Periurban_grassland	50	0.4	NA	NA	50	0.2	NA	NA	Table	N_mean_approx_sd	Table_1	50	0.4	0.0890697477370208	50	0.2	0.050683377613852	2.73879362382846	0.0402091386982904
7032	Guler_2020	2020	Guler_2020_3	total	NA	CE	Yes	Yes spatial	Low	Non_Grey_litt	one_year	Turkey	Europe	Road	Non_Highway	Vascular_plants	Mixed	Group	Mean_total_cover	Abundance	Urban_roadsides	Periurban_grassland	50	92.12	NA	NA	50	95.96	NA	NA	Table	N_mean_approx_sd	Table_1	50	92.12	60.0688267034442	50	95.96	54.3900240415198	-0.0665017291455486	0.0402091386982904
7032	Guler_2020	2020	Guler_2020_5	total_control2	NA	CE	Yes	Yes spatial	Low	Non_Grey_litt	one_year	Turkey	Europe	Road	Non_Highway	Vascular_plants	Mixed	Group	Mean_species_richness	Species_richness	Urban_roadsides	Seminatural_grassland	50	12.78	SD	3.68	20	22.63	SD	4.68	Graphic	N_mean_var	Fig_2	50	12.78	3.68	20	22.63	4.68	-2.44455590361739	0.0705332707805441
12760	Coban_2019	2019	Coban_2019_4	average_period	NA	CE	No	Yes	Medium	Non_Grey_litt	three_years	Turkey	Europe	Powerline	NA	Vascular_plants	Mixed	Group	AVERAGE	Species_richness	30–100m_open_area	forest_interior	10	35.6	SD_average	3.65333333333333	10	24.44	SD	4.82	Table	N_mean_var	Table_2	30	35.6666666666667	5.67181922608024	10	24.44	4.82	2.00720998491608	0.135203946545554
12760	Coban_2019	2019	Coban_2019_10	average_period	NA	CE	No	Yes	Medium	Non_Grey_litt	three_years	Turkey	Europe	Powerline	NA	Vascular_plants	Invasive	Group	AVERAGE	Abundance	30–100m_open_area	forest_interior	10	6.13333333333333	SD_average	16.4366666666667	10	0	SD	0	Table	N_mean_var	Table_4	30	6.13333333333333	16.4881007946971	10	0	0	0.417352963890996	0.135203946545554
12760	Coban_2019	2019	Coban_2019_16	average_period	NA	CE	No	Yes	Medium	Non_Grey_litt	three_years	Turkey	Europe	Powerline	NA	Vascular_plants	Invasive	Group	AVERAGE	Abundance	30–100m_open_area	forest_interior	10	20.3266666666667	SD_average	24.6966666666667	10	3.78	SD	3.56	Table	N_mean_var	Table_4	30	20.3266666666667	24.8962448121625	10	3.78	3.56	0.743328271016495	0.135203946545554
12760	Coban_2019	2019	Coban_2019_22	average_period	NA	CE	No	Yes	Medium	Non_Grey_litt	three_years	Turkey	Europe	Powerline	NA	Vascular_plants	Invasive	Group	AVERAGE	Abundance	30–100m_open_area	forest_interior	10	12.33	SD_average	10.58	10	1.42	SD	2.09	Table	N_mean_var	Table_4	30	12.33	13.8524082308133	10	1.42	2.09	0.88053855171727	0.135203946545554
12760	Coban_2019	2019	Coban_2019_28	average_period	NA	CE	No	Yes	Medium	Non_Grey_litt	three_years	Turkey	Europe	Powerline	NA	Vascular_plants	Invasive	Group	AVERAGE	Abundance	30–100m_open_area	forest_interior	10	19.5466666666667	SD_average	18.3766666666667	10	0.44	SD	0.88	Table	N_mean_var	Table_4	30	19.5466666666667	22.2118287581552	10	0.44	0.88	0.964878047326788	0.135203946545554
15649	Chiuffo_2018	2018	Chiuffo_2018_1	ruderals	NA	CE	Yes	Yes spatial	Low	Non_Grey_litt	three_years	Argentina	South_America	Road	Non_Highway	Herbs_and_Grass	Mixed	Group	Cover_%	Abundance	Herbaceous_roadsides	Grazed_grasslands	30	63.987138	SD	19.7250567	30	25.401929	SD	18.3161241	Graphic	N_mean_var	Figure_3	30	63.987138	19.7250567	30	25.401929	18.3161241	2.00088470699902	0.0672658201415159
15649	Chiuffo_2018	2018	Chiuffo_2018_2	non-ruderals	NA	CE	Yes	Yes spatial	Low	Non_Grey_litt	three_years	Argentina	South_America	Road	Non_Highway	Herbs_and_Grass	Mixed	Group	Cover_%	Abundance	Herbaceous_roadsides	Grazed_grasslands	30	2.765273	SD	0	30	31.318328	SD	15.4982589	Graphic	N_mean_var	Figure_3	30	2.765273	0	30	31.318328	15.4982589	-2.57162438524824	0.0672658201415159
15649	Chiuffo_2018	2018	Chiuffo_2018_3	native_ruderals	NA	CE	Yes	Yes spatial	Low	Non_Grey_litt	three_years	Argentina	South_America	Road	Non_Highway	Herbs_and_Grass	Native	Group	Richness	Species_richness	Herbaceous_roadsides	Grazed_grasslands	30	2.34903	SD	1.3655133	30	2.072022	SD	1.2517205	Graphic	N_mean_var	Figure_4	30	2.34903	1.3655133	30	2.072022	1.2517205	0.208733692174086	0.0672658201415159
15649	Chiuffo_2018	2018	Chiuffo_2018_4	non-native_ruderals	NA	CE	Yes	Yes spatial	Low	Non_Grey_litt	three_years	Argentina	South_America	Road	Non_Highway	Herbs_and_Grass	Exotic	Group	Richness	Species_richness	Herbaceous_roadsides	Grazed_grasslands	30	2.702216	SD	1.2896515	30	1.00554	SD	0.7965494	Graphic	N_mean_var	Figure_4	30	2.702216	1.2896515	30	1.00554	0.7965494	1.5623951472541	0.0672658201415159
15649	Chiuffo_2018	2018	Chiuffo_2018_5	native_ruderals	NA	CE	Yes	Yes spatial	Low	Non_Grey_litt	three_years	Argentina	South_America	Road	Non_Highway	Herbs_and_Grass	Native	Group	Cover_%	Abundance	Herbaceous_roadsides	Grazed_grasslands	30	16.649215	SD	14.6250526	30	14.293194	SD	10.3235665	Graphic	N_mean_var	Figure_4	30	16.649215	14.6250526	30	14.293194	10.3235665	0.183706515279372	0.0672658201415159
15649	Chiuffo_2018	2018	Chiuffo_2018_6	non-native_ruderals	NA	CE	Yes	Yes spatial	Low	Non_Grey_litt	three_years	Argentina	South_America	Road	Non_Highway	Herbs_and_Grass	Exotic	Group	Cover_%	Abundance	Herbaceous_roadsides	Grazed_grasslands	30	47.905759	SD	21.5074303	30	12.408377	SD	15.4853498	Graphic	N_mean_var	Figure_4	30	47.905759	21.5074303	30	12.408377	15.4853498	1.86961665239768	0.0672658201415159
ACTU_WOS_T_2062	Arenas_2017	2017	Arenas_2017_1	perennial	NA	CE	Yes	Yes	Low	Non_Grey_litt	NA	Spain	Europe	Road	Highway	Perennials	Mixed	Group	Perennial_cover_%	Abundance	Road_embankments	Unfragmented_matrix	8	38.2042253521127	SD	16.9307257467202	50	35.5633802816902	SD	13.6939693539648	Graphic	N_mean_var	Figure_2	8	38.2042253521127	16.9307257467202	50	35.5633802816902	13.6939693539648	0.184262787252346	0.14635174497629
ACTU_WOS_T_2062	Arenas_2017	2017	Arenas_2017_2	perennial	NA	CE	Yes	Yes	Low	Non_Grey_litt	NA	Spain	Europe	Road	Highway	Perennials	Mixed	Group	Perennial_cover_%	Abundance	Roadcuts	Unfragmented_matrix	9	29.4014084507042	SD	15.8450704225352	50	35.5633802816902	SD	13.6939693539648	Graphic	N_mean_var	Figure_2	9	29.4014084507042	15.8450704225352	50	35.5633802816902	13.6939693539648	-0.433834120217294	0.132311010510704
ACTU_WOS_T_2062	Arenas_2017	2017	Arenas_2017_3	perennial	NA	CE	Yes	Yes	Low	Non_Grey_litt	NA	Spain	Europe	Road	Highway	Perennials	Mixed	Group	Perennial_cover_%	Abundance	Road_verges	Fragmented_matrix	5	33.9788732394366	SD	10.629196371918	20	33.4507042253521	SD	6.29878303521061	Graphic	N_mean_var	Figure_2	5	33.9788732394366	10.629196371918	20	33.4507042253521	6.29878303521061	0.070542630765347	0.256053731720922
ACTU_WOS_T_2062	Arenas_2017	2017	Arenas_2017_4	total_SR	NA	CE	Yes	Yes	Low	Non_Grey_litt	NA	Spain	Europe	Road	Highway	Perennials	Mixed	Group	Total_species_richness	Species_richness	Road_embankments	Unfragmented_matrix	8	24.7	SD	4.9497474683058	50	21.1	SD	4.9497474683058	Graphic	N_mean_var	Figure_2	8	24.7	4.9497474683058	50	21.1	4.9497474683058	0.717525394874759	0.14635174497629
ACTU_WOS_T_2062	Arenas_2017	2017	Arenas_2017_5	total_SR	NA	CE	Yes	Yes	Low	Non_Grey_litt	NA	Spain	Europe	Road	Highway	Perennials	Mixed	Group	Total_species_richness	Species_richness	Roadcuts	Unfragmented_matrix	9	22.4	SD	10.7480230740355	50	21.1	SD	4.9497474683058	Graphic	N_mean_var	Figure_2	9	22.4	10.7480230740355	50	21.1	4.9497474683058	0.210115562601624	0.132311010510704
ACTU_WOS_T_2062	Arenas_2017	2017	Arenas_2017_6	total_SR	NA	CE	Yes	Yes	Low	Non_Grey_litt	NA	Spain	Europe	Road	Highway	Perennials	Mixed	Group	Total_species_richness	Species_richness	Road_verges	Fragmented_matrix	5	24.5	SD	5.59016994374947	20	19.2	SD	3.13049516849972	Graphic	N_mean_var	Figure_2	5	24.5	5.59016994374947	20	19.2	3.13049516849972	1.39335337304302	0.256053731720922
ACTU_WOS_T_2062	Arenas_2017	2017	Arenas_2017_10	endemic_species_SR	NA	CE	Yes	Yes	Low	Non_Grey_litt	NA	Spain	Europe	Road	Highway	Perennials	Native	Group	Endemic_species_SR	Species_richness	Road_embankments	Unfragmented_matrix	8	2.74509803921569	SD	2.05199614932567	50	2.17647058823529	SD	1.80242905008336	Graphic	N_mean_var	Figure_2	8	2.74509803921569	2.05199614932567	50	2.17647058823529	1.80242905008336	0.30562973503241	0.14635174497629
ACTU_WOS_T_2062	Arenas_2017	2017	Arenas_2017_11	endemic_species_SR	NA	CE	Yes	Yes	Low	Non_Grey_litt	NA	Spain	Europe	Road	Highway	Perennials	Native	Group	Endemic_species_SR	Species_richness	Roadcuts	Unfragmented_matrix	9	3.56862745098039	SD	3.05882352941176	50	2.17647058823529	SD	1.80242905008336	Graphic	N_mean_var	Figure_2	9	3.56862745098039	3.05882352941176	50	2.17647058823529	1.80242905008336	0.67795790838478	0.132311010510704
ACTU_WOS_T_2062	Arenas_2017	2017	Arenas_2017_12	endemic_species_SR	NA	CE	Yes	Yes	Low	Non_Grey_litt	NA	Spain	Europe	Road	Highway	Perennials	Native	Group	Endemic_species_SR	Species_richness	Road_verges	Fragmented_matrix	5	3.98039215686274	SD	1.70993433573513	20	3.45098039215686	SD	1.31533410441164	Graphic	N_mean_var	Figure_2	5	3.98039215686274	1.70993433573513	20	3.45098039215686	1.31533410441164	0.367781411947793	0.256053731720922
ACTU_WOS_T_493	Sole-Senan_2018	2018	Sole-Senan_2018_2	control_boundaries	NA	CE	Yes	Yes	Low	Non_Grey_litt	two_years	Spain	Europe	Road	Non_Highway	Vascular_plants	Unknown	Group	Species_richness	Species_richness	Roadsides	Boundaries	20	235.614525139665	SD	26.2331997360312	20	208.240223463687	SD	21.8609997800258	Graphic	N_mean_var	Figure_4	20	235.614525139665	26.2331997360312	20	208.240223463687	21.8609997800258	1.11116328220578	0.101402959909166
ACTU_WOS_T_9180	Manee_2015	2015	Manee_2015_2	control_forest_interior	NA	CE	No	Yes	Medium	Non_Grey_litt	two_years	USA	North_America	Road	Non_Highway	Microstegium_vimineum	Invasive	Species	%_covered_Microstegium	Abundance	Forest_roadsides	forest_interior	759	7.88405797101449	SD	33.816122953515	159	1.97101449275363	SD	4.84838103424846	Graphic	N_mean_var	Figure_3	759	7.88405797101449	33.816122953515	159	1.97101449275363	4.84838103424846	0.191653214388633	0.00761099422443051
WOS_23062	Rudiger_2014	2014	Rudiger_2014_1	total_coastal	site_coastal	CE	Yes fixed distances	Yes	Low	Non_Grey_litt	one_year	Spain_(Canary_Islands)	Europe	Road	Non_Highway	Vascular_plants	Mixed	Group	Total_species_richness	Species_richness	Road_verges	100m_from_road	4	33.6818181818182	SD	12.1376586856427	4	19.0454545454546	SD	8.54186604577563	Graphic	N_mean_var	Figure_2	4	33.6818181818182	12.1376586856427	4	19.0454545454546	8.54186604577563	1.21270919161935	0.56710775047259
WOS_23062	Rudiger_2014	2014	Rudiger_2014_2	total_thermophil	site_thermophil	CE	Yes fixed distances	Yes	Low	Non_Grey_litt	one_year	Spain_(Canary_Islands)	Europe	Road	Non_Highway	Vascular_plants	Mixed	Group	Total_species_richness	Species_richness	Road_verges	100m_from_road	4	22.2272727272727	SD	8.17000685212674	4	21.9545454545455	SD	9.97879858020893	Graphic	N_mean_var	Figure_2	4	22.2272727272727	8.17000685212674	4	21.9545454545455	9.97879858020893	0.0260055710980644	0.56710775047259
WOS_23062	Rudiger_2014	2014	Rudiger_2014_3	total_laurel	site_laurel_forest	CE	Yes fixed distances	Yes	Low	Non_Grey_litt	one_year	Spain_(Canary_Islands)	Europe	Road	Non_Highway	Vascular_plants	Mixed	Group	Total_species_richness	Species_richness	Road_verges	100m_from_road	4	17.7727272727273	SD	4.57421421225961	4	9.81818181818184	SD	4.68611810073267	Graphic	N_mean_var	Figure_2	4	17.7727272727273	4.57421421225961	4	9.81818181818184	4.68611810073267	1.49378895490254	0.56710775047259
WOS_23062	Rudiger_2014	2014	Rudiger_2014_4	total_pine	site_pine_forest	CE	Yes fixed distances	Yes	Low	Non_Grey_litt	one_year	Spain_(Canary_Islands)	Europe	Road	Non_Highway	Vascular_plants	Mixed	Group	Total_species_richness	Species_richness	Road_verges	100m_from_road	4	13.5	SD	4.97132552598961	4	5.0909090909091	SD	2.42971081875828	Graphic	N_mean_var	Figure_2	4	13.5	4.97132552598961	4	5.0909090909091	2.42971081875828	1.86887747700881	0.56710775047259
WOS_23062	Rudiger_2014	2014	Rudiger_2014_5	total_summit	site_summit	CE	Yes fixed distances	Yes	Low	Non_Grey_litt	one_year	Spain_(Canary_Islands)	Europe	Road	Non_Highway	Vascular_plants	Mixed	Group	Total_species_richness	Species_richness	Road_verges	100m_from_road	4	2.90909090909092	SD	0.917021924081651	4	3.27272727272729	SD	1.68599243146052	Graphic	N_mean_var	Figure_2	4	2.90909090909092	0.917021924081651	4	3.27272727272729	1.68599243146052	-0.232999047124648	0.56710775047259
WOS_23062	Rudiger_2014	2014	Rudiger_2014_6	alien_coastal	site_coastal	CE	Yes fixed distances	Yes	Low	Non_Grey_litt	one_year	Spain_(Canary_Islands)	Europe	Road	Non_Highway	Vascular_plants	Exotic	Group	Exotic_species_richness	Species_richness	Road_verges	100m_from_road	4	7.395	SD	3.84938103385092	4	1.98	SD	2.54479364372835	Graphic	N_mean_var	Figure_2	4	7.395	3.84938103385092	4	1.98	2.54479364372835	1.44307851476152	0.56710775047259
WOS_23062	Rudiger_2014	2014	Rudiger_2014_7	alien_thermophil	site_thermophil	CE	Yes fixed distances	Yes	Low	Non_Grey_litt	one_year	Spain_(Canary_Islands)	Europe	Road	Non_Highway	Vascular_plants	Exotic	Group	Exotic_species_richness	Species_richness	Road_verges	100m_from_road	4	8.58	SD	6.70152962746393	4	2.46	SD	1.10442180513717	Graphic	N_mean_var	Figure_2	4	8.58	6.70152962746393	4	2.46	1.10442180513717	1.10809167029745	0.56710775047259
WOS_23062	Rudiger_2014	2014	Rudiger_2014_8	alien_laurel	site_laurel_forest	CE	Yes fixed distances	Yes	Low	Non_Grey_litt	one_year	Spain_(Canary_Islands)	Europe	Road	Non_Highway	Vascular_plants	Exotic	Group	Exotic_species_richness	Species_richness	Road_verges	100m_from_road	4	5.1	SD	2.05393950811183	4	0.435000000000002	SD	0.887589820898258	Graphic	N_mean_var	Figure_2	4	5.1	2.05393950811183	4	0.435000000000002	0.887589820898258	2.56390792218058	0.56710775047259
WOS_23062	Rudiger_2014	2014	Rudiger_2014_9	alien_pine	site_pine_forest	CE	Yes fixed distances	Yes	Low	Non_Grey_litt	one_year	Spain_(Canary_Islands)	Europe	Road	Non_Highway	Vascular_plants	Exotic	Group	Exotic_species_richness	Species_richness	Road_verges	100m_from_road	4	3.525	SD	1.82877432424615	4	0.150000000000003	SD	0.556377502381972	Graphic	N_mean_var	Figure_2	4	3.525	1.82877432424615	4	0.150000000000003	0.556377502381972	2.17124264121042	0.56710775047259
WOS_23062	Rudiger_2014	2014	Rudiger_2014_10	alien_summit	site_summit	CE	Yes fixed distances	Yes	Low	Non_Grey_litt	one_year	Spain_(Canary_Islands)	Europe	Road	Non_Highway	Vascular_plants	Exotic	Group	Exotic_species_richness	Species_richness	Road_verges	100m_from_road	4	0.240000000000003	SD	0.490854135616526	4	8.88178419700125e-16	SD	0	Graphic	N_mean_var	Figure_2	4	0.240000000000003	0.490854135616526	4	8.88178419700125e-16	0	0.601278873492518	0.56710775047259
WOS_23062	Rudiger_2014	2014	Rudiger_2014_11	native_coastal	site_coastal	CE	Yes fixed distances	Yes	Low	Non_Grey_litt	one_year	Spain_(Canary_Islands)	Europe	Road	Non_Highway	Vascular_plants	Native	Group	Native_species_richness	Species_richness	Road_verges	100m_from_road	4	26.0315533980583	SD	9.54264757249975	4	16.9660194174757	SD	6.27504226119783	Graphic	N_mean_var	Figure_2	4	26.0315533980583	9.54264757249975	4	16.9660194174757	6.27504226119783	0.976130806166519	0.56710775047259
WOS_23062	Rudiger_2014	2014	Rudiger_2014_12	native_thermophil	site_thermophil	CE	Yes fixed distances	Yes	Low	Non_Grey_litt	one_year	Spain_(Canary_Islands)	Europe	Road	Non_Highway	Vascular_plants	Native	Group	Native_species_richness	Species_richness	Road_verges	100m_from_road	4	13.7621359223301	SD	2.08493868283717	4	19.2597087378641	SD	8.42938648667903	Graphic	N_mean_var	Figure_2	4	13.7621359223301	2.08493868283717	4	19.2597087378641	8.42938648667903	-0.778570744253715	0.56710775047259
WOS_23062	Rudiger_2014	2014	Rudiger_2014_13	native_laurel	site_laurel_forest	CE	Yes fixed distances	Yes	Low	Non_Grey_litt	one_year	Spain_(Canary_Islands)	Europe	Road	Non_Highway	Vascular_plants	Native	Group	Native_species_richness	Species_richness	Road_verges	100m_from_road	4	12.123786407767	SD	4.53713129158083	4	9.21116504854369	SD	3.06811558795488	Graphic	N_mean_var	Figure_2	4	12.123786407767	4.53713129158083	4	9.21116504854369	3.06811558795488	0.653956059911829	0.56710775047259
WOS_23062	Rudiger_2014	2014	Rudiger_2014_14	native_pine	site_pine_forest	CE	Yes fixed distances	Yes	Low	Non_Grey_litt	one_year	Spain_(Canary_Islands)	Europe	Road	Non_Highway	Vascular_plants	Native	Group	Native_species_richness	Species_richness	Road_verges	100m_from_road	4	9.68446601941748	SD	2.7008616620484	4	4.11407766990292	SD	2.63145611940437	Graphic	N_mean_var	Figure_2	4	9.68446601941748	2.7008616620484	4	4.11407766990292	2.63145611940437	1.81662305025255	0.56710775047259
WOS_23062	Rudiger_2014	2014	Rudiger_2014_15	native_summit	site_summit	CE	Yes fixed distances	Yes	Low	Non_Grey_litt	one_year	Spain_(Canary_Islands)	Europe	Road	Non_Highway	Vascular_plants	Native	Group	Native_species_richness	Species_richness	Road_verges	100m_from_road	4	2.58495145631069	SD	0.665102309168937	4	2.91262135922331	SD	1.66850542697297	Graphic	N_mean_var	Figure_2	4	2.58495145631069	0.665102309168937	4	2.91262135922331	1.66850542697297	-0.224338213984516	0.56710775047259
WOS_5898	Coiffait-Gombault_2011	2011	Coiffait-Gombault_2011_1	2007_grazed_nohay	NA	CE	Yes	Yes	Medium	Non_Grey_litt	two_years	France	Europe	Pipeline	NA	Vascular_plants	Unknown	Group	Species_richness	Species_richness	plot_above_pipeline	adjacent_steppe	24	6.17605633802816	SD	2.06635728003752	24	18.0070422535211	SD	3.68348761296179	Graphic	N_mean_var	Figure_5	24	6.17605633802816	2.06635728003752	24	18.0070422535211	3.68348761296179	-3.89659550246937	0.0842881923236667
WOS_5898	Coiffait-Gombault_2011	2011	Coiffait-Gombault_2011_2	2008_grazed_nohay	NA	CE	Yes	Yes	Medium	Non_Grey_litt	two_years	France	Europe	Pipeline	NA	Vascular_plants	Unknown	Group	Species_richness	Species_richness	plot_above_pipeline	adjacent_steppe	24	13.5340909090909	SD	4.05683777129785	24	23.4204545454545	SD	2.33169545157876	Graphic	N_mean_var	Figure_5	24	13.5340909090909	4.05683777129785	24	23.4204545454545	2.33169545157876	-2.93902400594603	0.0842881923236667
WOS_5898	Coiffait-Gombault_2011	2011	Coiffait-Gombault_2011_3	2009_grazed_nohay	NA	CE	Yes	Yes	Medium	Non_Grey_litt	two_years	France	Europe	Pipeline	NA	Vascular_plants	Unknown	Group	Species_richness	Species_richness	plot_above_pipeline	adjacent_steppe	24	19.58841	SD	4.957283	24	25.0808359621451	SD	3.33489036847412	Graphic	N_mean_var	Figure_5	24	19.58841	4.957283	24	25.0808359621451	3.33489036847412	-1.27876265501973	0.0842881923236667
ACTU_WOS_T_1181	Picchio_2018	2018	Picchio_2018_1	Amiata_site	Amiata_Forest	CE	Semi random	Pseudoreplicates	Medium	Non_Grey_litt	NA	Italy	Europe	Road	Non_Highway	Trees	Unknown	Group	Mean_number_of_tress	Abundance	Forest_roadsides	50m_from_road	20	495.4	SE	23.8	20	345.7	SE	18.1	Table	N_mean_var	Table_3	20	495.4	106.43683572899	20	345.7	80.9456607854924	1.55176397288194	0.101402959909166
ACTU_WOS_T_1181	Picchio_2018	2018	Picchio_2018_2	Pramosio_site	Pramosio_Forest	CE	Semi random	Pseudoreplicates	Medium	Non_Grey_litt	NA	Italy	Europe	Road	Non_Highway	Trees	Unknown	Group	Mean_number_of_tress	Abundance	Forest_roadsides	50m_from_road	20	452.5	SE	18.1	20	402.5	SE	15.8	Table	N_mean_var	Table_3	20	452.5	80.9456607854924	20	402.5	70.6597480889934	0.645019436690198	0.101402959909166
ACTU_WOS_T_540	Niu_2018	2018	Niu_2018_1	1yr_old_seedling	NA	CE	?	Yes	Medium	Non_Grey_litt	one_year	China	Asia	Road	Non_Highway	Quercus_chenii	Native	Species	1yr_old_seedling_density	Abundance	Forest_roadsides	Forest_centre	16	0.28	SD	0.32	16	0.25	SD	0.24	Table	N_mean_var	Table_2	16	0.28	0.32	16	0.25	0.24	0.103392083971815	0.127260988428985
ACTU_WOS_T_540	Niu_2018	2018	Niu_2018_2	>1yr_old_seedling	NA	CE	?	Yes	Medium	Non_Grey_litt	one_year	China	Asia	Road	Non_Highway	Quercus_chenii	Native	Species	>1yr_old_seedling_density	Abundance	Forest_roadsides	Forest_centre	16	0.7	SD	0.37	16	0.33	SD	0.24	Table	N_mean_var	Table_2	16	0.7	0.37	16	0.33	0.24	1.1565594111662	0.127260988428985
ACTU_WOS_T_6559	Kopec_2016	2016	Kopec_2016_2	adjacent_viaduct	NA	CE	No	Pseudoreplicates	Medium	Non_Grey_litt	one_year	Poland	Europe	Road	Highway	Vascular_plants	Invasive	Group	Number_of_invasive_species	Species_richness	Area_adjacent_to_viaduct	beyond_viaduct	12	2.09072978303748	SD	2.45971712317474	12	1.55431223447522e-15	SD	0	Graphic	N_mean_var	Figure_6	12	2.09072978303748	2.45971712317474	12	1.55431223447522e-15	0	1.16061391388577	0.170907649623464
ACTU_WOS_T_6559	Kopec_2016	2016	Kopec_2016_4	adjacent_viaduct	NA	CE	No	Pseudoreplicates	Medium	Non_Grey_litt	one_year	Poland	Europe	Road	Highway	Vascular_plants	Native	Group	Number_of_target_species	Species_richness	Area_adjacent_to_viaduct	beyond_viaduct	12	2.32741617357002	SD	2.93799545268094	12	8.42209072978304	SD	1.84478784238105	Graphic	N_mean_var	Figure_6	12	2.32741617357002	2.93799545268094	12	8.42209072978304	1.84478784238105	-2.39884082411088	0.170907649623464
ACTU_WOS_T_6559	Kopec_2016	2016	Kopec_2016_6	adjacent_viaduct	NA	CE	No	Pseudoreplicates	Medium	Non_Grey_litt	one_year	Poland	Europe	Road	Highway	Vascular_plants	Native	Group	Number_of_apophytes_species	Species_richness	Area_adjacent_to_viaduct	beyond_viaduct	12	6.80473372781065	SD	9.22393921190526	12	0.216962524654834	SD	2.8696699770372	Graphic	N_mean_var	Figure_6	12	6.80473372781065	9.22393921190526	12	0.216962524654834	2.8696699770372	0.931183648216669	0.170907649623464
WOS_10441	Gelbard_2005	2005	Gelbard_2005_1	non_serpentine_Centaurea	Non_serpentine_soils	CE	Yes	Yes	Low	Non_Grey_litt	two_years	USA	North_America	Road	Non_Highway	Centaurea solstitialis	Invasive	Species	Cover_%_of_Centaurea	Abundance	Roadsides	site_1000m_from_road_on_non-serpentine_soil	14	17.9310344827586	SD	9.4616623573594	19	2.06896551724139	SD	10.0204573414728	Graphic	N_mean_var	Fig_2B	14	17.9310344827586	9.4616623573594	19	2.06896551724139	10.0204573414728	1.58071264275795	0.12622583968177
WOS_10441	Gelbard_2005	2005	Gelbard_2005_2	serpentine_Centaurea	Serpentine_soils	CE	Yes	Yes	Low	Non_Grey_litt	two_years	USA	North_America	Road	Non_Highway	Centaurea solstitialis	Invasive	Species	Cover_%_of_Centaurea	Abundance	Roadsides	site_1000m_from_road_on_serpentine_soil	14	4.82758620689656	SD	5.16090674037783	17	1.37931034482759	SD	5.21312205537865	Graphic	N_mean_var	Fig_2B	14	4.82758620689656	5.16090674037783	17	1.37931034482759	5.21312205537865	0.647102716981313	0.132696459386107
WOS_10441	Gelbard_2005	2005	Gelbard_2005_7	non_serpentine_native	Serpentine_soils	CE	Yes	Yes	Low	Non_Grey_litt	two_years	USA	North_America	Road	Non_Highway	Grassland_species	Native	Group	Native_cover_%	Abundance	Roadsides	site_1000m_from_road_on_serpentine_soil	14	11.6	SE	2.6	19	27.3	SE	2.3	Table	N_mean_var	Table_2	14	11.6	9.72830920561225	19	27.3	10.0254675701435	-1.54687620909545	0.12622583968177
WOS_10441	Gelbard_2005	2005	Gelbard_2005_8	serpentine_native	Serpentine_soils	CE	Yes	Yes	Low	Non_Grey_litt	two_years	USA	North_America	Road	Non_Highway	Grassland_species	Native	Group	Native_cover_%	Abundance	Roadsides	site_1000m_from_road_on_serpentine_soil	14	50.2	SE	3.3	17	51.5	SE	2.9	Table	N_mean_var	Table_2	14	50.2	12.347469376354	17	51.5	11.9570063142912	-0.104345572124586	0.132696459386107
WOS_10441	Gelbard_2005	2005	Gelbard_2005_9	non_serpentine_native	Serpentine_soils	CE	Yes	Yes	Low	Non_Grey_litt	two_years	USA	North_America	Road	Non_Highway	Grassland_species	Exotic	Group	Exotic_cover_%	Abundance	Roadsides	site_1000m_from_road_on_serpentine_soil	14	72.7	SE	3.4	19	60.7	SE	2.9	Table	N_mean_var	Table_2	14	72.7	12.7216351150314	19	60.7	12.640806936268	0.923671304584875	0.12622583968177
WOS_10441	Gelbard_2005	2005	Gelbard_2005_10	serpentine_native	Serpentine_soils	CE	Yes	Yes	Low	Non_Grey_litt	two_years	USA	North_America	Road	Non_Highway	Grassland_species	Exotic	Group	Exotic_cover_%	Abundance	Roadsides	site_1000m_from_road_on_serpentine_soil	14	29.7	SE	4.3	17	24.6	SE	3.8	Table	N_mean_var	Table_2	14	29.7	16.0891267631279	17	24.6	15.6678013773471	0.313213461426634	0.132696459386107
WOS_10441	Gelbard_2005	2005	Gelbard_2005_11	non_serpentine_native	Serpentine_soils	CE	Yes	Yes	Low	Non_Grey_litt	two_years	USA	North_America	Road	Non_Highway	Grassland_species	Native	Group	Native_grass_richness	Species_richness	Roadsides	site_1000m_from_road_on_serpentine_soil	14	0.3	SE	0.1	19	0.9	SE	0.1	Table	N_mean_var	Table_2	14	0.3	0.374165738677394	19	0.9	0.435889894354067	-1.42377901765971	0.12622583968177
WOS_10441	Gelbard_2005	2005	Gelbard_2005_12	serpentine_native	Serpentine_soils	CE	Yes	Yes	Low	Non_Grey_litt	two_years	USA	North_America	Road	Non_Highway	Grassland_species	Native	Group	Native_grass_richness	Species_richness	Roadsides	site_1000m_from_road_on_serpentine_soil	14	1.9	SE	0.2	17	2	SE	0.2	Table	N_mean_var	Table_2	14	1.9	0.748331477354788	17	2	0.824621125123532	-0.123072567038351	0.132696459386107
WOS_10441	Gelbard_2005	2005	Gelbard_2005_13	non_serpentine_native	Serpentine_soils	CE	Yes	Yes	Low	Non_Grey_litt	two_years	USA	North_America	Road	Non_Highway	Grassland_species	Native	Group	Native_forb_richness	Species_richness	Roadsides	site_1000m_from_road_on_serpentine_soil	14	4.4	SE	0.6	19	6	SE	0.5	Table	N_mean_var	Table_2	14	4.4	2.24499443206436	19	6	2.17944947177034	-0.707228463512144	0.12622583968177
WOS_10441	Gelbard_2005	2005	Gelbard_2005_14	serpentine_native	Serpentine_soils	CE	Yes	Yes	Low	Non_Grey_litt	two_years	USA	North_America	Road	Non_Highway	Grassland_species	Native	Group	Native_forb_richness	Species_richness	Roadsides	site_1000m_from_road_on_serpentine_soil	14	11	SE	0.7	17	11.3	SE	0.6	Table	N_mean_var	Table_2	14	11	2.61916017074176	17	11.3	2.4738633753706	-0.115027992977905	0.132696459386107
WOS_10441	Gelbard_2005	2005	Gelbard_2005_15	non_serpentine_native	Serpentine_soils	CE	Yes	Yes	Low	Non_Grey_litt	two_years	USA	North_America	Road	Non_Highway	Grassland_species	Exotic	Group	Exotic_grass_richness	Species_richness	Roadsides	site_1000m_from_road_on_serpentine_soil	14	3.9	SE	0.2	19	3.5	SE	0.2	Table	N_mean_var	Table_2	14	3.9	0.748331477354788	19	3.5	0.871779788708135	0.47459300588657	0.12622583968177
WOS_10441	Gelbard_2005	2005	Gelbard_2005_16	serpentine_native	Serpentine_soils	CE	Yes	Yes	Low	Non_Grey_litt	two_years	USA	North_America	Road	Non_Highway	Grassland_species	Exotic	Group	Exotic_grass_richness	Species_richness	Roadsides	site_1000m_from_road_on_serpentine_soil	14	2.8	SE	0.3	17	2.8	SE	0.2	Table	N_mean_var	Table_2	14	2.8	1.12249721603218	17	2.8	0.824621125123532	0	0.132696459386107
WOS_10441	Gelbard_2005	2005	Gelbard_2005_17	non_serpentine_native	Serpentine_soils	CE	Yes	Yes	Low	Non_Grey_litt	two_years	USA	North_America	Road	Non_Highway	Grassland_species	Exotic	Group	Exotic_forb_richness	Species_richness	Roadsides	site_1000m_from_road_on_serpentine_soil	14	5.4	SE	0.3	19	4.1	SE	0.3	Table	N_mean_var	Table_2	14	5.4	1.12249721603218	19	4.1	1.3076696830622	1.02828484608757	0.12622583968177
WOS_10441	Gelbard_2005	2005	Gelbard_2005_18	serpentine_native	Serpentine_soils	CE	Yes	Yes	Low	Non_Grey_litt	two_years	USA	North_America	Road	Non_Highway	Grassland_species	Exotic	Group	Exotic_forb_richness	Species_richness	Roadsides	site_1000m_from_road_on_serpentine_soil	14	1.1	SE	0.2	17	1.2	SE	0.2	Table	N_mean_var	Table_2	14	1.1	0.748331477354788	17	1.2	0.824621125123532	-0.123072567038351	0.132696459386107
WOS_10442	Gelbard_2003	2003	Gelbard_2003_2	native_NS_control_1000m	Non_serpentine_soils	CE	Yes grid	Yes	Low	Non_Grey_litt	one_year	USA	North_America	Road	Non_Highway	Grassland_species	Native	Group	Native_cover_%	Abundance	Road_verges	grassland_site_1000m_from_road	14	9.40717628705149	SD	9.45629479964712	17	23.4477379095164	SD	9.7922222756608	Graphic	N_mean_var	Figure_1	14	9.40717628705149	9.45629479964712	17	23.4477379095164	9.7922222756608	-1.4180411429296	0.132696459386107
WOS_10442	Gelbard_2003	2003	Gelbard_2003_4	native_S_control_1000m	Serpentine_soils	CE	Yes grid	Yes	Low	Non_Grey_litt	one_year	USA	North_America	Road	Non_Highway	Grassland_species	Native	Group	Native_cover_%	Abundance	Road_verges	grassland_site_1000m_from_road	14	47.4570982839314	SD	12.0830433551046	17	44.789391575663	SD	13.89377246698	Graphic	N_mean_var	Figure_1	14	47.4570982839314	12.0830433551046	17	44.789391575663	13.89377246698	0.198132372681877	0.132696459386107
WOS_10442	Gelbard_2003	2003	Gelbard_2003_6	exotic_NS_control_1000m	Non_serpentine_soils	CE	Yes grid	Yes	Low	Non_Grey_litt	one_year	USA	North_America	Road	Non_Highway	Grassland_species	Exotic	Group	Exotic_cover_%	Abundance	Road_verges	grassland_site_1000m_from_road	14	77.6443057722309	SD	9.98164451073869	17	63.1825273010921	SD	14.0763195212624	Graphic	N_mean_var	Figure_1	14	77.6443057722309	9.98164451073869	17	63.1825273010921	14.0763195212624	1.13502400521805	0.132696459386107
WOS_10442	Gelbard_2003	2003	Gelbard_2003_8	exotic_S_control_1000m	Serpentine_soils	CE	Yes grid	Yes	Low	Non_Grey_litt	one_year	USA	North_America	Road	Non_Highway	Grassland_species	Exotic	Group	Exotic_cover_%	Abundance	Road_verges	grassland_site_1000m_from_road	14	28.5023400936038	SD	17.3365404660197	17	34.2589703588144	SD	19.1039371420974	Graphic	N_mean_var	Figure_1	14	28.5023400936038	17.3365404660197	17	34.2589703588144	19.1039371420974	-0.30581668173166	0.132696459386107
WOS_10442	Gelbard_2003	2003	Gelbard_2003_10	native_grass_NS_control_1000m	Non_serpentine_soils	CE	Yes grid	Yes	Low	Non_Grey_litt	one_year	USA	North_America	Road	Non_Highway	Grassland_species	Native	Group	Number_of_species_per_m2	Species_richness	Road_verges	grassland_site_1000m_from_road	14	0.255813953488371	SD	0.435076440322555	17	0.69767441860465	SD	0.810957942984313	Graphic	N_mean_var	Figure_2	14	0.255813953488371	0.435076440322555	17	0.69767441860465	0.810957942984313	-0.643150899449947	0.132696459386107
WOS_10442	Gelbard_2003	2003	Gelbard_2003_12	native_grass_S_control_1000m	Serpentine_soils	CE	Yes grid	Yes	Low	Non_Grey_litt	one_year	USA	North_America	Road	Non_Highway	Grassland_species	Native	Group	Number_of_species_per_m2	Species_richness	Road_verges	grassland_site_1000m_from_road	14	1.37209302325581	SD	1.04418345677413	17	1.53488372093023	SD	0.479430886699729	Graphic	N_mean_var	Figure_2	14	1.37209302325581	1.04418345677413	17	1.53488372093023	0.479430886699729	-0.202072686797488	0.132696459386107
WOS_10442	Gelbard_2003	2003	Gelbard_2003_14	native_forb_NS_control_1000m	Non_serpentine_soils	CE	Yes grid	Yes	Low	Non_Grey_litt	one_year	USA	North_America	Road	Non_Highway	Grassland_species	Native	Group	Number_of_species_per_m2	Species_richness	Road_verges	grassland_site_1000m_from_road	14	3.81395348837209	SD	1.82732104935471	17	4.97674418604651	SD	2.02739485746077	Graphic	N_mean_var	Figure_2	14	3.81395348837209	1.82732104935471	17	4.97674418604651	2.02739485746077	-0.583662646044399	0.132696459386107
WOS_10442	Gelbard_2003	2003	Gelbard_2003_16	native_forb_S_control_1000m	Serpentine_soils	CE	Yes grid	Yes	Low	Non_Grey_litt	one_year	USA	North_America	Road	Non_Highway	Grassland_species	Native	Group	Number_of_species_per_m2	Species_richness	Road_verges	grassland_site_1000m_from_road	14	8.86046511627907	SD	2.5234433538708	17	9.74418604651163	SD	2.20538207881875	Graphic	N_mean_var	Figure_2	14	8.86046511627907	2.5234433538708	17	9.74418604651163	2.20538207881875	-0.365730443874496	0.132696459386107
WOS_10442	Gelbard_2003	2003	Gelbard_2003_18	exotic_grass_NS_control_1000m	Non_serpentine_soils	CE	Yes grid	Yes	Low	Non_Grey_litt	one_year	USA	North_America	Road	Non_Highway	Grassland_species	Exotic	Group	Number_of_species_per_m2	Species_richness	Road_verges	grassland_site_1000m_from_road	14	3.32558139534884	SD	0.522091728387059	17	2.95348837209302	SD	0.810957942984313	Graphic	N_mean_var	Figure_2	14	3.32558139534884	0.522091728387059	17	2.95348837209302	0.810957942984313	0.520338170534654	0.132696459386107
WOS_10442	Gelbard_2003	2003	Gelbard_2003_20	exotic_grass_S_control_1000m	Serpentine_soils	CE	Yes grid	Yes	Low	Non_Grey_litt	one_year	USA	North_America	Road	Non_Highway	Grassland_species	Exotic	Group	Number_of_species_per_m2	Species_richness	Road_verges	grassland_site_1000m_from_road	14	2.18604651162791	SD	0.522091728387059	17	2.34883720930233	SD	1.0547479507394	Graphic	N_mean_var	Figure_2	14	2.18604651162791	0.522091728387059	17	2.34883720930233	1.0547479507394	-0.184806256565011	0.132696459386107
WOS_10442	Gelbard_2003	2003	Gelbard_2003_22	exotic_forb_NS_control_1000m	Non_serpentine_soils	CE	Yes grid	Yes	Low	Non_Grey_litt	one_year	USA	North_America	Road	Non_Highway	Grassland_species	Exotic	Group	Number_of_species_per_m2	Species_richness	Road_verges	grassland_site_1000m_from_road	14	4.58139534883721	SD	1.04418345677412	17	3.53488372093023	SD	1.01369742873039	Graphic	N_mean_var	Figure_2	14	4.58139534883721	1.04418345677412	17	3.53488372093023	1.01369742873039	0.991956869683251	0.132696459386107
WOS_10442	Gelbard_2003	2003	Gelbard_2003_24	exotic_forb_S_control_1000m	Serpentine_soils	CE	Yes grid	Yes	Low	Non_Grey_litt	one_year	USA	North_America	Road	Non_Highway	Grassland_species	Exotic	Group	Number_of_species_per_m2	Species_richness	Road_verges	grassland_site_1000m_from_road	14	1.09302325581395	SD	0.696122304516082	17	1.37209302325581	SD	0.67120324137962	Graphic	N_mean_var	Figure_2	14	1.09302325581395	0.696122304516082	17	1.37209302325581	0.67120324137962	-0.398234594605027	0.132696459386107
WOS_1188	Arevalo_2008	2008	Arevalo_2008_4	AVERAGE_distance	NA	CE	Yes	Yes	Low	Non_Grey_litt	NA	Spain	Europe	Road	Non_Highway	Herbaceous_and_woody species	Mixed	Group	Number_of_species_in_6m2_plots	Species_richness	Road_verges	Trail_path_verges	3	NA	SD_average	NA	3	NA	SD_average	NA	Graphic	N_mean_var	Figure_1AB	6	6.17560975609755	3.20473771827752	6	4.95150115473441	1.46343806731181	0.453578069567465	0.355029585798817
WOS_1188	Arevalo_2008	2008	Arevalo_2008_8	AVERAGE_distance	NA	CE	Yes	Yes	Low	Non_Grey_litt	NA	Spain	Europe	Road	Non_Highway	Trees	Mixed	Group	Number_of_tree_species_in_50m2_plots	Species_richness	Road_verges	Trail_path_verges	3	NA	SD_average	NA	3	NA	SD_average	NA	Graphic	N_mean_var	Figure_1CD	6	5.91399082568808	1.39878907284019	6	5.68627450980392	1.40006041501983	0.150204328905201	0.355029585798817
WOS_12757	Hessing_1982	1982	Hessing_1982_1	1972_cleared_tree_and_shrub	NA	CE	No	Pseudoreplicates	Medium	Non_Grey_litt	six_years	USA	North_America	Powerline	NA	Woody_plants	Unknown	Group	Cover_%_trees_and_shrubs	Abundance	Cleared_forest_plot_under_powerline	Undisturbed_woodland_plot	18	28.9161554192229	SD	23.0785771528371	18	51.1042944785276	SD	13.3612815095373	Graphic	N_mean_var	Figure_1	18	28.9161554192229	23.0785771528371	18	51.1042944785276	13.3612815095373	-1.15052773235502	0.112866941015089
WOS_12757	Hessing_1982	1982	Hessing_1982_2	1973_cleared_tree_and_shrub	NA	CE	No	Pseudoreplicates	Medium	Non_Grey_litt	six_years	USA	North_America	Powerline	NA	Woody_plants	Unknown	Group	Cover_%_trees_and_shrubs	Abundance	Cleared_forest_plot_under_powerline	Undisturbed_woodland_plot	18	30.4907975460123	SD	31.5812108407243	18	46.0940695296524	SD	25.5079010636619	Graphic	N_mean_var	Figure_1	18	30.4907975460123	31.5812108407243	18	46.0940695296524	25.5079010636619	-0.53148232197394	0.112866941015089
WOS_12757	Hessing_1982	1982	Hessing_1982_3	1975_cleared_tree_and_shrub	NA	CE	No	Pseudoreplicates	Medium	Non_Grey_litt	six_years	USA	North_America	Powerline	NA	Woody_plants	Unknown	Group	Cover_%_trees_and_shrubs	Abundance	Cleared_forest_plot_under_powerline	Undisturbed_woodland_plot	18	27.9141104294479	SD	20.0419222643058	18	45.3783231083845	SD	22.4712461751308	Graphic	N_mean_var	Figure_1	18	27.9141104294479	20.0419222643058	18	45.3783231083845	22.4712461751308	-0.802024803248642	0.112866941015089
WOS_12757	Hessing_1982	1982	Hessing_1982_4	1976sum_cleared_tree_and_shrub	NA	CE	No	Pseudoreplicates	Medium	Non_Grey_litt	six_years	USA	North_America	Powerline	NA	Woody_plants	Unknown	Group	Cover_%_trees_and_shrubs	Abundance	Cleared_forest_plot_under_powerline	Undisturbed_woodland_plot	18	30.0613496932516	SD	29.7592179076057	18	62.9856850715747	SD	24.2932391082495	Graphic	N_mean_var	Figure_1	18	30.0613496932516	29.7592179076057	18	62.9856850715747	24.2932391082495	-1.18512038479853	0.112866941015089
WOS_12757	Hessing_1982	1982	Hessing_1982_6	1972_cleared_herb	NA	CE	No	Pseudoreplicates	Medium	Non_Grey_litt	six_years	USA	North_America	Powerline	NA	Herbs	Unknown	Group	Cover_%_herbs	Abundance	Cleared_forest_plot_under_powerline	Undisturbed_woodland_plot	22	6.2985685071575	SD	7.38572624757468	22	8.15950920245402	SD	8.05715590644519	Graphic	N_mean_var	Figure_1	22	6.2985685071575	7.38572624757468	22	8.15950920245402	8.05715590644519	-0.236456604937333	0.0920558447612125
WOS_12757	Hessing_1982	1982	Hessing_1982_7	1973_cleared_herb	NA	CE	No	Pseudoreplicates	Medium	Non_Grey_litt	six_years	USA	North_America	Powerline	NA	Herbs	Unknown	Group	Cover_%_herbs	Abundance	Cleared_forest_plot_under_powerline	Undisturbed_woodland_plot	22	10.4498977505113	SD	11.4143042007973	22	5.72597137014318	SD	6.04286692983383	Graphic	N_mean_var	Figure_1	22	10.4498977505113	11.4143042007973	22	5.72597137014318	6.04286692983383	0.507977073999446	0.0920558447612125
WOS_12757	Hessing_1982	1982	Hessing_1982_8	1974_cleared_herb	NA	CE	No	Pseudoreplicates	Medium	Non_Grey_litt	six_years	USA	North_America	Powerline	NA	Herbs	Unknown	Group	Cover_%_herbs	Abundance	Cleared_forest_plot_under_powerline	Undisturbed_woodland_plot	22	3.29243353783234	SD	6.7142965887043	22	4.86707566462171	SD	5.37143727096345	Graphic	N_mean_var	Figure_1	22	3.29243353783234	6.7142965887043	22	4.86707566462171	5.37143727096345	-0.254332462055034	0.0920558447612125
WOS_12757	Hessing_1982	1982	Hessing_1982_9	1975_cleared_herb	NA	CE	No	Pseudoreplicates	Medium	Non_Grey_litt	six_years	USA	North_America	Powerline	NA	Herbs	Unknown	Group	Cover_%_herbs	Abundance	Cleared_forest_plot_under_powerline	Undisturbed_woodland_plot	22	6.87116564417182	SD	7.38572624757472	22	3.72188139059308	SD	5.37143727096342	Graphic	N_mean_var	Figure_1	22	6.87116564417182	7.38572624757472	22	3.72188139059308	5.37143727096342	0.478925378283078	0.0920558447612125
WOS_12757	Hessing_1982	1982	Hessing_1982_10	1976spr_cleared_herb	NA	CE	No	Pseudoreplicates	Medium	Non_Grey_litt	six_years	USA	North_America	Powerline	NA	Herbs	Unknown	Group	Cover_%_herbs	Abundance	Cleared_forest_plot_under_powerline	Undisturbed_woodland_plot	22	4.43762781186097	SD	8.72858556531564	22	1.86094069529656	SD	6.04286692983389	Graphic	N_mean_var	Figure_1	22	4.43762781186097	8.72858556531564	22	1.86094069529656	6.04286692983389	0.337080426760834	0.0920558447612125
WOS_12757	Hessing_1982	1982	Hessing_1982_11	1976sum_cleared_herb	NA	CE	No	Pseudoreplicates	Medium	Non_Grey_litt	six_years	USA	North_America	Powerline	NA	Herbs	Unknown	Group	Cover_%_herbs	Abundance	Cleared_forest_plot_under_powerline	Undisturbed_woodland_plot	22	8.58895705521476	SD	14.1000228362791	22	3.55e-14	SD	8.05715590644516	Graphic	N_mean_var	Figure_1	22	8.58895705521476	14.1000228362791	22	3.55e-14	8.05715590644516	0.734521228078497	0.0920558447612125
WOS_12757	Hessing_1982	1982	Hessing_1982_12	1977spr_cleared_herb	NA	CE	No	Pseudoreplicates	Medium	Non_Grey_litt	six_years	USA	North_America	Powerline	NA	Herbs	Unknown	Group	Cover_%_herbs	Abundance	Cleared_forest_plot_under_powerline	Undisturbed_woodland_plot	22	3.00613496932519	SD	5.37143727096345	22	0.858895705521512	SD	6.04286692983383	Graphic	N_mean_var	Figure_1	22	3.00613496932519	5.37143727096345	22	0.858895705521512	6.04286692983383	0.368840236873321	0.0920558447612125
WOS_12857	Hill_2005	2005	Hill_2005_4	average_within_verge	NA	CE	Yes	Yes	Low	Non_Grey_litt	two_years	Australia	Oceania	Road	Non_Highway	Vascular_plants	Native	Group	AVERAGE	Abundance	Road_verges	Woodland_along_unsealed_roads	6	32.0295202952029	SD_average	20.8118081180812	6	67.0110701107011	SD_average	32.0295202952029	Graphic	N_mean_var	Figure_7A	18	32.0295202952029	23.238982690741	18	67.0110701107011	31.7039748733211	-1.2305603961923	0.112866941015089
WOS_12857	Hill_2005	2005	Hill_2005_9	average_within_verge	NA	CE	Yes	Yes	Low	Non_Grey_litt	two_years	Australia	Oceania	Road	Non_Highway	Vascular_plants	Exotic	Group	AVERAGE	Abundance	Road_verges	Woodland_along_unsealed_roads	6	28.0882352941177	SD_average	23.9705882352941	6	9.11764705882355	SD_average	18.6764705882353	Graphic	N_mean_var	Figure_7B	18	28.0882352941177	23.9503066596269	18	9.11764705882354	18.0869693202013	0.874042319937838	0.112866941015089
WOS_14754	Jordan_1996	1996	Jordan_1996_1	NA	NA	CE	Yes	Yes	Low	Non_Grey_litt	two_years	USA	North_America	Powerline	NA	Clethra_alnifolia	Unknown	Species	Seedling_density/sprout_density	Abundance	Powerline_corridor	Canopy_gaps_in_undisturbed_plots	14	0.4	SE	0.05	4	1	SE	0.4	Table	N_mean_var	Table_1_and_2	14	0.4	0.187082869338697	4	1	0.8	-1.48316727890983	0.333194502290712
WOS_15939	Knott_1997	1997	Knott_1997_2	ashley_site_6mo	Ashley_river	BA	Yes fixed distances	Pseudoreplicates	Medium	Non_Grey_litt	four_years	USA	North_America	Pipeline	NA	Spartina_alterniflora	Native	Species	Number_of_stems/0.04m2	Abundance	Disturbed_saltmarsh_above_pipeline	Undisturbed_saltmarsh	24	0.143540669856471	SD	0	24	17.0813397129187	SD	6.3288251727412	Graphic	N_mean_var	Figure_2	24	0.143540669856471	0	24	17.0813397129187	6.3288251727412	-3.72280501444679	0.0842881923236667
WOS_15939	Knott_1997	1997	Knott_1997_3	ashley_site_8mo	Ashley_river	BA	Yes fixed distances	Pseudoreplicates	Medium	Non_Grey_litt	four_years	USA	North_America	Pipeline	NA	Spartina_alterniflora	Native	Species	Number_of_stems/0.04m2	Abundance	Disturbed_saltmarsh_above_pipeline	Undisturbed_saltmarsh	24	0.574162679425847	SD	0	24	12.7751196172249	SD	4.9224195787987	Graphic	N_mean_var	Figure_2	24	0.574162679425847	0	24	12.7751196172249	4.9224195787987	-3.44787631483268	0.0842881923236667
WOS_15939	Knott_1997	1997	Knott_1997_4	ashley_site_10mo	Ashley_river	BA	Yes fixed distances	Pseudoreplicates	Medium	Non_Grey_litt	four_years	USA	North_America	Pipeline	NA	Spartina_alterniflora	Native	Species	Number_of_stems/0.04m2	Abundance	Disturbed_saltmarsh_above_pipeline	Undisturbed_saltmarsh	24	3.15789473684211	SD	7.73523076668375	24	17.9425837320574	SD	5.62562237577003	Graphic	N_mean_var	Figure_2	24	3.15789473684211	7.73523076668375	24	17.9425837320574	5.62562237577003	-2.15021631529842	0.0842881923236667
WOS_15939	Knott_1997	1997	Knott_1997_5	ashley_site_12mo	Ashley_river	BA	Yes fixed distances	Pseudoreplicates	Medium	Non_Grey_litt	four_years	USA	North_America	Pipeline	NA	Spartina_alterniflora	Native	Species	Number_of_stems/0.04m2	Abundance	Disturbed_saltmarsh_above_pipeline	Undisturbed_saltmarsh	24	1.43540669856461	SD	4.92241957879871	24	17.2248803827751	SD	7.73523076668373	Graphic	N_mean_var	Figure_2	24	1.43540669856461	4.92241957879871	24	17.2248803827751	7.73523076668373	-2.39551567400189	0.0842881923236667
WOS_15939	Knott_1997	1997	Knott_1997_6	ashley_site_16mo	Ashley_river	BA	Yes fixed distances	Pseudoreplicates	Medium	Non_Grey_litt	four_years	USA	North_America	Pipeline	NA	Spartina_alterniflora	Native	Species	Number_of_stems/0.04m2	Abundance	Disturbed_saltmarsh_above_pipeline	Undisturbed_saltmarsh	24	5.16746411483254	SD	4.92241957879873	24	10.3349282296651	SD	4.92241957879868	Graphic	N_mean_var	Figure_2	24	5.16746411483254	4.92241957879873	24	10.3349282296651	4.92241957879868	-1.03257178852688	0.0842881923236667
WOS_15939	Knott_1997	1997	Knott_1997_7	ashley_site_18mo	Ashley_river	BA	Yes fixed distances	Pseudoreplicates	Medium	Non_Grey_litt	four_years	USA	North_America	Pipeline	NA	Spartina_alterniflora	Native	Species	Number_of_stems/0.04m2	Abundance	Disturbed_saltmarsh_above_pipeline	Undisturbed_saltmarsh	24	9.04306220095695	SD	8.43843356365502	24	17.0813397129187	SD	9.14163636062623	Graphic	N_mean_var	Figure_2	24	9.04306220095695	8.43843356365502	24	17.0813397129187	9.14163636062623	-0.898766032554858	0.0842881923236667
WOS_15939	Knott_1997	1997	Knott_1997_8	ashley_site_20mo	Ashley_river	BA	Yes fixed distances	Pseudoreplicates	Medium	Non_Grey_litt	four_years	USA	North_America	Pipeline	NA	Spartina_alterniflora	Native	Species	Number_of_stems/0.04m2	Abundance	Disturbed_saltmarsh_above_pipeline	Undisturbed_saltmarsh	24	6.60287081339714	SD	6.32882517274123	24	16.7942583732058	SD	9.84483915759746	Graphic	N_mean_var	Figure_2	24	6.60287081339714	6.32882517274123	24	16.7942583732058	9.84483915759746	-1.21129313686853	0.0842881923236667
WOS_15939	Knott_1997	1997	Knott_1997_9	ashley_site_22mo	Ashley_river	BA	Yes fixed distances	Pseudoreplicates	Medium	Non_Grey_litt	four_years	USA	North_America	Pipeline	NA	Spartina_alterniflora	Native	Species	Number_of_stems/0.04m2	Abundance	Disturbed_saltmarsh_above_pipeline	Undisturbed_saltmarsh	24	11.0526315789474	SD	9.84483915759746	24	17.0813397129187	SD	4.21921678182743	Graphic	N_mean_var	Figure_2	24	11.0526315789474	9.84483915759746	24	17.0813397129187	4.21921678182743	-0.78295371713887	0.0842881923236667
WOS_15939	Knott_1997	1997	Knott_1997_10	ashley_site_24mo	Ashley_river	BA	Yes fixed distances	Pseudoreplicates	Medium	Non_Grey_litt	four_years	USA	North_America	Pipeline	NA	Spartina_alterniflora	Native	Species	Number_of_stems/0.04m2	Abundance	Disturbed_saltmarsh_above_pipeline	Undisturbed_saltmarsh	24	14.3540669856459	SD	12.6576503454825	24	10.622009569378	SD	3.51601398485618	Graphic	N_mean_var	Figure_2	24	14.3540669856459	12.6576503454825	24	10.622009569378	3.51601398485618	0.395176787891816	0.0842881923236667
WOS_15939	Knott_1997	1997	Knott_1997_11	ashley_site_28mo	Ashley_river	BA	Yes fixed distances	Pseudoreplicates	Medium	Non_Grey_litt	four_years	USA	North_America	Pipeline	NA	Spartina_alterniflora	Native	Species	Number_of_stems/0.04m2	Abundance	Disturbed_saltmarsh_above_pipeline	Undisturbed_saltmarsh	24	16.9377990430622	SD	6.3288251727412	24	26.1244019138756	SD	9.1416363606262	Graphic	N_mean_var	Figure_2	24	16.9377990430622	6.3288251727412	24	26.1244019138756	9.1416363606262	-1.14931946492888	0.0842881923236667
WOS_15939	Knott_1997	1997	Knott_1997_12	ashley_site_30mo	Ashley_river	BA	Yes fixed distances	Pseudoreplicates	Medium	Non_Grey_litt	four_years	USA	North_America	Pipeline	NA	Spartina_alterniflora	Native	Species	Number_of_stems/0.04m2	Abundance	Disturbed_saltmarsh_above_pipeline	Undisturbed_saltmarsh	24	13.3492822966507	SD	6.32882517274127	24	23.8277511961723	SD	9.1416363606262	Graphic	N_mean_var	Figure_2	24	13.3492822966507	6.32882517274127	24	23.8277511961723	9.1416363606262	-1.3109425146845	0.0842881923236667
WOS_15939	Knott_1997	1997	Knott_1997_13	ashley_site_34mo	Ashley_river	BA	Yes fixed distances	Pseudoreplicates	Medium	Non_Grey_litt	four_years	USA	North_America	Pipeline	NA	Spartina_alterniflora	Native	Species	Number_of_stems/0.04m2	Abundance	Disturbed_saltmarsh_above_pipeline	Undisturbed_saltmarsh	24	9.90430622009571	SD	4.92241957879875	24	14.4976076555024	SD	7.7352307666837	Graphic	N_mean_var	Figure_2	24	9.90430622009571	4.92241957879875	24	14.4976076555024	7.7352307666837	-0.696877286982369	0.0842881923236667
WOS_15939	Knott_1997	1997	Knott_1997_14	ashley_site_42mo	Ashley_river	BA	Yes fixed distances	Pseudoreplicates	Medium	Non_Grey_litt	four_years	USA	North_America	Pipeline	NA	Spartina_alterniflora	Native	Species	Number_of_stems/0.04m2	Abundance	Disturbed_saltmarsh_above_pipeline	Undisturbed_saltmarsh	24	13.2057416267943	SD	4.9224195787987	24	23.5406698564594	SD	9.84483915759743	Graphic	N_mean_var	Figure_2	24	13.2057416267943	4.9224195787987	24	23.5406698564594	9.84483915759743	-1.30611147975146	0.0842881923236667
WOS_15939	Knott_1997	1997	Knott_1997_15	ashley_site_46mo	Ashley_river	BA	Yes fixed distances	Pseudoreplicates	Medium	Non_Grey_litt	four_years	USA	North_America	Pipeline	NA	Spartina_alterniflora	Native	Species	Number_of_stems/0.04m2	Abundance	Disturbed_saltmarsh_above_pipeline	Undisturbed_saltmarsh	24	10.4784688995216	SD	4.92241957879866	24	20.6698564593302	SD	10.5480419545687	Graphic	N_mean_var	Figure_2	24	10.4784688995216	4.92241957879866	24	20.6698564593302	10.5480419545687	-1.21790625136417	0.0842881923236667
WOS_15939	Knott_1997	1997	Knott_1997_21	wappoo_site_1week	Wappoo_creek	BA	Yes fixed distances	Pseudoreplicates	Medium	Non_Grey_litt	five_years	USA	North_America	Pipeline	NA	Spartina_alterniflora	Native	Species	Number_of_stems/0.04m2	Abundance	Disturbed_saltmarsh_above_pipeline	Undisturbed_saltmarsh	24	3.55e-15	SD	0	24	19.0909090909091	SD	11.1340442853781	Graphic	N_mean_var	Figure_4	24	3.55e-15	0	24	19.0909090909091	11.1340442853781	-2.38511914484894	0.0842881923236667
WOS_15939	Knott_1997	1997	Knott_1997_22	wappoo_site_6week	Wappoo_creek	BA	Yes fixed distances	Pseudoreplicates	Medium	Non_Grey_litt	five_years	USA	North_America	Pipeline	NA	Spartina_alterniflora	Native	Species	Number_of_stems/0.04m2	Abundance	Disturbed_saltmarsh_above_pipeline	Undisturbed_saltmarsh	24	1.21212121212122	SD	0.742269619025209	24	15.1515151515152	SD	8.16496580927728	Graphic	N_mean_var	Figure_4	24	1.21212121212122	0.742269619025209	24	15.1515151515152	8.16496580927728	-2.36504116529593	0.0842881923236667
WOS_15939	Knott_1997	1997	Knott_1997_23	wappoo_site_3mo	Wappoo_creek	BA	Yes fixed distances	Pseudoreplicates	Medium	Non_Grey_litt	five_years	USA	North_America	Pipeline	NA	Spartina_alterniflora	Native	Species	Number_of_stems/0.04m2	Abundance	Disturbed_saltmarsh_above_pipeline	Undisturbed_saltmarsh	24	3.55e-15	SD	0	24	11.6666666666667	SD	6.68042657122685	Graphic	N_mean_var	Figure_4	24	3.55e-15	0	24	11.6666666666667	6.68042657122685	-2.42928801790171	0.0842881923236667
WOS_15939	Knott_1997	1997	Knott_1997_24	wappoo_site_6mo	Wappoo_creek	BA	Yes fixed distances	Pseudoreplicates	Medium	Non_Grey_litt	five_years	USA	North_America	Pipeline	NA	Spartina_alterniflora	Native	Species	Number_of_stems/0.04m2	Abundance	Disturbed_saltmarsh_above_pipeline	Undisturbed_saltmarsh	24	-0.15151515151515	SD	0	24	14.2424242424242	SD	8.90723542830244	Graphic	N_mean_var	Figure_4	24	-0.15151515151515	0	24	14.2424242424242	8.90723542830244	-2.24788014643502	0.0842881923236667
WOS_15939	Knott_1997	1997	Knott_1997_25	wappoo_site_8mo	Wappoo_creek	BA	Yes fixed distances	Pseudoreplicates	Medium	Non_Grey_litt	five_years	USA	North_America	Pipeline	NA	Spartina_alterniflora	Native	Species	Number_of_stems/0.04m2	Abundance	Disturbed_saltmarsh_above_pipeline	Undisturbed_saltmarsh	24	-0.15151515151515	SD	0	24	11.6666666666667	SD	7.42269619025207	Graphic	N_mean_var	Figure_4	24	-0.15151515151515	0	24	11.6666666666667	7.42269619025207	-2.21475349164545	0.0842881923236667
WOS_15939	Knott_1997	1997	Knott_1997_26	wappoo_site_10mo	Wappoo_creek	BA	Yes fixed distances	Pseudoreplicates	Medium	Non_Grey_litt	five_years	USA	North_America	Pipeline	NA	Spartina_alterniflora	Native	Species	Number_of_stems/0.04m2	Abundance	Disturbed_saltmarsh_above_pipeline	Undisturbed_saltmarsh	24	3.55e-15	SD	0	24	19.8484848484849	SD	11.8763139044033	Graphic	N_mean_var	Figure_4	24	3.55e-15	0	24	19.8484848484849	11.8763139044033	-2.32478130933938	0.0842881923236667
WOS_15939	Knott_1997	1997	Knott_1997_27	wappoo_site_12mo	Wappoo_creek	BA	Yes fixed distances	Pseudoreplicates	Medium	Non_Grey_litt	five_years	USA	North_America	Pipeline	NA	Spartina_alterniflora	Native	Species	Number_of_stems/0.04m2	Abundance	Disturbed_saltmarsh_above_pipeline	Undisturbed_saltmarsh	24	0.454545454545453	SD	0	24	16.3636363636364	SD	10.3917746663529	Graphic	N_mean_var	Figure_4	24	0.454545454545453	0	24	16.3636363636364	10.3917746663529	-2.1295706650437	0.0842881923236667
WOS_15939	Knott_1997	1997	Knott_1997_28	wappoo_site_16o	Wappoo_creek	BA	Yes fixed distances	Pseudoreplicates	Medium	Non_Grey_litt	five_years	USA	North_America	Pipeline	NA	Spartina_alterniflora	Native	Species	Number_of_stems/0.04m2	Abundance	Disturbed_saltmarsh_above_pipeline	Undisturbed_saltmarsh	24	2.72727272727272	SD	4.45361771415126	24	18.030303030303	SD	7.42269619025206	Graphic	N_mean_var	Figure_4	24	2.72727272727272	4.45361771415126	24	18.030303030303	7.42269619025206	-2.45913693050763	0.0842881923236667
WOS_15939	Knott_1997	1997	Knott_1997_29	wappoo_site_18mo	Wappoo_creek	BA	Yes fixed distances	Pseudoreplicates	Medium	Non_Grey_litt	five_years	USA	North_America	Pipeline	NA	Spartina_alterniflora	Native	Species	Number_of_stems/0.04m2	Abundance	Disturbed_saltmarsh_above_pipeline	Undisturbed_saltmarsh	24	1.21212121212122	SD	5.93815695220164	24	12.7272727272727	SD	5.19588733317643	Graphic	N_mean_var	Figure_4	24	1.21212121212122	5.93815695220164	24	12.7272727272727	5.19588733317643	-2.03004265284153	0.0842881923236667
WOS_15939	Knott_1997	1997	Knott_1997_30	wappoo_site_20mo	Wappoo_creek	BA	Yes fixed distances	Pseudoreplicates	Medium	Non_Grey_litt	five_years	USA	North_America	Pipeline	NA	Spartina_alterniflora	Native	Species	Number_of_stems/0.04m2	Abundance	Disturbed_saltmarsh_above_pipeline	Undisturbed_saltmarsh	24	0.606060606060606	SD	0	24	9.54545454545455	SD	4.45361771415122	Graphic	N_mean_var	Figure_4	24	0.606060606060606	0	24	9.54545454545455	4.45361771415122	-2.79210376083509	0.0842881923236667
WOS_15939	Knott_1997	1997	Knott_1997_31	wappoo_site_22mo	Wappoo_creek	BA	Yes fixed distances	Pseudoreplicates	Medium	Non_Grey_litt	five_years	USA	North_America	Pipeline	NA	Spartina_alterniflora	Native	Species	Number_of_stems/0.04m2	Abundance	Disturbed_saltmarsh_above_pipeline	Undisturbed_saltmarsh	24	1.96969696969697	SD	5.93815695220165	24	11.6666666666667	SD	6.68042657122685	Graphic	N_mean_var	Figure_4	24	1.96969696969697	5.93815695220165	24	11.6666666666667	6.68042657122685	-1.50913039156056	0.0842881923236667
WOS_15939	Knott_1997	1997	Knott_1997_32	wappoo_site_24mo	Wappoo_creek	BA	Yes fixed distances	Pseudoreplicates	Medium	Non_Grey_litt	five_years	USA	North_America	Pipeline	NA	Spartina_alterniflora	Native	Species	Number_of_stems/0.04m2	Abundance	Disturbed_saltmarsh_above_pipeline	Undisturbed_saltmarsh	24	1.36363636363637	SD	5.19588733317643	24	15.6060606060606	SD	8.90723542830244	Graphic	N_mean_var	Figure_4	24	1.36363636363637	5.19588733317643	24	15.6060606060606	8.90723542830244	-1.92123279547864	0.0842881923236667
WOS_15939	Knott_1997	1997	Knott_1997_33	wappoo_site_28mo	Wappoo_creek	BA	Yes fixed distances	Pseudoreplicates	Medium	Non_Grey_litt	five_years	USA	North_America	Pipeline	NA	Spartina_alterniflora	Native	Species	Number_of_stems/0.04m2	Abundance	Disturbed_saltmarsh_above_pipeline	Undisturbed_saltmarsh	24	1.66666666666667	SD	2.96907847610084	24	11.0606060606061	SD	5.93815695220164	Graphic	N_mean_var	Figure_4	24	1.66666666666667	2.96907847610084	24	11.0606060606061	5.93815695220164	-1.96823743823656	0.0842881923236667
WOS_15939	Knott_1997	1997	Knott_1997_34	wappoo_site_30mo	Wappoo_creek	BA	Yes fixed distances	Pseudoreplicates	Medium	Non_Grey_litt	five_years	USA	North_America	Pipeline	NA	Spartina_alterniflora	Native	Species	Number_of_stems/0.04m2	Abundance	Disturbed_saltmarsh_above_pipeline	Undisturbed_saltmarsh	24	4.84848484848485	SD	5.93815695220165	24	9.24242424242424	SD	5.19588733317645	Graphic	N_mean_var	Figure_4	24	4.84848484848485	5.93815695220165	24	9.24242424242424	5.19588733317645	-0.774621538584268	0.0842881923236667
WOS_15939	Knott_1997	1997	Knott_1997_35	wappoo_site_32mo	Wappoo_creek	BA	Yes fixed distances	Pseudoreplicates	Medium	Non_Grey_litt	five_years	USA	North_America	Pipeline	NA	Spartina_alterniflora	Native	Species	Number_of_stems/0.04m2	Abundance	Disturbed_saltmarsh_above_pipeline	Undisturbed_saltmarsh	24	3.03030303030303	SD	4.45361771415122	24	9.3939393939394	SD	4.45361771415122	Graphic	N_mean_var	Figure_4	24	3.03030303030303	4.45361771415122	24	9.3939393939394	4.45361771415122	-1.4054449343838	0.0842881923236667
WOS_15939	Knott_1997	1997	Knott_1997_36	wappoo_site_34mo	Wappoo_creek	BA	Yes fixed distances	Pseudoreplicates	Medium	Non_Grey_litt	five_years	USA	North_America	Pipeline	NA	Spartina_alterniflora	Native	Species	Number_of_stems/0.04m2	Abundance	Disturbed_saltmarsh_above_pipeline	Undisturbed_saltmarsh	24	2.27272727272728	SD	3.71134809512602	24	9.84848484848485	SD	5.19588733317646	Graphic	N_mean_var	Figure_4	24	2.27272727272728	3.71134809512602	24	9.84848484848485	5.19588733317646	-1.65038374232956	0.0842881923236667
WOS_18741	Luken_1991	1991	Luken_1991_2	forest_interior_control	NA	CE	Yes fixed distances	Yes	Medium	Non_Grey_litt	one_year	USA	North_America	Powerline	NA	Trees	Unknown	Group	Stems(<10cm)/ha	Abundance	powerline_corridor	forest_interior	20	8734	SE	1508	20	4598	SE	791	Table	N_mean_var	Table_1	20	8734	6743.98102013937	20	4598	3537.45954040467	0.752810025347788	0.101402959909166
WOS_18741	Luken_1991	1991	Luken_1991_4	forest_interior_control	NA	CE	Yes fixed distances	Yes	Medium	Non_Grey_litt	one_year	USA	North_America	Powerline	NA	Trees	Unknown	Group	Species_richness_per_plot	Species_richness	powerline_corridor	forest_interior	20	11.8	SE	0.7	20	10.4	SE	1	Table	N_mean_var	Table_1	20	11.8	3.13049516849971	20	10.4	4.47213595499958	0.355483681798854	0.101402959909166
WOS_19184	Mallen-Cooper_2008	2008	Mallen-Cooper_2008_1	total_SR_control_minor_road	NA	CE	Yes fixed distances	Yes	Low	Non_Grey_litt	NA	Australia	Oceania	Road	Non_Highway	Vascular_plants	Mixed	Group	Total_species_richness	Species_richness	Roadsides	gravel_road_roadside	16	38	SE	3.5	16	41.6	SE	3.7	Table	N_mean_var	Table_1	16	38	14	16	41.6	14.8	-0.243603514276713	0.127260988428985
WOS_19184	Mallen-Cooper_2008	2008	Mallen-Cooper_2008_3	exotic_SR_control_minor_road	NA	CE	Yes fixed distances	Yes	Low	Non_Grey_litt	NA	Australia	Oceania	Road	Non_Highway	Vascular_plants	Exotic	Group	Exotic_species_richness	Species_richness	Roadsides	gravel_road_roadside	16	23.6	SE	2.6	16	8.9	SE	1.7	Table	N_mean_var	Table_1	16	23.6	10.4	16	8.9	6.8	1.63087138380027	0.127260988428985
WOS_19184	Mallen-Cooper_2008	2008	Mallen-Cooper_2008_5	native_SR_control_minor_road	NA	CE	Yes fixed distances	Yes	Low	Non_Grey_litt	NA	Australia	Oceania	Road	Non_Highway	Vascular_plants	Native	Group	Native_species_richness	Species_richness	Roadsides	gravel_road_roadside	16	14.4	SE	1.7	16	32.7	SE	2.5	Table	N_mean_var	Table_1	16	14.4	6.8	16	32.7	10	-2.08614276590799	0.127260988428985
WOS_24691	Prieto_2014	2014	Prieto_2014_1	treelets_powerline_300ind	NA	CE	Yes	Yes	Low	Non_Grey_litt	NA	Brazil	South_America	Powerline	NA	Woody_plants	Mixed	Group	Species_richness_treelets	Species_richness	powerline_corridor	Undisturbed_forest_interior	4	110.49665246319	SD	13.9806164578069	4	106.344833030266	SD	15.2515815903348	Graphic	N_mean_var	Figure_2A	4	110.49665246319	13.9806164578069	4	106.344833030266	15.2515815903348	0.246773795888556	0.56710775047259
WOS_24691	Prieto_2014	2014	Prieto_2014_2	treelets_pipeline_300ind	NA	CE	Yes	Yes	Low	Non_Grey_litt	NA	Brazil	South_America	Pipeline	NA	Woody_plants	Mixed	Group	Species_richness_treelets	Species_richness	plot_above_pipeline	Undisturbed_forest_interior	4	128.764657968058	SD	14.4042715019829	4	106.344833030266	SD	15.2515815903348	Graphic	N_mean_var	Figure_2A	4	128.764657968058	14.4042715019829	4	106.344833030266	15.2515815903348	1.31424629106831	0.56710775047259
WOS_24691	Prieto_2014	2014	Prieto_2014_4	saplings_and_shrubs_powerline_300ind	NA	CE	Yes	Yes	Low	Non_Grey_litt	NA	Brazil	South_America	Powerline	NA	Woody_plants	Mixed	Group	Species_richness_saplings_and_shrubs	Species_richness	powerline_corridor	Undisturbed_forest_interior	4	116.410256410256	SD	13.6054421768707	4	125.128205128205	SD	21.978021978022	Graphic	N_mean_var	Figure_2B	4	116.410256410256	13.6054421768707	4	125.128205128205	21.978021978022	-0.414760358681276	0.56710775047259
WOS_24691	Prieto_2014	2014	Prieto_2014_5	saplings_and_shrubs_pipeline_300ind	NA	CE	Yes	Yes	Low	Non_Grey_litt	NA	Brazil	South_America	Pipeline	NA	Woody_plants	Mixed	Group	Species_richness_saplings_and_shrubs	Species_richness	plot_above_pipeline	Undisturbed_forest_interior	4	117.435897435897	SD	12.5588697017268	4	125.128205128205	SD	21.978021978022	Graphic	N_mean_var	Figure_2B	4	117.435897435897	12.5588697017268	4	125.128205128205	21.978021978022	-0.373702982139531	0.56710775047259
WOS_25047	Raevel_2013	2013	Raevel_2013_5	average_age_classes	roadcut_age_50-80yrs	CE	Yes	Yes	Low	Non_Grey_litt	two_years	France	Europe	Road	Non_Highway	Vascular plants	Unknown	Group	Species_richness	Species_richness	Roadcuts	Natural_cliffs	11	NA	SE	NA	13	23.4	SE	2.3	Table	N_mean_var	Table_1	43	27.0604651162791	8.35133691991556	13	23.4	8.29276793356718	0.432865706921723	0.10114896362443
WOS_25047	Raevel_2013	2013	Raevel_2013_10	average_age_classes	roadcut_age_50-80yrs	CE	Yes	Yes	Low	Non_Grey_litt	two_years	France	Europe	Road	Non_Highway	Vascular plants	Unknown	Group	Vegetation_cover_m2	Abundance	Roadcuts	Natural_cliffs	11	NA	SE	NA	13	5.9	SE	0.7	Table	N_mean_var	Table_1	43	3.34651162790698	4.20936308026859	13	5.9	2.52388589282479	-0.645885107145889	0.10114896362443
WOS_26373	Rothollz_2013	2013	Rothollz_2013_1	NA	NA	CE	No	Yes spatial	Medium	Non_Grey_litt	one_year	Israël	Asia	Road	Non_Highway	Vascular plants	Mixed	Group	Species_richness	Species_richness	Roadsides	site_550-1700m_from_road	10	157.224489795918	SD	16.2631422522945	12	133.714285714286	SD	15.2703254871378	Graphic	N_mean_var	Figure_1	10	157.224489795918	16.2631422522945	12	133.714285714286	15.2703254871378	1.43832269589858	0.188526292676269
WOS_2695	Bernhardt-Romermann_2006	2006	Bernhardt-Romermann_2006_1	transectF_Rubus_fructicosus	transectF	CE	Yes fixed distances	Yes	Low	Non_Grey_litt	one_year	Germany	Europe	Road	Highway	Rubus_fructicosus	Unknown	Species	Cover_%	Abundance	ROW	forest_interior_920m	5	2.7	SE	1.9	5	0	SE	0	Table	N_mean_var	Table_1	5	2.7	4.2485291572496	5	0	0	0.811776540267333	0.435102323968089
WOS_2695	Bernhardt-Romermann_2006	2006	Bernhardt-Romermann_2006_2	transectHE_Rubus_fructicosus	transectHE	CE	Yes fixed distances	Yes	Low	Non_Grey_litt	one_year	Germany	Europe	Road	Highway	Rubus_fructicosus	Unknown	Species	Cover_%	Abundance	ROW	forest_interior_520m	5	6.6	SE	3.8	5	0.1	SE	0.1	Table	N_mean_var	Table_1	5	6.6	8.4970583144992	5	0.1	0.223606797749979	0.976800259400013	0.435102323968089
WOS_2695	Bernhardt-Romermann_2006	2006	Bernhardt-Romermann_2006_3	transectFHW_Rubus_fructicosus	transectFHW	CE	Yes fixed distances	Yes	Low	Non_Grey_litt	one_year	Germany	Europe	Road	Highway	Rubus_fructicosus	Unknown	Species	Cover_%	Abundance	ROW	forest_interior_380m	5	9.6	SE	2.9	5	0	SE	0	Table	N_mean_var	Table_1	5	9.6	6.48459713474939	5	0	0	1.89103500568022	0.435102323968089
WOS_2695	Bernhardt-Romermann_2006	2006	Bernhardt-Romermann_2006_4	transectHE_Rubus_idaeus	transectHE	CE	Yes fixed distances	Yes	Low	Non_Grey_litt	one_year	Germany	Europe	Road	Highway	Rubus_idaeus	Unknown	Species	Cover_%	Abundance	ROW	forest_interior_520m	5	0.7	SE	0.3	5	0	SE	0	Table	N_mean_var	Table_1	5	0.7	0.670820393249937	5	0	0	1.33291703525377	0.435102323968089
WOS_2695	Bernhardt-Romermann_2006	2006	Bernhardt-Romermann_2006_5	transectF_Mycelis_muralis	transectF	CE	Yes fixed distances	Yes	Low	Non_Grey_litt	one_year	Germany	Europe	Road	Highway	Mycelis_muralis	Unknown	Species	Cover_%	Abundance	ROW	forest_interior_920m	5	1.5	SE	0.7	5	0	SE	0	Table	N_mean_var	Table_1	5	1.5	1.56524758424985	5	0	0	1.2241074813555	0.435102323968089
WOS_2695	Bernhardt-Romermann_2006	2006	Bernhardt-Romermann_2006_6	transectF_Vaccinium_myrtillus	transectF	CE	Yes fixed distances	Yes	Low	Non_Grey_litt	one_year	Germany	Europe	Road	Highway	Vaccinium_myrtillus	Unknown	Species	Cover_%	Abundance	ROW	forest_interior_920m	5	0	SE	0	5	0.4	SE	0.1	Table	N_mean_var	Table_1	5	0	0	5	0.4	0.223606797749979	-2.2850006318636	0.435102323968089
WOS_2695	Bernhardt-Romermann_2006	2006	Bernhardt-Romermann_2006_7	transectHE_Vaccinium_myrtillus	transectHE	CE	Yes fixed distances	Yes	Low	Non_Grey_litt	one_year	Germany	Europe	Road	Highway	Vaccinium_myrtillus	Unknown	Species	Cover_%	Abundance	ROW	forest_interior_520m	5	1.2	SE	0.7	5	19.5	SE	5	Table	N_mean_var	Table_1	5	1.2	1.56524758424985	5	19.5	11.1803398874989	-2.07058233797425	0.435102323968089
WOS_2695	Bernhardt-Romermann_2006	2006	Bernhardt-Romermann_2006_8	transectHE_Maianthemum_bifolium	transectHE	CE	Yes fixed distances	Yes	Low	Non_Grey_litt	one_year	Germany	Europe	Road	Highway	Maianthemum_bifolium	Unknown	Species	Cover_%	Abundance	ROW	forest_interior_520m	5	0.2	SE	0.1	5	0.5	SE	0	Table	N_mean_var	Table_1	5	0.2	0.223606797749979	5	0.5	0	-1.7137504738977	0.435102323968089
WOS_29200	Staffolani_2008	2008	Staffolani_2008_1	dry_pasture_species	NA	CE	No	Yes	Medium	Non_Grey_litt	four_years	Italy	Europe	Road	Non_Highway	Allergophytes	Unknown	Group	Number_of_grassland_species	Species_richness	Urban_roadisdes	dry_ruderal_areas	61	19.4	SD	2.1	49	15.6	SD	1.9	Table	N_mean_var	Table_2	61	19.4	2.1	49	15.6	1.9	1.87406400163746	0.036975806724248
WOS_29200	Staffolani_2008	2008	Staffolani_2008_2	grassland_species	NA	CE	No	Yes	Medium	Non_Grey_litt	four_years	Italy	Europe	Road	Non_Highway	Allergophytes	Unknown	Group	Number_of_dry_pasture_species	Species_richness	Urban_roadisdes	dry_ruderal_areas	61	11.5	SD	2	49	8.7	SD	0.7	Table	N_mean_var	Table_2	61	11.5	2	49	8.7	0.7	1.78003940732694	0.036975806724248
WOS_3162	Bochet_2007	2007	Bochet_2007_1	roadcuts	NA	CE	No	Yes	Medium	Non_Grey_litt	three_years	Spain	Europe	Road	Highway	Vascular plants	Unknown	Group	Species_richness	Species_richness	Road_slopes	adjacent_habitat_(see_comments)	16	46.0625	SD	13.2487420786529	16	107.4375	SD	16.7410423809272	Calcul_from_raw_data	N_mean_var	Table_1_(Raw)	16	46.0625	13.2487420786529	16	107.4375	16.7410423809272	-3.96309369948683	0.127260988428985
WOS_3162	Bochet_2007	2007	Bochet_2007_2	roadfills	NA	CE	No	Yes	Medium	Non_Grey_litt	three_years	Spain	Europe	Road	Highway	Vascular plants	Unknown	Group	Species_richness	Species_richness	Road_slopes	adjacent_habitat_(see_comments)	20	33.4	SD	13.2641185951145	20	108.05	SD	13.4925905592662	Calcul_from_raw_data	N_mean_var	Table_1_(Raw)	20	33.4	13.2641185951145	20	108.05	13.4925905592662	-5.46885043000913	0.101402959909166
WOS_35026	Zielinska_2013	2013	Zielinska_2013_1	NA	NA	CE	NA	Yes	Medium	Non_Grey_litt	one_year	Poland	Europe	Road	Non_Highway	Understory_vascular_plants	Mixed	Group	Species_richness	Species_richness	Road_ditches	forest_interior	20	16.6280991735537	SD	5.12911527981062	20	7.50413223140496	SD	2.41370130814617	Graphic	N_mean_var	Figure_2	20	16.6280991735537	5.12911527981062	20	7.50413223140496	2.41370130814617	2.23101544833368	0.101402959909166
WOS_6833	Dar_2015	2015	Dar_2015_2	AVERAGE_distance	NA	CE	Yes fixed distances	Yes	Low	Non_Grey_litt	one_year	India	Asia	Road	Non_Highway	Vascular plants	Exotic	Group	Species_richness	Species_richness	Roadsides	91-100m_away_from_road	4	NA	SD_average	NA	4	29.625	SD	20.25	Graphic	N_mean_var	Figure_2	8	42.9375000000001	20.9588244285925	4	29.625	20.25	0.592251552539382	0.399408284023669
WOS_6833	Dar_2015	2015	Dar_2015_4	AVERAGE_distance	NA	CE	Yes fixed distances	Yes	Low	Non_Grey_litt	one_year	India	Asia	Road	Non_Highway	Vascular plants	Native	Group	Species_richness	Species_richness	Roadsides	91-100m_away_from_road	4	NA	SD_average	NA	4	20	SD	9.90476190476193	Graphic	N_mean_var	Figure_3	8	11.4761904761905	9.72801484151426	4	20	9.90476190476193	-0.804399424511507	0.399408284023669
WOS_6833	Dar_2015	2015	Dar_2015_6	AVERAGE_distance	NA	CE	Yes fixed distances	Yes	Low	Non_Grey_litt	one_year	India	Asia	Road	Non_Highway	Vascular plants	Native	Group	Number_of_individuals_per_m2	Abundance	Roadsides	91-100m_away_from_road	4	NA	SD_average	NA	4	15.9060402684564	SD	4.16107382550337	Graphic	N_mean_var	Figure_4	8	8.48993288590603	5.20543864920393	4	15.9060402684564	4.16107382550337	-1.39266830188237	0.399408284023669
WOS_6833	Dar_2015	2015	Dar_2015_8	AVERAGE_distance	NA	CE	Yes fixed distances	Yes	Low	Non_Grey_litt	one_year	India	Asia	Road	Non_Highway	Vascular plants	Exotic	Group	Number_of_individuals_per_m2	Abundance	Roadsides	91-100m_away_from_road	4	NA	SD_average	NA	4	17.1428571428571	SD	3.42857142857143	Graphic	N_mean_var	Figure_5	8	9.28571428571431	3.81496210466873	4	17.1428571428571	3.42857142857143	-1.95846559567268	0.399408284023669
EM_282_10	LeViol_2009_Chap7	2009	LeViol_2009_Chap7_1	NA	NA	CE	Yes systematic	Yes	Low	Grey_litt	one_year	France	Europe	Road	Non_Highway	Vascular_plants	Unknown	Group	Estimated_species_richness	Species_richness	Road_verges	adjacent_grove_habitat	50	29.8	SE	9.85	50	20.5	SE	14.9	Text	N_mean_var	Text p. 6	50	29.8	69.6500179468749	50	20.5	105.358910396796	0.103335715018192	0.0402091386982904
EM_8	Agence_Gaiadomo_2012	2012	Agence_Gaiadomo_2012_1	NA	NA	CE	Yes fixed distances	Pseudoreplicates	Medium	Grey_litt	one_year	France	North_America	Railway	NA	Vascular_plants	Unknown	Group	Species_richness	Species_richness	Railway_embankments	adjacent_site_with_similar_vegetation	20	39.65	SD	19.3125947451261	20	27.5	SD	17.6381762990932	Calcul_from_raw_data	N_mean_var	Annexe_2_(Raw)	20	39.65	19.3125947451261	20	27.5	17.6381762990932	0.643905442565144	0.101402959909166
EM_394	Roquinarc'h_2014	2014	Roquinarc'h_2014_1	NA	NA	CE	?	Pseudoreplicates	Medium	Grey_litt	one_year	France	Europe	Road	Highway	Vascular_plants	Unknown	Group	Species_richness	Species_richness	ROW	calcareous_grasslands	3	16.3333333333333	SD	2.51661147842358	10	18.1	SD	4.50801754901445	Calcul_from_raw_data	N_mean_var	Table_5_(Raw)	3	16.3333333333333	2.51661147842358	10	18.1	4.50801754901445	-0.389758034436839	0.458305790918014
419	Dar_2020	2020	Dar_2020_1	total	NA	CE	Yes	Yes spatial	Low	Non_Grey_litt	NA	India	Asia	Road	Non_Highway	Vascular plants	Mixed	Group	Total_number_of_species	Species_richness	Roadsides	Grasslands	6	64.6666666666667	SD	3.72379734500505	6	46.8333333333333	SD	8.42417157153549	Table	N_mean_var	Table_3	6	64.6666666666667	3.72379734500505	6	46.8333333333333	8.42417157153549	2.52756395228781	0.355029585798817
419	Dar_2020	2020	Dar_2020_2	native	NA	CE	Yes	Yes spatial	Low	Non_Grey_litt	NA	India	Asia	Road	Non_Highway	Vascular plants	Native	Group	Number_of_native_species	Species_richness	Roadsides	Grasslands	6	16.5	SD	3.93700393700591	6	9.66666666666667	SD	4.17931413830866	Table	N_mean_var	Table_3	6	16.5	3.93700393700591	6	9.66666666666667	4.17931413830866	1.55363136213672	0.355029585798817
419	Dar_2020	2020	Dar_2020_3	exotic	NA	CE	Yes	Yes spatial	Low	Non_Grey_litt	NA	India	Asia	Road	Non_Highway	Vascular plants	Exotic	Group	Number_of_alien_species	Species_richness	Roadsides	Grasslands	6	48.1666666666667	SD	6.1454590281497	6	37.1666666666667	SD	7.52108148251744	Table	N_mean_var	Table_3	6	48.1666666666667	6.1454590281497	6	37.1666666666667	7.52108148251744	1.47847159918501	0.355029585798817
5407	Deak_2020	2020	Deak_2020_1	total	NA	CE	Yes uniform sampling method	Yes spatial	Low	Non_Grey_litt	one_year	Hungary	Europe	Road	Non_Highway	Vascular plants	Unknown	Group	Total_number_of_species	Species_richness	Road_verges	continuous_loess_grasslands	8	11.9842657342657	SD	4.20995503578138	8	12.0236013986014	SD	4.52729304322675	Graphic	N_mean_var	Figure_2B	8	11.9842657342657	4.20995503578138	8	12.0236013986014	4.52729304322675	-0.00850738742093342	0.260716253443526
7485	Eyitayo_2020	2020	Eyitayo_2020_1	total	NA	CE	Yes systematic	Yes spatial	Low	Non_Grey_litt	one_year	USA	North_America	Powerline	NA	Vascular plants	Mixed	Group	Species_richness_per_meter_square	Species_richness	Powerline_edge_with_forest	Old_field_edge_with_forest	16	0.450281425891182	SD	0.096060037523452	10	0.627392120075047	SD	0.104420425551527	Graphic	N_mean_var	Figure_2A	16	0.450281425891182	0.096060037523452	10	0.627392120075047	0.104420425551527	-1.72765571325817	0.16625333669101
7485	Eyitayo_2020	2020	Eyitayo_2020_2	Microstegium_vimineum	NA	CE	Yes systematic	Yes spatial	Low	Non_Grey_litt	one_year	USA	North_America	Powerline	NA	Microstegium_vimineum	Invasive	Species	Cover_%	Abundance	powerline_corridor	old_field	16	0.92	SE	0.06	10	27	SE	0.8	Text	N_mean_var	Text_p191	16	0.92	0.24	10	27	2.5298221281347	-16.182036153824	0.16625333669101
7485	Eyitayo_2020	2020	Eyitayo_2020_3	Rosa_multiflora	NA	CE	Yes systematic	Yes spatial	Low	Non_Grey_litt	one_year	USA	North_America	Powerline	NA	Rosa_multiflora	Invasive	Species	Cover_%	Abundance	powerline_corridor	old_field	16	2	NA	NA	10	8.8	NA	NA	Text	N_mean_approx_sd	Text_p191	16	2	1.30414300268007	10	8.8	4.98783046650036	-2.04274867864111	0.16625333669101
7485	Eyitayo_2020	2020	Eyitayo_2020_4	Rubus_allegheniensis	NA	CE	Yes systematic	Yes spatial	Low	Non_Grey_litt	one_year	USA	North_America	Powerline	NA	Rubus_allegheniensis	Unknown	Species	Cover_%	Abundance	powerline_corridor	old_field	16	8.88	SE	0.11	10	4.46	SE	0.07	Text	N_mean_var	Text_p191	16	8.88	0.44	10	4.46	0.221359436211787	11.4655277875108	0.16625333669101
7485	Eyitayo_2020	2020	Eyitayo_2020_5	Rubus_occidentalis	NA	CE	Yes systematic	Yes spatial	Low	Non_Grey_litt	one_year	USA	North_America	Powerline	NA	Rubus_occidentalis	Unknown	Species	Cover_%	Abundance	powerline_corridor	old_field	16	3.97	SE	0.07	10	1	SE	0.02	Text	N_mean_var	Text_p191	16	3.97	0.28	10	1	0.0632455532033676	12.7989688567414	0.16625333669101
7485	Eyitayo_2020	2020	Eyitayo_2020_6	Solidago_canadensis	NA	CE	Yes systematic	Yes spatial	Low	Non_Grey_litt	one_year	USA	North_America	Powerline	NA	Solidago_canadensis	Unknown	Species	Cover_%	Abundance	powerline_corridor	old_field	16	3.88	SE	0.08	10	23.5	SE	0.28	Text	N_mean_var	Text_p191	16	3.88	0.32	10	23.5	0.885437744847146	-31.7557015589452	0.16625333669101
7712	Vanneste_2020	2020	Vanneste_2020_1	France	France	CE	Semi random	Yes spatial	Medium	Non_Grey_litt	two_years	France	Europe	Road	Non_Highway	Vascular plants	Unknown	Group	Mean_species_richness	Species_richness	Grassland	Road_verges	4	9.40476190476191	SD	1.90476190476191	4	8.15476190476191	SD	1.3095238095238	Graphic	N_mean_var	Fig_S8	4	9.40476190476191	1.90476190476191	4	8.15476190476191	1.3095238095238	0.66502164588321	0.56710775047259
7712	Vanneste_2020	2020	Vanneste_2020_2	Poland	Poland	CE	Semi random	Yes spatial	Medium	Non_Grey_litt	two_years	Poland	Europe	Road	Non_Highway	Vascular plants	Unknown	Group	Mean_species_richness	Species_richness	Grassland	Road_verges	4	11.4285714285714	SD	1.90476190476191	4	10.8333333333333	SD	1.19047619047619	Graphic	N_mean_var	Fig_S8	4	11.4285714285714	1.90476190476191	4	10.8333333333333	1.19047619047619	0.325883343041681	0.56710775047259
7712	Vanneste_2020	2020	Vanneste_2020_3	Belgium	Belgium	CE	Semi random	Yes spatial	Medium	Non_Grey_litt	two_years	Belgium	Europe	Road	Non_Highway	Vascular plants	Unknown	Group	Mean_species_richness	Species_richness	Grassland	Road_verges	4	11.6071428571429	SD	3.80952380952381	4	8.95833333333334	SD	1.48809523809523	Graphic	N_mean_var	Fig_S8	4	11.6071428571429	3.80952380952381	4	8.95833333333334	1.48809523809523	0.796453028941244	0.56710775047259
7712	Vanneste_2020	2020	Vanneste_2020_4	Germany	Germany	CE	Semi random	Yes spatial	Medium	Non_Grey_litt	two_years	Germany	Europe	Road	Non_Highway	Vascular plants	Unknown	Group	Mean_species_richness	Species_richness	Grassland	Road_verges	4	11.6071428571429	SD	4.16666666666666	4	13.1547619047619	SD	1.30952380952381	Graphic	N_mean_var	Fig_S8	4	11.6071428571429	4.16666666666666	4	13.1547619047619	1.30952380952381	-0.435750586017035	0.56710775047259
7712	Vanneste_2020	2020	Vanneste_2020_5	Estonia	Estonia	CE	Semi random	Yes spatial	Medium	Non_Grey_litt	two_years	Estonia	Europe	Road	Non_Highway	Vascular plants	Unknown	Group	Mean_species_richness	Species_richness	Grassland	Road_verges	4	13.1547619047619	SD	1.84523809523809	4	13.3333333333333	SD	0.297619047619044	Graphic	N_mean_var	Fig_S8	4	13.1547619047619	1.84523809523809	4	13.3333333333333	0.297619047619044	-0.117489743246341	0.56710775047259
7712	Vanneste_2020	2020	Vanneste_2020_6	Sweden	Sweden	CE	Semi random	Yes spatial	Medium	Non_Grey_litt	two_years	Sweden	Europe	Road	Non_Highway	Vascular plants	Unknown	Group	Mean_species_richness	Species_richness	Grassland	Road_verges	4	9.79166666666667	SD	1.96428571428571	4	11.2202380952381	SD	1.72619047619048	Graphic	N_mean_var	Fig_S8	4	9.79166666666667	1.96428571428571	4	11.2202380952381	1.72619047619048	-0.671815074761375	0.56710775047259
7712	Vanneste_2020	2020	Vanneste_2020_7	Norway	Norway	CE	Semi random	Yes spatial	Medium	Non_Grey_litt	two_years	Norway	Europe	Road	Non_Highway	Vascular plants	Unknown	Group	Mean_species_richness	Species_richness	Grassland	Road_verges	4	13.7202380952381	SD	1.48809523809524	4	10.7738095238095	SD	3.21428571428572	Graphic	N_mean_var	Fig_S8	4	13.7202380952381	1.48809523809524	4	10.7738095238095	3.21428571428572	1.02296174507175	0.56710775047259
15664	Paap_2018	2018	Paap_2018_1	NA	NA	CE	No	Yes spatial	Medium	Non_Grey_litt	one_year	Australia	Oceania	Road	Non_Highway	Corymbia calophylla	Native	Species	Number_of_stems/ha	Abundance	Forest_roadsides	Forest_200m_from_road	17	805.369127516778	SD	361.712985909799	17	463.926174496644	SD	224.554514539272	Graphic	N_mean_var	Fig_2A	17	805.369127516778	361.712985909799	17	463.926174496644	224.554514539272	1.10738570516477	0.11963154906702
15664	Paap_2018	2018	Paap_2018_2	NA	NA	CE	No	Yes spatial	Medium	Non_Grey_litt	one_year	Australia	Oceania	Road	Non_Highway	Trees	Unknown	Species	Number_of_stems/ha	Abundance	Forest_roadsides	Forest_200m_from_road	17	1494.29347826087	SD	526.455031971982	17	1330.4347826087	SD	433.083764327176	Graphic	N_mean_var	Fig_2B	17	1494.29347826087	526.455031971982	17	1330.4347826087	433.083764327176	0.33190090276372	0.11963154906702
WOS_20108	McIntyre_2001	2001	McIntyre_2001_3	average_sites	NA	CE	Yes	Yes	Low	Non_Grey_litt	two_years	Australia	Oceania	Road	Non_Highway	Vascular plants	Native	Group	Number_of_species_per_30m2	Species_richness	Undisturbed_roadsides	Native_pasture	53	NA	SE	NA	109	36	SE	1	Table	N_mean_var	Table_8	53	31.2264150943396	14.2736463852821	109	36	10.4403065089106	-0.401849658882959	0.0281311870003102
WOS_20108	McIntyre_2001	2001	McIntyre_2001_6	average_sites	NA	CE	Yes	Yes	Low	Non_Grey_litt	two_years	Australia	Oceania	Road	Non_Highway	Vascular plants	Exotic	Group	Number_of_species_per_30m2	Species_richness	Undisturbed_roadsides	Native_pasture	53	NA	SE	NA	109	9	SE	0.3	Table	N_mean_var	Table_8	53	8.69811320754717	2.55067793145558	109	9	3.13209195267317	-0.101657500339775	0.0281311870003102
WOS_22613	Odgers_1994	1994	Odgers_1994_1	NA	NA	CE	Semi random	Pseudoreplicates	Medium	Non_Grey_litt	two_years	Australia	Oceania	Road	Non_Highway	Grass_species	Mixed	Group	Number_of_species_per_quadrat	Species_richness	Road_bank	mown_site_in_savannah-open_forest_ecotone	20	3.4	SD	0.7	20	2.6	SD	0.6	Table	N_mean_var	Table_3	20	3.4	0.7	20	2.6	0.6	1.20276363813945	0.101402959909166
ACTU_WOS_T_2063	Labadessa_2017	2017	Labadessa_2017_1	NA	NA	CE	Yes	Yes	Low	Non_Grey_litt	one_year	Italy	Europe	Road	Non_Highway	Vascular_plants	Unknown	Group	Species_richness	Species_richness	Roadsides	40m_from_road_in_grassland	8	43.13	NA	NA	8	41.13	NA	NA	Table	N_mean_approx_sd	Appendix_2	8	43.13	9.60394554974426	8	41.13	10.4230366062887	0.188678407965389	0.260716253443526
EM_97	Chevalier_2011	2011	Chevalier_2011_1	NA	NA	CE	No	Pseudoreplicates	Medium	Grey_litt	one_year	France	Europe	Powerline	NA	Vascular_plants	Native	Group	Species_richness	Species_richness	powerline_corridor	forest_interior_15m_from_edge	12	4.85729847494554	SD	1.58444278542761	12	1.21813725490196	SD	1.06617126298917	Calcul_from_raw_data	N_mean_var	Fig_2_(raw_data)	12	4.85729847494554	1.58444278542761	12	1.21813725490196	1.06617126298917	2.60194266366345	0.170907649623464
WOS_1003	Angold_1997	1997	Angold_1997_1	Calluna_vulgaris	NA	CE	Yes	Yes	Low	Non_Grey_litt	one_year	UK	Europe	Road	Highway	Calluna_vulgaris	Unknown	Species	Cover_abundance	Abundance	10m_from_roadway	200m_from_roadway	5	8.05	NA	NA	5	8.48	NA	NA	Table	N_mean_approx_sd	Table_1	5	8.05	5.24917558578729	5	8.48	4.80645481317307	-0.0771729279768616	0.435102323968089
WOS_1003	Angold_1997	1997	Angold_1997_2	Molinia_caerula	NA	CE	Yes	Yes	Low	Non_Grey_litt	one_year	UK	Europe	Road	Highway	Molinia_caerula	Unknown	Species	Cover_abundance	Abundance	10m_from_roadway	200m_from_roadway	5	6.13	NA	NA	5	5.4	NA	NA	Table	N_mean_approx_sd	Table_1	5	6.13	3.99719830321442	5	5.4	3.06071414989795	0.185218005710315	0.435102323968089
WOS_17359	Lee_2012	2012	Lee_2012_1	high_traffic_site	high_TS	CE	Semi random	Yes	Medium	Non_Grey_litt	one_year	UK	Europe	Road	Highway	Vascular_plants	Unknown	Group	Number_of_species_per_m2	Species_richness	Roadside_2-3m_from_road	300m_from_road	3	11	NA	NA	3	14	NA	NA	Text	N_mean_approx_sd	Text_p276	3	11	2.44941806276807	3	14	3.54783643296964	-0.7872705716985	0.853333333333333
WOS_17359	Lee_2012	2012	Lee_2012_2	low_traffic_site	low_TS	CE	Semi random	Yes	Medium	Non_Grey_litt	one_year	UK	Europe	Road	Non_Highway	Vascular_plants	Unknown	Group	Number_of_species_per_m2	Species_richness	Roadside_2-3m_from_road	350m_from_road	3	8	NA	NA	3	14	NA	NA	Text	N_mean_approx_sd	Text_p276	3	8	1.78139495474042	3	14	3.54783643296964	-1.70990146069594	0.853333333333333
WOS_31662	VanRossum_2009	2009	VanRossum_2009_1	NA	NA	CE	No	Pseudoreplicates temporal	Medium	Non_Grey_litt	one_year	Belgium	Europe	Road	Non_Highway	Centaurium erythraea	Native	Species	Number_of_individuals	Abundance	open_forest_road_verge	Forest_clearing	2	361	SD	354.967604155647	5	76	SD	52.7019923722054	Calcul_from_raw_data	N_mean_var	Table_1_(raw)	2	361	354.967604155647	5	76	52.7019923722054	1.44930073012347	0.827331486611265
WOS_5736	Clarke_2006	2006	Clarke_2006_1	sedges	NA	CE	Yes	Pseudoreplicates	Medium	Non_Grey_litt	one_year	Australia	Oceania	Powerline	NA	Sedges_(Gahnia sp, Lomandra sp, Carex sp, Juncus sp, Restio sp)	Native	Group	Cover_%	Abundance	powerline_corridor	adjacent_forest	25	31.76	NA	NA	25	21.84	NA	NA	Table	N_mean_approx_sd	Table_1	25	31.76	20.7097908825596	25	21.84	12.3788883395873	0.572321812122948	0.0808765015261071
WOS_5736	Clarke_2006	2006	Clarke_2006_2	ferns	NA	CE	Yes	Pseudoreplicates	Medium	Non_Grey_litt	one_year	Australia	Oceania	Powerline	NA	Ferns_(Blechnum sp, Gleichnia sp, Lindsaea sp)	Native	Group	Cover_%	Abundance	powerline_corridor	adjacent_forest	25	18.58	NA	NA	25	23.94	NA	NA	Table	N_mean_approx_sd	Table_1	25	18.58	12.1154884948979	25	23.94	13.5691660645476	-0.410157895774351	0.0808765015261071
WOS_5736	Clarke_2006	2006	Clarke_2006_3	Banksia sp.	NA	CE	Yes	Pseudoreplicates	Medium	Non_Grey_litt	one_year	Australia	Oceania	Powerline	NA	Banksia_sp	Native	Species	Cover_%	Abundance	powerline_corridor	adjacent_forest	25	0.46	NA	NA	25	7.36	NA	NA	Table	N_mean_approx_sd	Table_1	25	0.46	0.299952890616417	25	7.36	4.17164002652757	-2.29647636830951	0.0808765015261071
WOS_5736	Clarke_2006	2006	Clarke_2006_4	Acacia sp.	NA	CE	Yes	Pseudoreplicates	Medium	Non_Grey_litt	one_year	Australia	Oceania	Powerline	NA	Acacia_sp	Native	Species	Cover_%	Abundance	powerline_corridor	adjacent_forest	25	10.67	NA	NA	25	7.7	NA	NA	Table	N_mean_approx_sd	Table_1	25	10.67	6.95760291929819	25	7.7	4.36435165818781	0.503368770968439	0.0808765015261071
WOS_5736	Clarke_2006	2006	Clarke_2006_5	Hakea sp.	NA	CE	Yes	Pseudoreplicates	Medium	Non_Grey_litt	one_year	Australia	Oceania	Powerline	NA	Hakea_sp	Native	Species	Cover_%	Abundance	powerline_corridor	adjacent_forest	25	1.53	NA	NA	25	4.34	NA	NA	Table	N_mean_approx_sd	Table_1	25	1.53	0.997669397050256	25	4.34	2.45990729825131	-1.47353154327819	0.0808765015261071
WOS_5736	Clarke_2006	2006	Clarke_2006_6	Leptospermum sp.	NA	CE	Yes	Pseudoreplicates	Medium	Non_Grey_litt	one_year	Australia	Oceania	Powerline	NA	Leptospermum_sp	Native	Species	Cover_%	Abundance	powerline_corridor	adjacent_forest	25	16.81	NA	NA	25	11.01	NA	NA	Table	N_mean_approx_sd	Table_1	25	16.81	10.961321937526	25	11.01	6.24045607229193	0.64008956827981	0.0808765015261071
WOS_7713	Ditsworth_1982	1982	Ditsworth_1982_1	1972	NA	BACI	Yes	Pseudoreplicates	Medium	Non_Grey_litt	six_years	USA	North_America	Powerline	NA	Vascular_plants	Mixed	Group	%_cover_under_plexiglass_domes	Abundance	powerline_corridor	control_plot_of_pinyon-junyper_woodland	40	5.23	NA	NA	40	9.9	NA	NA	Table	N_mean_approx_sd	Table_2	40	5.23	3.41033395200839	40	9.9	5.61130927481291	-0.996086569907671	0.0503305492357562
WOS_7713	Ditsworth_1982	1982	Ditsworth_1982_2	1973	NA	BACI	Yes	Pseudoreplicates	Medium	Non_Grey_litt	six_years	USA	North_America	Powerline	NA	Vascular_plants	Mixed	Group	%_cover_under_plexiglass_domes	Abundance	powerline_corridor	control_plot_of_pinyon-junyper_woodland	40	7.23	NA	NA	40	5.41	NA	NA	Table	N_mean_approx_sd	Table_2	40	7.23	4.71447695468846	40	5.41	3.06638213906443	0.453246057355236	0.0503305492357562
WOS_7713	Ditsworth_1982	1982	Ditsworth_1982_3	1974	NA	BACI	Yes	Pseudoreplicates	Medium	Non_Grey_litt	six_years	USA	North_America	Powerline	NA	Vascular_plants	Mixed	Group	%_cover_under_plexiglass_domes	Abundance	powerline_corridor	control_plot_of_pinyon-junyper_woodland	40	1.65	NA	NA	40	5.28	NA	NA	Table	N_mean_approx_sd	Table_2	40	1.65	1.07591797721106	40	5.28	2.99269827990022	-1.59865171345722	0.0503305492357562
WOS_7713	Ditsworth_1982	1982	Ditsworth_1982_4	1975	NA	BACI	Yes	Pseudoreplicates	Medium	Non_Grey_litt	six_years	USA	North_America	Powerline	NA	Vascular_plants	Mixed	Group	%_cover_under_plexiglass_domes	Abundance	powerline_corridor	control_plot_of_pinyon-junyper_woodland	40	1.93	NA	NA	40	2.96	NA	NA	Table	N_mean_approx_sd	Table_2	40	1.93	1.25849799758627	40	2.96	1.67772479327739	-0.687838398116203	0.0503305492357562
WOS_7713	Ditsworth_1982	1982	Ditsworth_1982_5	1976	NA	BACI	Yes	Pseudoreplicates	Medium	Non_Grey_litt	six_years	USA	North_America	Powerline	NA	Vascular_plants	Mixed	Group	%_cover_under_plexiglass_domes	Abundance	powerline_corridor	control_plot_of_pinyon-junyper_woodland	40	4.66	NA	NA	40	6.12	NA	NA	Table	N_mean_approx_sd	Table_2	40	4.66	3.03865319624457	40	6.12	3.46880936988434	-0.443419459755475	0.0503305492357562
WOS_7713	Ditsworth_1982	1982	Ditsworth_1982_6	1977	NA	BACI	Yes	Pseudoreplicates	Medium	Non_Grey_litt	six_years	USA	North_America	Powerline	NA	Vascular_plants	Mixed	Group	%_cover_under_plexiglass_domes	Abundance	powerline_corridor	control_plot_of_pinyon-junyper_woodland	40	3.2	NA	NA	40	6.83	NA	NA	Table	N_mean_approx_sd	Table_2	40	3.2	2.08662880428812	40	6.83	3.87123660070426	-1.15605417069075	0.0503305492357562
WOS_20529	Meunier_1998	1998	Meunier_1998_1	Garrigue	NA	CE	Yes	Pseudoreplicates spatial	Medium	Non_Grey_litt	one_year	France	Europe	Road	Highway	Vascular_plants	Unknown	Group	Species_richness	Species_richness	ROW	control_site_200-300m_from_highway_in_scrubland	6	114	NA	NA	6	136	NA	NA	Table	N_mean_approx_sd	Table_4	6	114	25.3848781050509	6	136	34.4646967774193	-0.670947069966869	0.355029585798817
WOS_20529	Meunier_1998	1998	Meunier_1998_2	Forest	NA	CE	Yes	Pseudoreplicates spatial	Medium	Non_Grey_litt	one_year	France	Europe	Road	Highway	Vascular_plants	Unknown	Group	Species_richness	Species_richness	ROW	control_site_200-300m_from_highway_in_pine_forest	6	106	NA	NA	6	64	NA	NA	Table	N_mean_approx_sd	Table_4	6	106	23.6034831503105	6	64	16.2186808364326	1.91447736280256	0.355029585798817
WOS_20529	Meunier_1998	1998	Meunier_1998_3	Field	NA	CE	Yes	Pseudoreplicates spatial	Medium	Non_Grey_litt	one_year	France	Europe	Road	Highway	Vascular_plants	Unknown	Group	Species_richness	Species_richness	ROW	control_site_200-300m_from_highway_in_fields	6	105	NA	NA	6	77	NA	NA	Table	N_mean_approx_sd	Table_4	6	105	23.3808087809679	6	77	19.513100381333	1.20025056823895	0.355029585798817
11955	Everingham_2019	2019	Everingham_2019_1	road_shoulders	NA	CE	Semi random	Yes spatial	Low	Non_Grey_litt	NA	Australia	Oceania	Road	Non_Highway	Vascular_plants	Native	Group	Species_richness	Species_richness	Road_shoulder	fire_trail_in_sclerophyll_woodland	24	1.68831168831169	SD	1.59090909090909	24	3.08441558441559	SD	1.3961038961039	Graphic	N_mean_var	Fig_5	24	1.68831168831169	1.59090909090909	24	3.08441558441559	1.3961038961039	-0.917509149462515	0.0842881923236667
11955	Everingham_2019	2019	Everingham_2019_2	roadside_lawns	NA	CE	Semi random	Yes spatial	Low	Non_Grey_litt	NA	Australia	Oceania	Road	Non_Highway	Vascular_plants	Native	Group	Species_richness	Species_richness	Roadside_lawns	fire_trail_in_sclerophyll_woodland	24	0.097402597402599	SD	0.616883116883117	24	3.08441558441559	SD	1.3961038961039	Graphic	N_mean_var	Fig_5	24	0.097402597402599	0.616883116883117	24	3.08441558441559	1.3961038961039	-2.7222506094516	0.0842881923236667
11955	Everingham_2019	2019	Everingham_2019_3	railway_embankments	NA	CE	Semi random	Yes spatial	Low	Non_Grey_litt	NA	Australia	Oceania	Railway	NA	Vascular_plants	Native	Group	Species_richness	Species_richness	Railway_embankment	fire_trail_in_sclerophyll_woodland	24	1.16883116883117	SD	0.844155844155844	24	3.08441558441559	SD	1.3961038961039	Graphic	N_mean_var	Fig_5	24	1.16883116883117	0.844155844155844	24	3.08441558441559	1.3961038961039	-1.63326905465261	0.0842881923236667
11955	Everingham_2019	2019	Everingham_2019_4	road_shoulders	NA	CE	Semi random	Yes spatial	Low	Non_Grey_litt	NA	Australia	Oceania	Road	Non_Highway	Vascular_plants	Native	Group	Cover_cm2	Abundance	Road_shoulder	fire_trail_in_sclerophyll_woodland	24	22.8070175438597	SD	28.0701754385965	24	33.3333333333333	SD	26.3157894736842	Graphic	N_mean_var	Fig_S2C	24	22.8070175438597	28.0701754385965	24	33.3333333333333	26.3157894736842	-0.380552978489994	0.0842881923236667
11955	Everingham_2019	2019	Everingham_2019_5	roadside_lawns	NA	CE	Semi random	Yes spatial	Low	Non_Grey_litt	NA	Australia	Oceania	Road	Non_Highway	Vascular_plants	Native	Group	Cover_cm2	Abundance	Roadside_lawns	fire_trail_in_sclerophyll_woodland	24	0.877192982456151	SD	5.26315789473685	24	33.3333333333333	SD	26.3157894736842	Graphic	N_mean_var	Fig_S2C	24	0.877192982456151	5.26315789473685	24	33.3333333333333	26.3157894736842	-1.6822874803552	0.0842881923236667
11955	Everingham_2019	2019	Everingham_2019_6	railway_embankments	NA	CE	Semi random	Yes spatial	Low	Non_Grey_litt	NA	Australia	Oceania	Railway	NA	Vascular_plants	Native	Group	Cover_cm2	Abundance	Railway_embankment	fire_trail_in_sclerophyll_woodland	24	20.1754385964912	SD	23.6842105263158	24	33.3333333333333	SD	26.3157894736842	Graphic	N_mean_var	Fig_S2C	24	20.1754385964912	23.6842105263158	24	33.3333333333333	26.3157894736842	-0.516972129076364	0.0842881923236667
