# Supplementary material for: Can linear transportation infrastructure verges constitute a habitat and/or a corridor for vascular plants in temperate ecosystems? A systematic review
Source: Environ Evid. 2024 Mar 16;13:4. doi: 10.1186/s13750-024-00328-3 (PMC11376103; doi:10.1186/s13750-024-00328-3)
Supplement: Supplementary file 10 — Additional file 10. List of excluded without-abstract articles. List of the articles that were excluded because they did not have an abstract. [file 13750_2024_328_MOESM10_ESM.xlsx]

## Sheet: README
Additional file 10: List of excluded without-abstract articles. List of the articles that were excluded because they did not have an abstract.
Column descriptions
ID_doc	Unique identifier of the publication
Source	Source of the publication (Web of Science Core Collection (WOS), Zoological Record (ZR), grey literature (GREY_LITT)
DOI	Digital Object Identifier of the publication
Publication_author	Author(s) of the publication
Publication_year	Year of the publication
Publication_title	Title of the publication
Publication_journal	Journal of the publication

## Sheet: File
ID	ID_doc	Source	DOI	Publication_author	Publication_year	Publication_title	Publication_journal
BDD1_31141	WOS_5851	WOS	NA	Cockel, C. P.; Gurnell, A. M.; Gurnell, J.	2014	CONSEQUENCES OF THE PHYSICAL MANAGEMENT OF AN INVASIVE ALIEN PLANT FOR RIPARIAN PLANT SPECIES RICHNESS AND DIVERSITY	River Research and Applications
BDD1_8932	WOS_17500	WOS	10.1371/journal.pone.0102109	Lembrechts, J. J.; Milbau, A.; Nijs, I.	2014	Alien Roadside Species More Easily Invade Alpine than Lowland Plant Communities in a Subarctic Mountain Ecosystem (vol 9, e89664, 2014)	Plos One
BDD1_14842	WOS_2282	WOS	NA	Bear, D. A.; Russell, J. R.; Morrical, D. G.; Tufekcioglu, M.; Isenhart, T. M.; Kovar, J. L.	2010	Stocking rate and botanical composition effects on the physical characteristics of the streamside zones of pastures	Journal of Dairy Science
BDD1_33296	WOS_7791	WOS	10.1139/B09-096	Doering, Matthew; Coxson, Darwyn	2010	Riparian alder ecosystems as epiphytic lichen refugia in sub-boreal spruce forests of British Columbia	Botany-Botanique
BDD1_28795	WOS_374	WOS	NA	Akbar, K. F.; Hale, W. H. G.; Headley, A. D. D.	2009	FLORISTIC COMPOSITION AND ENVIRONMENTAL DETERMINANTS OF ROADSIDE VEGETATION IN NORTH ENGLAND (vol 57, pg 73, 2009)	Polish Journal of Ecology
BDD1_18464	WOS_2608	WOS	NA	Bera, S. K.; Basumatary, S. K.; Agarwal, A.; Ahmed, M.	2006	Conversion of forest land in Garo Hills, Meghalaya for construction of roads: A threat to the environment and biodiversity	Current Science
BDD1_48904	ZR_4706	ZR	NA	Knab-Vispo, Claudia; Rosales, Judith; Berry, Paul E.; Rodriguez, German; Salas, Leo; Goldstein, Isaac; Diaz, Wilmer; Aymard, Gerardo	2003	Annotated floristic checklist of the riparian corridor of the Lower and Middle Rio Caura with comments on plant-animals interactions.	NA
ACTU_LITTGRISE_83	ACTU_GREY_LITT_74	ITTECOP	NA	Di Pietro, Francesca; Chaudron, C.	2015	Interfaces routes-champs cultivés : la gestion différenciée des bords de route induit-elle des problèmes particuliers d'adventices dans les champs cultivés ?	NA
BDD1_52963	ZR_836	ZR	NA	Bis, Barbara; Higler, Lambertus W. G.	2001	Riparian vegetation of streams and the macroinvertebrate community structure.	NA
BDD1_51232	ZR_6801	ZR	10.1023/A:1011408703336	Panetta, F. D.; Sparkes, E. C.	2001	Reinvasion of a riparian forest community by an animal-dispersed tree weed following control measures.	NA
BDD1_53242	ZR_8610	ZR	NA	Staab, Cara A.; Morrison, Michael L.	1999	Managing riparian vegetation to control cowbirds.	NA
BDD1_49603	ZR_5335	ZR	NA	Livingston, M. F.; Schemnitz, S. D.	1996	Summer bird/vegetation associations in tamarisk and native habitat along the Pecos River, southeastern New Mexico.	NA
BDD1_3011	WOS_12171	WOS	NA	HARMON, JM; FRANKLIN, JF	1995	SEED RAIN AND SEED BANK OF 3RD-ORDER AND 5TH-ORDER STREAMS ON THE WESTERN SLOPE OF THE CASCADE RANGE	Usda Forest Service Pacific Northwest Research Station Research Paper
BDD1_43106	ZR_1662	ZR	NA	Clary, Warren P.; Medin, Dean E.	1993	Vegetation, nesting bird, and small mammal characteristics - Wet Creek, Idaho.	NA
BDD1_48476	ZR_4320	ZR	10.1007/BF00317637	Johnson, S. D.; Bond, W. J.	1992	Habitat dependent pollination success in a Cape orchid.	NA
BDD1_3628	WOS_12727	WOS	10.1111/j.1095-8339.1991.tb02289.x	HERRERA, J.	1991	THE REPRODUCTIVE-BIOLOGY OF A RIPARIAN MEDITERRANEAN SHRUB, NERIUM-OLEANDER L (APOCYNACEAE)	Botanical Journal of the Linnean Society
BDD1_8808	WOS_1739	WOS	10.2307/3236061	BAKER, WL	1990	SPECIES RICHNESS OF COLORADO RIPARIAN VEGETATION	Journal of Vegetation Science
BDD1_18029	WOS_25689	WOS	NA	RICHARDSON, DM; KRUGER, FJ	1990	WATER RELATIONS AND PHOTOSYNTHETIC CHARACTERISTICS OF SELECTED TREES AND SHRUBS OF RIPARIAN AND HILLSLOPE HABITATS IN THE SOUTH-WESTERN CAPE-PROVINCE, SOUTH-AFRICA	South African Journal of Botany
BDD1_18199	WOS_25841	WOS	10.1016/0378-1127(90)90204-O	RINNE, JN	1990	THE UTILITY OF STREAM HABITAT AND BIOTA FOR IDENTIFYING POTENTIAL CONFLICTING FOREST LAND USES - MONTANE RIPARIAN AREAS	Forest Ecology and Management
BDD1_22891	WOS_30063	WOS	10.1016/0378-1127(90)90201-L	SZARO, RC	1990	SOUTHWESTERN RIPARIAN PLANT-COMMUNITIES - SITE CHARACTERISTICS, TREE SPECIES DISTRIBUTIONS, AND SIZE-CLASS STRUCTURES	Forest Ecology and Management
BDD1_22894	WOS_30066	WOS	10.1016/0378-1127(90)90202-M	SZARO, RC; KING, RM	1990	SAMPLING INTENSITY AND SPECIES RICHNESS - EFFECTS ON DELINEATING SOUTHWESTERN RIPARIAN PLANT-COMMUNITIES	Forest Ecology and Management
BDD1_22346	WOS_29574	WOS	10.1007/BF00006030	STOUT, BM; COBURN, CB	1989	IMPACT OF HIGHWAY CONSTRUCTION ON LEAF PROCESSING IN AQUATIC HABITATS OF EASTERN TENNESSEE	Hydrobiologia
BDD1_26408	WOS_33229	WOS	10.1007/BF01874916	WILCOX, DA	1989	MIGRATION AND CONTROL OF PURPLE LOOSESTRIFE (LYTHRUM-SALICARIA L) ALONG HIGHWAY CORRIDORS	Environmental Management
BDD1_14248	WOS_22285	WOS	10.1016/0006-3207(88)90102-4	NILSSON, C.; GRELSSON, G.; JOHANSSON, M.; SPERENS, U.	1988	CAN RARITY AND DIVERSITY BE PREDICTED IN VEGETATION ALONG RIVER BANKS	Biological Conservation
BDD1_1483	WOS_10797	WOS	NA	GLIME, JM; VITT, DH	1987	A COMPARISON OF BRYOPHYTE SPECIES-DIVERSITY AND NICHE STRUCTURE OF MONTANE STREAMS AND STREAM BANKS	Canadian Journal of Botany-Revue Canadienne De Botanique
BDD1_6114	WOS_14965	WOS	NA	KALE, CK; BAL, AS	1987	REUSE OF STABILIZATION POND EFFLUENT FOR CITRUS-RETICULATA (ORANGE), FOREST AND ROAD VERGE PLANTS	Water Science and Technology
BDD1_19389	WOS_26912	WOS	NA	SAMPLES, TJ; CARGILL, LM; BREDE, AD	1987	SILVER BEARDGRASS (ANDROPOGON-SACCHAROIDES) CONTROL ON HIGHWAY RIGHTS-OF-WAY	Weed Science
BDD1_14241	WOS_22279	WOS	NA	NILSSON, C.	1986	CHANGE IN RIPARIAN PLANT COMMUNITY COMPOSITION ALONG 2 RIVERS IN NORTHERN SWEDEN	Canadian Journal of Botany-Revue Canadienne De Botanique
BDD1_18747	WOS_26334	WOS	10.2307/2844986	ROSS, SM	1986	VEGETATION CHANGE ON HIGHWAY VERGES IN SOUTHEAST SCOTLAND	Journal of Biogeography
ACTU_LITTGRISE_202	ACTU_GREY_LITT_9	IENE2016	NA	Palfi, Zsofia	2017	The influence of soil disturbance on seed dispersal by ants in roadside environments - southern NSW, Australia	NA
BDD1_20237	WOS_27676	WOS	NA	SEIDENSCHWARZ, F.	1986	COMPARISON OF RIVERSIDE HERB COMMUNITIES WITH WEED VEGETATION IN THE TROPICAL LOWLANDS OF PERU	Amazoniana-Limnologia Et Oecologia Regionalis Systemae Fluminis Amazonas
BDD1_23125	WOS_30274	WOS	NA	TANGHE, M.	1986	FLORISTIC AND PHYTOECOLOGICAL APPROACH OF HIGHWAY GRASS VERGES IN BELGIUM	Bulletin De La Societe Royale De Botanique De Belgique
BDD1_23411	WOS_30531	WOS	NA	THEURER, FD; LINES, I.; NELSON, T.	1985	INTERACTION BETWEEN RIPARIAN VEGETATION, WATER TEMPERATURE, AND SALMONID HABITAT IN THE TUCANNON RIVER	Water Resources Bulletin
BDD1_11371	WOS_19697	WOS	10.1016/0006-3207(84)90099-5	MASON, CF; MACDONALD, SM; HUSSEY, A.	1984	STRUCTURE, MANAGEMENT AND CONSERVATION VALUE OF THE RIPARIAN WOODY PLANT COMMUNITY	Biological Conservation
BDD1_13398	WOS_2152	WOS	10.1007/BF00039769	BATANOUNY, KH; BAESHIN, NA	1983	PLANT-COMMUNITIES ALONG THE MEDINA-BADR ROAD ACROSS THE HEJAZ MOUNTAINS, SAUDI-ARABIA	Vegetatio
BDD1_6411	WOS_15231	WOS	10.2307/3898185	KAUFFMAN, JB; KRUEGER, WC; VAVRA, M.	1983	EFFECTS OF LATE SEASON CATTLE GRAZING ON RIPARIAN PLANT-COMMUNITIES	Journal of Range Management
BDD1_26181	WOS_33024	WOS	10.2307/2844740	WESTER, L.; JUVIK, JO	1983	ROADSIDE PLANT-COMMUNITIES ON MAUNA-LOA, HAWAII	Journal of Biogeography
BDD1_4997	WOS_1396	WOS	10.1016/0143-1471(82)90028-9	ATKINS, DP; TRUEMAN, IC; CLARKE, CB; BRADSHAW, AD	1982	THE EVOLUTION OF LEAD TOLERANCE BY FESTUCA-RUBRA ON A MOTORWAY VERGE	Environmental Pollution Series a-Ecological and Biological
BDD1_2222	WOS_11461	WOS	10.2307/2260108	GRUBB, PJ	1982	CONTROL OF RELATIVE ABUNDANCE IN ROADSIDE ARRHENATHERETUM - RESULTS OF A LONG-TERM GARDEN EXPERIMENT	Journal of Ecology
BDD1_6907	WOS_15679	WOS	10.2307/2425387	KIMMERER, RW; ALLEN, TFH	1982	THE ROLE OF DISTURBANCE IN THE PATTERN OF A RIPARIAN BRYOPHYTE COMMUNITY	American Midland Naturalist
BDD1_17541	WOS_25249	WOS	NA	RASMUSSEN, WO; WEISZ, RN; FFOLLIOTT, PF; CARDER, DR	1980	PLANNING FOR FOREST ROADS - A COMPUTER-ASSISTED PROCEDURE FOR SELECTION	Journal of Environmental Management
BDD1_17555	WOS_25261	WOS	10.1016/0143-1471(80)90070-7	RATCLIFFE, D.; BEEBY, A.	1980	DIFFERENTIAL ACCUMULATION OF LEAD IN LIVING AND DECAYING GRASS ON ROADSIDE VERGES	Environmental Pollution Series a-Ecological and Biological
BDD1_28844	WOS_3784	WOS	10.1111/j.1469-8137.1978.tb02644.x	BRIGGS, D.	1978	GENECOLOGICAL STUDIES OF SALT TOLERANCE IN GROUNDSEL (SENECIO-VULGARIS L) WITH PARTICULAR REFERENCE TO ROADSIDE HABITATS	New Phytologist
BDD1_5704	WOS_14596	WOS	10.2307/2484732	JOHNSON, HB; VASEK, FC; YONKERS, T.	1975	PRODUCTIVITY, DIVERSITY AND STABILITY RELATIONSHIPS IN MOJAVE DESERT ROADSIDE VEGETATION	Bulletin of the Torrey Botanical Club
BDD1_2715	WOS_11905	WOS	NA	HALL, R.; HOFSTRA, G.; LUMIS, GP	1973	LEAF NECROSIS OF ROADSIDE SUGAR MAPLE IN ONTARIO IN RELATION TO ELEMENTAL COMPOSITION OF SOIL AND LEAVES	Phytopathology
